# Supplementary material for: Transcriptome analysis of the typical freshwater rhodophytes Sheathia arcuata grown under different light intensities
Source: PLoS One. 2018 May 29;13(5):e0197729. doi: 10.1371/journal.pone.0197729 (PMC5973588; doi:10.1371/journal.pone.0197729)
Supplement: S2 Table — (XLSX) [file pone.0197729.s002.xlsx]

## Sheet: Supplementary Table S1 KEGG_cla
Pathway Hierarchy1	Pathway Hierarchy2	KEGG Pathway	Pathway ID	Gene Number	Gene IDs
Cellular Processes	Transport and catabolism	Endocytosis	ko04144	935	c98219_g1,c118877_g1,c109871_g1,c206211_g1,c129764_g1,c114607_g1,c116651_g2,c206543_g1,c209026_g1,c71980_g1,c185561_g1,c196249_g1,c71605_g1,c152240_g1,c120261_g4,c152606_g1,c80207_g1,c35059_g1,c122860_g1,c118120_g1,c148348_g1,c59336_g1,c210963_g1,c193910_g1,c47572_g1,c54784_g1,c53938_g1,c183255_g1,c178308_g1,c113911_g1,c120877_g1,c206286_g1,c98499_g1,c166678_g1,c13486_g1,c82645_g1,c179618_g1,c118…
Cellular Processes	Transport and catabolism	Peroxisome	ko04146	602	c138408_g1,c118464_g1,c196277_g1,c187099_g1,c173630_g1,c124461_g1,c208919_g1,c119659_g1,c169167_g1,c66794_g1,c190880_g1,c108054_g1,c154162_g1,c91978_g1,c42552_g1,c113480_g2,c160410_g1,c122230_g3,c101258_g1,c128935_g1,c176286_g1,c185231_g1,c131331_g1,c198480_g1,c142510_g1,c112471_g2,c168109_g1,c151100_g1,c115039_g2,c121449_g1,c127609_g1,c113625_g1,c199544_g1,c120941_g4,c80911_g1,c89479_g1,c184309_…
Cellular Processes	Transport and catabolism	Phagosome	ko04145	756	c191614_g1,c189275_g1,c131658_g1,c131975_g1,c32273_g1,c201030_g1,c36781_g1,c205767_g1,c85174_g1,c47859_g1,c176172_g1,c37311_g1,c89351_g1,c154933_g1,c179580_g1,c148831_g1,c133269_g1,c58942_g1,c154009_g1,c49516_g1,c201889_g1,c171844_g1,c102307_g1,c175731_g1,c104466_g1,c122122_g2,c205413_g1,c81565_g1,c135876_g1,c107949_g1,c15787_g1,c28314_g1,c111598_g1,c183980_g1,c114803_g3,c118093_g1,c94166_g1,c181…
Cellular Processes	Transport and catabolism	Regulation of autophagy	ko04140	169	c130975_g1,c202850_g1,c121929_g2,c94792_g1,c122230_g4,c171335_g1,c108877_g1,c2174_g1,c132035_g1,c33213_g1,c1341_g1,c46234_g1,c9369_g1,c193680_g1,c136593_g1,c184517_g1,c121128_g3,c134131_g1,c134659_g1,c36618_g1,c140449_g1,c161103_g1,c1422_g1,c156398_g1,c6957_g1,c209248_g1,c118196_g1,c140258_g1,c195896_g1,c123399_g1,c121552_g1,c121128_g1,c5451_g1,c122382_g1,c103453_g1,c93623_g1,c116660_g1,c161670_g…
Environmental Information Processing	Membrane transport	ABC transporters	ko02010	260	c122236_g1,c134781_g1,c192890_g1,c204760_g1,c171464_g1,c196928_g1,c123188_g1,c122111_g4,c209120_g1,c17981_g1,c198641_g1,c117745_g1,c208727_g1,c121237_g1,c199943_g1,c44085_g1,c206759_g1,c120220_g1,c160547_g1,c36239_g1,c149147_g1,c87711_g1,c192366_g1,c152159_g1,c128558_g1,c90494_g1,c5370_g1,c174638_g1,c78697_g1,c190022_g1,c30228_g1,c197197_g1,c100339_g3,c188465_g1,c186191_g1,c14033_g1,c70059_g1,c51…
Environmental Information Processing	Signal transduction	Phosphatidylinositol signaling system	ko04070	274	c173975_g1,c154009_g1,c118673_g4,c89063_g1,c98092_g1,c118673_g1,c64851_g1,c119365_g1,c118755_g4,c133078_g1,c65350_g1,c138381_g1,c40249_g1,c138085_g1,c158098_g1,c1752_g1,c37311_g1,c118673_g3,c67084_g1,c146930_g1,c118673_g2,c8788_g1,c128920_g1,c93295_g1,c112274_g1,c141014_g1,c178907_g1,c212071_g1,c150940_g1,c119842_g1,c109337_g1,c121526_g3,c130231_g1,c59237_g1,c159215_g1,c152697_g1,c202364_g1,c1128…
Environmental Information Processing	Signal transduction	Plant hormone signal transduction	ko04075	163	c124933_g1,c163404_g1,c203823_g1,c193220_g1,c162655_g1,c106299_g1,c182961_g1,c89313_g1,c156615_g1,c134738_g1,c20558_g1,c130922_g1,c31511_g1,c115708_g1,c121012_g2,c122777_g1,c210127_g1,c91852_g1,c4308_g1,c86279_g2,c169243_g1,c195030_g1,c173166_g1,c70228_g1,c2838_g1,c178403_g1,c46455_g1,c43058_g1,c502_g1,c59669_g1,c131353_g1,c187976_g1,c120985_g2,c162674_g1,c207177_g1,c26034_g1,c34005_g1,c183213_g1…
Genetic Information Processing	Folding, sorting and degradation	Proteasome	ko03050	569	c135320_g1,c15408_g1,c107124_g1,c88623_g1,c137599_g1,c84361_g1,c52527_g1,c114965_g1,c152838_g1,c97319_g1,c102938_g1,c155400_g1,c89995_g1,c142522_g1,c149163_g1,c210338_g1,c17549_g1,c1335_g1,c193827_g1,c172607_g1,c76322_g1,c133282_g1,c196383_g1,c9602_g1,c123476_g1,c39324_g1,c200978_g1,c90365_g1,c25405_g1,c39531_g1,c87470_g1,c10432_g1,c197209_g1,c118876_g1,c152945_g1,c62996_g1,c152303_g1,c116740_g1,…
Genetic Information Processing	Folding, sorting and degradation	Protein export	ko03060	218	c101213_g1,c139790_g1,c124876_g1,c121883_g1,c90302_g1,c166278_g1,c110812_g2,c113164_g2,c101383_g1,c174639_g1,c179129_g1,c118113_g3,c101125_g1,c144333_g1,c122147_g2,c64192_g1,c193930_g1,c29220_g1,c175454_g1,c178251_g1,c62842_g1,c110204_g1,c148196_g1,c176875_g1,c108935_g1,c7003_g1,c110970_g3,c119140_g1,c156943_g1,c32195_g1,c64113_g1,c149440_g1,c53555_g1,c178764_g1,c142330_g1,c29934_g1,c60100_g1,c48…
Genetic Information Processing	Folding, sorting and degradation	Protein processing in endoplasmic reticulum	ko04141	1480	c203408_g1,c42056_g1,c162624_g1,c114725_g1,c176213_g1,c159305_g1,c185624_g1,c58925_g2,c67626_g1,c116073_g1,c121565_g4,c140635_g1,c186723_g1,c91543_g2,c58332_g1,c25296_g1,c111504_g1,c78319_g1,c51289_g1,c62311_g1,c52739_g1,c13654_g1,c104952_g1,c70634_g1,c120568_g1,c99832_g1,c60290_g1,c55257_g1,c113774_g1,c6511_g1,c148365_g1,c204060_g1,c148591_g1,c119015_g1,c100731_g1,c96987_g1,c148329_g1,c117755_g1…
Genetic Information Processing	Folding, sorting and degradation	RNA degradation	ko03018	574	c94122_g1,c126294_g1,c186293_g1,c120170_g1,c185478_g1,c13973_g1,c168288_g1,c114517_g3,c104306_g1,c94307_g2,c113688_g1,c112487_g1,c140593_g1,c169467_g1,c9498_g1,c174000_g1,c143323_g1,c105045_g1,c80914_g1,c47464_g1,c121638_g1,c54574_g1,c111974_g2,c155996_g1,c169394_g1,c155827_g1,c85189_g1,c104308_g1,c180171_g1,c162366_g1,c115705_g1,c74781_g1,c120774_g3,c109499_g2,c98197_g1,c114335_g1,c165549_g1,c69…
Genetic Information Processing	Folding, sorting and degradation	SNARE interactions in vesicular transport	ko04130	44	c95799_g1,c168875_g1,c48182_g1,c186120_g1,c195401_g1,c191720_g1,c135294_g1,c175973_g1,c110123_g1,c68317_g1,c203221_g1,c70324_g1,c125065_g1,c36324_g1,c179655_g1,c38263_g1,c100691_g1,c31755_g1,c106916_g1,c120236_g1,c184958_g1,c194448_g1,c190725_g1,c143014_g1,c117197_g1,c139207_g1,c113364_g1,c116287_g1,c24360_g1,c11762_g1,c143062_g1,c132765_g1,c30212_g1,c111547_g1,c200468_g1,c81458_g1,c95934_g1,c729…
Genetic Information Processing	Folding, sorting and degradation	Sulfur relay system	ko04122	47	c121280_g3,c178783_g1,c19371_g1,c145641_g1,c174772_g1,c90221_g1,c205512_g1,c123924_g1,c195185_g1,c24895_g1,c143589_g1,c152161_g1,c119982_g2,c166287_g1,c48245_g1,c107054_g1,c132459_g1,c121362_g3,c148220_g1,c181518_g1,c202553_g1,c196984_g1,c87239_g2,c187677_g1,c103293_g1,c118926_g2,c33864_g1,c116663_g1,c87239_g1,c118548_g1,c172716_g1,c146154_g1,c63990_g1,c211731_g1,c12727_g1,c45032_g1,c111953_g1,c1…
Genetic Information Processing	Folding, sorting and degradation	Ubiquitin mediated proteolysis	ko04120	598	c15218_g1,c86598_g1,c169486_g1,c66670_g1,c117653_g1,c70145_g1,c151108_g1,c165755_g1,c115901_g2,c54651_g1,c132957_g1,c117489_g2,c191117_g1,c37951_g1,c107792_g2,c76687_g1,c248_g1,c71611_g1,c109429_g1,c162022_g1,c82103_g1,c68030_g1,c157013_g1,c118534_g1,c98543_g1,c9474_g1,c149793_g1,c143233_g1,c5236_g1,c177277_g1,c26069_g1,c124464_g1,c15130_g1,c29759_g1,c34374_g1,c212626_g1,c98864_g1,c63777_g1,c6729…
Genetic Information Processing	Replication and repair	Base excision repair	ko03410	103	c156609_g1,c150949_g1,c115606_g1,c88159_g1,c131327_g1,c128285_g1,c114934_g1,c135313_g1,c30962_g1,c116569_g2,c120435_g2,c115849_g1,c159087_g1,c172319_g1,c162081_g1,c190302_g1,c182591_g1,c33512_g1,c120636_g2,c78667_g1,c35619_g1,c179445_g1,c107898_g1,c132583_g1,c148613_g1,c202032_g1,c122195_g1,c180546_g1,c119681_g1,c126695_g1,c147177_g1,c33525_g1,c120300_g1,c190577_g1,c113652_g2,c22148_g1,c184454_g1…
Genetic Information Processing	Replication and repair	DNA replication	ko03030	135	c5557_g1,c132005_g1,c148510_g1,c157556_g1,c116767_g1,c119227_g1,c182586_g1,c34082_g1,c65144_g1,c146776_g1,c153750_g1,c108315_g2,c125516_g1,c152156_g1,c113972_g1,c200025_g1,c204900_g1,c92462_g1,c110967_g1,c66282_g1,c156182_g1,c169656_g1,c135212_g1,c176841_g1,c169051_g1,c120260_g2,c210684_g1,c115108_g1,c116426_g2,c186357_g1,c207064_g1,c102877_g1,c162852_g1,c197036_g1,c111646_g1,c58956_g1,c145074_g1…
Genetic Information Processing	Replication and repair	Homologous recombination	ko03440	97	c165985_g1,c201330_g1,c200290_g1,c15438_g1,c190577_g1,c167034_g1,c165068_g1,c126695_g1,c33525_g1,c145363_g1,c148613_g1,c53182_g1,c86448_g1,c185594_g1,c166237_g1,c189920_g1,c146107_g1,c198963_g1,c79220_g1,c175531_g1,c128355_g1,c121194_g2,c135138_g1,c131117_g1,c123367_g1,c118323_g1,c95239_g1,c186069_g1,c9961_g1,c115849_g1,c15528_g1,c186835_g1,c35895_g1,c107069_g1,c30962_g1,c42162_g1,c131327_g1,c204…
Genetic Information Processing	Replication and repair	Mismatch repair	ko03430	89	c142551_g1,c162081_g1,c182591_g1,c63714_g1,c118156_g1,c130718_g1,c132583_g1,c181340_g1,c107663_g1,c131327_g1,c135313_g1,c180470_g1,c88159_g1,c9961_g1,c115849_g1,c159087_g1,c120960_g1,c18877_g1,c35895_g1,c30962_g1,c158817_g1,c158761_g1,c160727_g1,c135138_g1,c131117_g1,c112167_g2,c112450_g1,c102524_g1,c180546_g1,c143834_g1,c69313_g1,c121913_g1,c159261_g1,c207628_g1,c190577_g1,c111394_g1,c119780_g1,…
Genetic Information Processing	Replication and repair	Non-homologous end-joining	ko03450	22	c104766_g1,c121822_g1,c128355_g1,c119710_g1,c57588_g1,c158462_g1,c137889_g1,c188647_g1,c177012_g1,c3952_g1,c79220_g1,c197036_g1,c201799_g1,c38408_g1,c195717_g1,c110967_g1,c149429_g1,c15528_g1,c172319_g1,c69723_g1,c165145_g1,c203511_g1
Genetic Information Processing	Replication and repair	Nucleotide excision repair	ko03420	185	c75388_g1,c142551_g1,c190302_g1,c182591_g1,c114357_g1,c63714_g1,c66768_g1,c19050_g1,c135313_g1,c131327_g1,c88159_g1,c150949_g1,c115849_g1,c9961_g1,c159087_g1,c123249_g1,c35895_g1,c46480_g1,c184719_g1,c81177_g1,c120691_g2,c131117_g1,c96987_g1,c112757_g2,c120691_g1,c158761_g1,c121194_g2,c135814_g1,c126205_g1,c89656_g1,c98036_g1,c115902_g1,c112450_g1,c29756_g1,c126695_g1,c172189_g1,c119681_g1,c20836…
Genetic Information Processing	Transcription	Basal transcription factors	ko03022	78	c145663_g1,c146483_g1,c125714_g1,c208364_g1,c165182_g1,c60216_g1,c199646_g1,c162813_g1,c112995_g1,c125001_g1,c153114_g1,c115218_g1,c158022_g1,c191735_g1,c148544_g1,c186100_g1,c168221_g1,c40989_g1,c168210_g1,c41008_g1,c4361_g1,c31873_g1,c142646_g1,c89656_g1,c135814_g1,c126205_g1,c104304_g1,c57686_g1,c119215_g1,c130261_g1,c121222_g2,c183798_g1,c119399_g1,c123989_g1,c158475_g1,c117340_g1,c192185_g1,…
Genetic Information Processing	Transcription	RNA polymerase	ko03020	213	c147525_g1,c144461_g1,c151141_g1,c166833_g1,c156204_g1,c177266_g1,c117798_g1,c194775_g1,c131594_g1,c6304_g1,c180104_g1,c121394_g1,c91145_g1,c109287_g1,c19161_g1,c165359_g1,c111830_g2,c16602_g1,c191358_g1,c112525_g2,c157138_g1,c6802_g1,c156294_g1,c107282_g1,c143384_g1,c120341_g1,c47914_g1,c121394_g2,c202302_g1,c201063_g1,c159260_g1,c119841_g1,c198572_g1,c4322_g1,c166745_g1,c168190_g1,c73299_g1,c19…
Genetic Information Processing	Transcription	Spliceosome	ko03040	1124	c203060_g1,c67332_g1,c110048_g1,c160947_g1,c174818_g1,c36187_g1,c65848_g1,c93125_g1,c212634_g1,c59492_g1,c122814_g1,c13588_g1,c160852_g1,c116059_g1,c106892_g1,c148032_g1,c141992_g1,c34975_g1,c116497_g1,c173485_g1,c102340_g1,c103861_g1,c116651_g1,c76578_g1,c56627_g1,c11672_g1,c175623_g1,c156321_g1,c207142_g1,c153585_g1,c120804_g1,c92474_g1,c153879_g1,c166365_g1,c131791_g1,c91519_g1,c117352_g1,c207…
Genetic Information Processing	Translation	Aminoacyl-tRNA biosynthesis	ko00970	620	c8245_g1,c129591_g1,c80747_g1,c52861_g1,c81933_g1,c133431_g1,c200287_g1,c7724_g1,c211970_g1,c129053_g1,c54555_g1,c144615_g1,c25675_g1,c5495_g1,c208794_g1,c195304_g1,c110146_g1,c105654_g1,c136429_g1,c119301_g1,c96813_g2,c108325_g1,c207194_g1,c13402_g1,c110625_g1,c76314_g1,c171705_g1,c10953_g1,c190290_g1,c131152_g1,c194790_g1,c165612_g1,c170493_g1,c20257_g1,c161811_g1,c70373_g1,c99345_g1,c63154_g1,…
Genetic Information Processing	Translation	RNA transport	ko03013	974	c206166_g1,c198837_g1,c30944_g1,c77874_g1,c152678_g1,c116636_g3,c182245_g1,c122425_g1,c115064_g2,c210276_g1,c38439_g1,c113852_g4,c29927_g1,c199293_g1,c67338_g1,c141726_g1,c116400_g1,c57591_g1,c195634_g1,c130288_g1,c466_g1,c151604_g1,c162624_g1,c12151_g1,c83649_g1,c175854_g1,c162890_g1,c148065_g1,c199879_g1,c120710_g2,c128899_g1,c126459_g1,c117492_g1,c128661_g1,c120774_g2,c197503_g1,c11381_g1,c102…
Genetic Information Processing	Translation	Ribosome	ko03010	3439	c199614_g1,c118023_g1,c112668_g1,c127573_g1,c102414_g1,c179004_g1,c51210_g1,c113320_g1,c121808_g1,c78751_g1,c92221_g1,c104520_g1,c137140_g1,c153147_g1,c173800_g1,c110895_g1,c105550_g2,c114683_g1,c15511_g1,c80064_g1,c119518_g1,c211275_g1,c195589_g1,c39862_g1,c209300_g1,c119671_g4,c112558_g1,c111671_g1,c106508_g2,c109927_g1,c120287_g1,c108950_g1,c199317_g1,c101785_g1,c23272_g1,c110705_g1,c162433_g1…
,c100682_g2,c102223_g1,c90883_g1,c116197_g1,c93412_g1,c66369_g1,c54364_g1,c93734_g1,c35240_g1,c115645_g2,c137946_g1,c70359_g1,c111371_g1,c62701_g1,c195321_g1,c117158_g2,c118696_g1,c31035_g1,c93326_g1,c114360_g1,c109617_g2,c86518_g1,c113912_g1,c169856_g1,c99408_g1,c111101_g1,c110850_g1,c18367_g1,c104240_g1,c121827_g1,c158492_g1,c155180_g1,c67613_g1,c110780_g1,c76682_g1,c116148_g2,c117431_g1,c11676…
Genetic Information Processing	Translation	Ribosome biogenesis in eukaryotes	ko03008	592	c198421_g1,c85518_g1,c115479_g1,c13912_g1,c202419_g1,c168740_g1,c12088_g1,c136357_g1,c119000_g1,c4391_g1,c191582_g1,c118743_g1,c30647_g1,c129105_g1,c172126_g1,c65783_g1,c169791_g1,c98723_g1,c104071_g1,c159795_g1,c106463_g3,c197854_g1,c172382_g1,c118427_g2,c74917_g1,c106463_g2,c175399_g1,c118791_g1,c121196_g1,c203874_g1,c145741_g1,c119736_g1,c118815_g1,c28164_g1,c105799_g1,c99334_g1,c14894_g1,c130…
Genetic Information Processing	Translation	mRNA surveillance pathway	ko03015	537	c2266_g1,c157601_g1,c207931_g1,c65587_g1,c61115_g1,c122584_g1,c114070_g1,c124593_g1,c167999_g1,c11506_g1,c137229_g1,c199225_g1,c7089_g2,c111800_g3,c95725_g1,c116652_g2,c194818_g1,c154141_g1,c115008_g1,c116652_g1,c32823_g1,c181964_g1,c187439_g1,c128582_g1,c97101_g1,c103679_g1,c47610_g1,c99481_g1,c204195_g1,c116246_g2,c56508_g1,c152623_g1,c162444_g1,c154744_g1,c124804_g1,c57497_g1,c119024_g2,c11093…
Metabolism	Amino acid metabolism	Alanine, aspartate and glutamate metabolism	ko00250	421	c161195_g1,c113562_g2,c113136_g1,c110421_g1,c37875_g1,c145433_g1,c41772_g1,c124708_g1,c120420_g1,c36941_g1,c160441_g1,c137524_g1,c117733_g3,c111411_g1,c155866_g1,c185614_g1,c70245_g1,c41074_g1,c207043_g1,c193376_g1,c187967_g1,c22122_g1,c185924_g1,c74062_g1,c187236_g1,c129680_g1,c49943_g1,c32256_g1,c176706_g1,c196029_g1,c149258_g1,c192176_g1,c203057_g1,c193484_g1,c202690_g1,c24486_g1,c121674_g2,c1…
Metabolism	Amino acid metabolism	Arginine and proline metabolism	ko00330	326	c43739_g1,c116078_g2,c143945_g1,c138388_g1,c143224_g1,c188648_g1,c12160_g1,c119558_g1,c182827_g1,c199829_g1,c43422_g1,c171026_g1,c55630_g1,c187809_g1,c115789_g2,c26554_g1,c185967_g1,c169770_g1,c119288_g1,c202939_g1,c149132_g1,c186917_g1,c150048_g1,c114721_g1,c99619_g1,c10620_g1,c55793_g2,c211286_g1,c95387_g1,c44395_g1,c78729_g1,c24238_g1,c190732_g1,c170603_g1,c169366_g1,c145507_g1,c119029_g1,c169…
Metabolism	Amino acid metabolism	Arginine biosynthesis	ko00220	234	c30588_g1,c119106_g2,c116530_g1,c196029_g1,c197410_g1,c69010_g1,c146816_g1,c149258_g1,c180927_g1,c24794_g1,c134572_g1,c151608_g1,c193484_g1,c117902_g1,c112641_g1,c117733_g2,c201341_g1,c107787_g1,c78225_g1,c22826_g1,c121674_g2,c120671_g1,c107931_g1,c111687_g1,c203204_g1,c91572_g1,c19892_g1,c119106_g1,c152511_g1,c113562_g2,c27850_g1,c161195_g1,c16381_g1,c65775_g1,c113136_g1,c49606_g1,c145433_g1,c15…
Metabolism	Amino acid metabolism	Cysteine and methionine metabolism	ko00270	485	c155563_g1,c137047_g1,c142099_g1,c29953_g1,c114838_g1,c177543_g1,c110649_g1,c37677_g1,c7334_g1,c115358_g1,c114378_g1,c86450_g1,c116232_g1,c53511_g1,c145222_g1,c61271_g1,c121184_g8,c140920_g1,c112925_g1,c109730_g2,c41617_g1,c27726_g1,c142400_g1,c168435_g1,c121282_g2,c61432_g1,c201713_g1,c51132_g1,c63677_g1,c120869_g4,c135204_g1,c877_g1,c46291_g1,c88671_g1,c178811_g1,c150198_g1,c207977_g1,c101894_g…
Metabolism	Amino acid metabolism	Glycine, serine and threonine metabolism	ko00260	413	c59276_g1,c176554_g1,c65755_g1,c200478_g1,c12838_g1,c11880_g1,c48778_g2,c175830_g1,c121397_g4,c138158_g1,c1376_g1,c37150_g1,c27560_g1,c170550_g1,c212636_g1,c87719_g1,c109117_g1,c20583_g1,c108809_g1,c142894_g1,c211971_g1,c138613_g1,c106257_g1,c112282_g1,c110897_g1,c134255_g1,c67252_g1,c69909_g1,c83489_g1,c129384_g1,c106552_g2,c83027_g1,c87772_g1,c200379_g1,c107641_g1,c19502_g1,c118553_g1,c108575_g…
Metabolism	Amino acid metabolism	Histidine metabolism	ko00340	145	c17992_g2,c81488_g1,c149192_g1,c150893_g1,c185615_g1,c62538_g1,c98314_g1,c134747_g1,c148842_g1,c117641_g3,c79601_g1,c211161_g1,c17584_g1,c91708_g1,c172797_g1,c146378_g1,c157293_g1,c130351_g1,c3026_g1,c175989_g1,c174757_g1,c4394_g1,c92366_g1,c189075_g1,c68033_g1,c127078_g1,c29594_g1,c61734_g1,c141065_g1,c6399_g1,c200701_g1,c194782_g1,c104176_g1,c111042_g2,c138369_g1,c109698_g1,c71831_g1,c97623_g1,…
Metabolism	Amino acid metabolism	Lysine biosynthesis	ko00300	60	c149997_g1,c186166_g1,c67336_g1,c118466_g1,c206349_g1,c106914_g2,c53511_g1,c120466_g2,c208852_g1,c51449_g1,c168435_g1,c94377_g1,c50648_g1,c9301_g1,c172412_g1,c115789_g1,c105412_g1,c110361_g1,c40053_g1,c19459_g1,c134747_g1,c189178_g1,c148842_g1,c67962_g1,c115789_g3,c16061_g1,c130351_g1,c61052_g1,c126549_g1,c157293_g1,c109495_g1,c42832_g1,c128991_g1,c183998_g1,c129718_g1,c77880_g1,c4394_g1,c137053_…
Metabolism	Amino acid metabolism	Lysine degradation	ko00310	267	c150600_g1,c90015_g1,c95584_g1,c64282_g2,c205903_g1,c201319_g1,c130032_g1,c130191_g1,c127054_g1,c151092_g1,c130855_g1,c174149_g1,c164959_g1,c40771_g1,c164680_g1,c13681_g1,c27558_g1,c157134_g1,c117786_g2,c132939_g1,c33640_g1,c183998_g1,c144446_g1,c4919_g1,c166474_g1,c16190_g1,c105412_g1,c119818_g1,c108236_g1,c115789_g3,c68158_g1,c113466_g1,c170671_g1,c50648_g1,c8067_g1,c116769_g1,c206477_g1,c19369…
Metabolism	Amino acid metabolism	Phenylalanine metabolism	ko00360	161	c19892_g1,c205119_g1,c13243_g1,c121130_g1,c94694_g1,c186906_g1,c212614_g1,c169593_g1,c177963_g1,c112641_g1,c70365_g1,c49009_g1,c106602_g1,c103338_g1,c24794_g1,c208042_g1,c140412_g1,c163054_g1,c30588_g1,c102107_g1,c118144_g3,c67687_g1,c122397_g1,c171237_g1,c167152_g1,c207043_g1,c38793_g1,c78421_g1,c162695_g1,c6669_g1,c36941_g1,c38302_g1,c145433_g1,c114333_g1,c201713_g1,c118352_g2,c134481_g1,c63677…
Metabolism	Amino acid metabolism	Phenylalanine, tyrosine and tryptophan biosynthesis	ko00400	155	c114721_g1,c147397_g1,c121098_g2,c159595_g1,c185810_g1,c8837_g1,c118811_g1,c200979_g1,c112465_g1,c55630_g1,c43422_g1,c181227_g1,c187487_g1,c75361_g1,c160588_g1,c43739_g1,c200890_g1,c171330_g1,c208003_g1,c23061_g1,c169352_g1,c212532_g1,c151061_g1,c119029_g1,c206871_g1,c40698_g1,c145507_g1,c121245_g1,c95910_g1,c119769_g1,c170603_g1,c72320_g1,c2294_g1,c101136_g1,c112850_g1,c190732_g1,c37693_g1,c2112…
Metabolism	Amino acid metabolism	Tryptophan metabolism	ko00380	277	c113663_g1,c177858_g1,c133595_g1,c190336_g1,c193697_g1,c201615_g1,c156961_g1,c196124_g1,c191514_g1,c111042_g1,c102411_g1,c14075_g1,c116695_g1,c176991_g1,c186755_g1,c180904_g1,c172080_g1,c150818_g1,c62721_g1,c124959_g1,c48912_g1,c115386_g2,c116104_g1,c51983_g1,c162408_g1,c115386_g1,c38649_g1,c107359_g1,c204224_g1,c148502_g1,c99099_g1,c2148_g1,c35480_g1,c185356_g1,c99715_g1,c116556_g1,c98659_g1,c68…
Metabolism	Amino acid metabolism	Tyrosine metabolism	ko00350	208	c205119_g1,c148307_g1,c19892_g1,c94694_g1,c186906_g1,c161221_g1,c169593_g1,c205188_g1,c112641_g1,c97827_g1,c49009_g1,c154061_g1,c6745_g1,c178690_g1,c118865_g1,c138327_g1,c24794_g1,c103338_g1,c19420_g1,c100542_g1,c115865_g1,c138929_g1,c198795_g1,c179835_g1,c30588_g1,c163054_g1,c179109_g1,c121620_g2,c118144_g3,c109979_g2,c171237_g1,c122397_g1,c207043_g1,c167152_g1,c137704_g1,c212148_g1,c78421_g1,c2…
Metabolism	Amino acid metabolism	Valine, leucine and isoleucine biosynthesis	ko00290	100	c47507_g1,c180144_g1,c172806_g1,c126380_g1,c170904_g1,c102586_g1,c117291_g1,c176246_g1,c17439_g1,c95015_g1,c117291_g2,c119976_g1,c71951_g1,c108139_g1,c88267_g1,c212305_g1,c206682_g1,c121446_g4,c108057_g1,c154431_g1,c177492_g1,c56044_g1,c117499_g1,c186011_g1,c186227_g1,c116864_g1,c55842_g1,c175691_g1,c17388_g1,c121446_g2,c155788_g1,c201795_g1,c30508_g1,c71998_g1,c83521_g1,c191765_g1,c2416_g1,c1330…
Metabolism	Amino acid metabolism	Valine, leucine and isoleucine degradation	ko00280	553	c59523_g2,c171202_g1,c185615_g1,c17992_g2,c40396_g1,c111467_g2,c58003_g1,c81488_g1,c22699_g1,c148842_g1,c118393_g2,c148490_g1,c73580_g1,c209914_g1,c117786_g1,c127803_g1,c127078_g1,c60820_g1,c193045_g1,c159610_g1,c111543_g1,c29594_g1,c39692_g1,c9406_g1,c193947_g1,c92366_g1,c142036_g1,c186117_g1,c114372_g3,c130524_g1,c195543_g1,c92557_g1,c6399_g1,c86508_g1,c14366_g1,c21199_g1,c97623_g1,c168315_g1,c…
Metabolism	Biosynthesis of other secondary metabolites	Betalain biosynthesis	ko00965	4	c111150_g1,c86283_g1,c139397_g1,c86620_g1
Metabolism	Biosynthesis of other secondary metabolites	Caffeine metabolism	ko00232	51	c193117_g1,c176352_g1,c124948_g1,c102220_g1,c26488_g1,c117309_g1,c196752_g1,c22360_g1,c113734_g1,c155199_g1,c117191_g1,c159926_g1,c198670_g1,c25267_g1,c207092_g1,c5152_g1,c86283_g1,c179149_g1,c81013_g1,c64533_g1,c59291_g1,c147861_g1,c180371_g1,c177733_g1,c194948_g1,c156444_g1,c115154_g1,c101226_g1,c19348_g1,c43174_g1,c142921_g1,c139397_g1,c111150_g1,c16976_g1,c157347_g1,c112111_g1,c66862_g1,c1997…
Metabolism	Biosynthesis of other secondary metabolites	Carbapenem biosynthesis	ko00332	3	c117191_g1,c112111_g1,c43174_g1
Metabolism	Biosynthesis of other secondary metabolites	Flavone and flavonol biosynthesis	ko00944	8	c186512_g1,c199603_g1,c116190_g3,c116190_g4,c28859_g1,c116190_g2,c106131_g1,c165147_g1
Metabolism	Biosynthesis of other secondary metabolites	Flavonoid biosynthesis	ko00941	19	c53658_g1,c207326_g1,c143261_g1,c116190_g4,c116190_g3,c186512_g1,c195563_g1,c144907_g1,c139170_g1,c106131_g1,c116190_g2,c90996_g2,c106131_g3,c140412_g1,c90996_g1,c101038_g1,c28859_g1,c196190_g1,c165147_g1
Metabolism	Biosynthesis of other secondary metabolites	Glucosinolate biosynthesis	ko00966	20	c208782_g1,c197530_g1,c133406_g1,c88052_g1,c112262_g1,c108057_g1,c129981_g1,c177492_g1,c184875_g1,c2261_g1,c116864_g1,c181996_g1,c117730_g1,c491_g1,c201795_g1,c212305_g1,c130252_g1,c202790_g1,c95015_g1,c52325_g1
Metabolism	Biosynthesis of other secondary metabolites	Isoquinoline alkaloid biosynthesis	ko00950	82	c114378_g1,c141758_g1,c119029_g1,c169352_g1,c23061_g1,c143923_g1,c16295_g1,c200890_g1,c41617_g1,c171330_g1,c192661_g1,c16093_g1,c107467_g1,c136617_g1,c99619_g1,c35023_g1,c190732_g1,c211286_g1,c112641_g3,c37693_g1,c170603_g1,c112850_g1,c101136_g1,c145507_g1,c193321_g1,c63677_g2,c208941_g1,c118352_g1,c200979_g1,c98826_g2,c93217_g1,c114114_g1,c1887_g1,c83917_g1,c114721_g1,c118352_g2,c63677_g1,c43739…
Metabolism	Biosynthesis of other secondary metabolites	Monobactam biosynthesis	ko00261	90	c3427_g1,c41969_g1,c118466_g1,c206349_g1,c120466_g2,c119412_g1,c212195_g1,c186635_g1,c9301_g1,c124231_g1,c112299_g1,c120357_g4,c198346_g1,c13065_g1,c122218_g3,c189178_g1,c131301_g1,c127158_g1,c109495_g1,c8802_g1,c39779_g1,c7243_g1,c120849_g1,c105569_g1,c129718_g1,c12629_g1,c173519_g1,c122218_g2,c107757_g1,c52281_g1,c889_g1,c125165_g1,c114432_g1,c129871_g1,c116193_g2,c161803_g1,c114569_g1,c126254_…
Metabolism	Biosynthesis of other secondary metabolites	Phenylpropanoid biosynthesis	ko00940	131	c58345_g1,c98870_g1,c90996_g1,c93761_g1,c190113_g1,c206774_g1,c196226_g1,c46594_g1,c145181_g1,c75064_g1,c56307_g1,c207326_g1,c22466_g1,c79697_g1,c143261_g1,c26718_g1,c150224_g1,c144907_g1,c14241_g1,c115642_g2,c155556_g1,c183476_g1,c205024_g1,c166379_g1,c92920_g1,c100506_g1,c141586_g1,c15681_g1,c124131_g1,c173735_g1,c103221_g1,c155048_g1,c28180_g1,c47446_g1,c135051_g1,c172343_g1,c56270_g1,c12387_g…
Metabolism	Biosynthesis of other secondary metabolites	Stilbenoid, diarylheptanoid and gingerol biosynthesis	ko00945	17	c108493_g1,c140412_g1,c106131_g3,c86349_g1,c195960_g1,c90996_g2,c196190_g1,c90996_g1,c196311_g1,c53658_g1,c207326_g1,c14533_g1,c143261_g1,c144907_g1,c128691_g1,c93131_g1,c139170_g1
Metabolism	Biosynthesis of other secondary metabolites	Tropane, piperidine and pyridine alkaloid biosynthesis	ko00960	88	c121911_g1,c114333_g1,c41617_g2,c162695_g1,c11296_g1,c55052_g1,c141914_g1,c36941_g1,c80729_g1,c145433_g1,c125422_g1,c207043_g1,c110786_g1,c71402_g1,c112641_g2,c103688_g1,c43117_g1,c122397_g1,c130996_g1,c32948_g1,c127428_g1,c30588_g1,c120578_g1,c189075_g1,c150908_g1,c163054_g1,c76810_g1,c10702_g1,c112850_g2,c54613_g1,c199896_g1,c194536_g1,c24794_g1,c197330_g1,c112641_g1,c120578_g2,c19892_g1,c11115…
Metabolism	Carbohydrate metabolism	Amino sugar and nucleotide sugar metabolism	ko00520	364	c14423_g1,c121382_g2,c62033_g1,c175050_g1,c33997_g1,c211838_g1,c67149_g1,c152296_g1,c156495_g1,c167817_g1,c154671_g1,c183950_g1,c137297_g1,c80093_g1,c133362_g1,c187308_g1,c121235_g1,c154449_g1,c46768_g1,c123887_g1,c196379_g1,c132825_g1,c73450_g1,c125916_g1,c25891_g1,c182027_g1,c118560_g1,c139222_g1,c203864_g1,c5114_g1,c13286_g1,c206877_g1,c51339_g1,c211574_g1,c2748_g1,c34066_g1,c81764_g1,c70883_g…
Metabolism	Carbohydrate metabolism	Ascorbate and aldarate metabolism	ko00053	191	c83278_g1,c59237_g1,c183998_g1,c153700_g1,c132939_g1,c122473_g1,c119842_g1,c108236_g2,c115789_g3,c108236_g1,c166474_g1,c105412_g1,c89188_g1,c50996_g1,c50648_g1,c170671_g1,c113466_g1,c119203_g3,c200228_g1,c148481_g1,c22553_g1,c103732_g1,c31549_g1,c8788_g1,c21403_g1,c11880_g1,c51842_g1,c95584_g1,c116035_g1,c138167_g1,c118342_g1,c164573_g1,c179612_g1,c201319_g1,c88446_g1,c174149_g1,c125818_g1,c76054…
Metabolism	Carbohydrate metabolism	Butanoate metabolism	ko00650	156	c104299_g1,c43617_g1,c61512_g1,c156782_g1,c158745_g1,c130524_g1,c105256_g1,c27410_g1,c162621_g1,c86508_g1,c14366_g1,c101325_g1,c11942_g1,c186117_g1,c112105_g1,c118487_g1,c111543_g1,c209914_g1,c181844_g1,c117786_g1,c167576_g1,c116810_g1,c166323_g1,c176320_g1,c117971_g2,c131366_g1,c146888_g1,c199078_g1,c131522_g1,c12852_g1,c94863_g2,c41266_g1,c40396_g1,c211616_g1,c193542_g1,c56288_g1,c137252_g1,c62…
Metabolism	Carbohydrate metabolism	C5-Branched dibasic acid metabolism	ko00660	33	c177043_g1,c127743_g1,c162438_g1,c145921_g1,c121446_g1,c204169_g1,c25775_g1,c121784_g1,c76307_g1,c72118_g1,c125129_g1,c83521_g1,c169288_g1,c26023_g1,c35826_g1,c155494_g1,c71998_g1,c155788_g1,c121446_g2,c30508_g1,c69101_g1,c13391_g1,c117989_g1,c131940_g1,c17774_g1,c133160_g1,c121446_g4,c108139_g1,c117291_g2,c117291_g1,c157268_g1,c72363_g1,c71668_g1
Metabolism	Carbohydrate metabolism	Citrate cycle (TCA cycle)	ko00020	801	c170060_g1,c173197_g1,c162019_g1,c92776_g1,c110193_g1,c16977_g1,c63322_g1,c164280_g1,c25336_g1,c108041_g1,c203555_g1,c111923_g2,c212757_g1,c97159_g1,c115065_g1,c115667_g1,c2269_g1,c173816_g1,c72884_g1,c175014_g1,c119574_g1,c173990_g1,c112769_g2,c91010_g1,c123736_g1,c111627_g1,c118082_g5,c100389_g1,c205450_g1,c177912_g1,c40306_g1,c14644_g1,c183377_g1,c166399_g1,c115812_g2,c41600_g1,c85395_g1,c4005…
Metabolism	Carbohydrate metabolism	Fructose and mannose metabolism	ko00051	301	c193483_g1,c113919_g1,c119255_g3,c126606_g1,c7945_g1,c118266_g2,c136105_g1,c167723_g1,c93831_g2,c181828_g1,c148968_g1,c70054_g1,c54347_g1,c117866_g3,c139222_g1,c185081_g1,c118560_g1,c123887_g1,c88182_g1,c209640_g1,c187308_g1,c176455_g1,c143088_g1,c117991_g1,c93035_g1,c137297_g1,c212455_g1,c120265_g4,c33997_g1,c203941_g1,c185540_g1,c98071_g1,c63129_g1,c149442_g1,c97704_g1,c111287_g1,c97171_g1,c902…
Metabolism	Carbohydrate metabolism	Galactose metabolism	ko00052	189	c104308_g1,c37176_g1,c133362_g1,c200420_g1,c104887_g1,c152480_g1,c120510_g1,c121235_g1,c154449_g1,c191081_g1,c25891_g1,c125916_g1,c73450_g1,c96629_g1,c123887_g1,c4614_g1,c198947_g1,c182027_g1,c102678_g1,c91518_g1,c125116_g1,c123911_g1,c188948_g1,c170581_g1,c207621_g1,c156495_g1,c67149_g1,c78186_g1,c54656_g1,c183950_g1,c139960_g1,c133105_g1,c37075_g1,c47293_g1,c126606_g1,c50166_g1,c114142_g1,c2094…
Metabolism	Carbohydrate metabolism	Glycolysis / Gluconeogenesis	ko00010	893	c140215_g1,c120510_g1,c41749_g1,c121037_g3,c109979_g1,c39036_g1,c176559_g1,c95068_g1,c112100_g1,c115573_g1,c111995_g1,c57602_g1,c193648_g1,c76316_g1,c197418_g1,c2241_g1,c63234_g1,c124261_g1,c113114_g2,c86120_g1,c67939_g1,c85695_g1,c139960_g1,c157587_g1,c96731_g1,c129039_g1,c54656_g1,c78186_g1,c118288_g1,c51548_g1,c54633_g1,c78729_g1,c119038_g2,c25411_g1,c77259_g1,c106390_g1,c69093_g1,c112325_g1,c…
Metabolism	Carbohydrate metabolism	Glyoxylate and dicarboxylate metabolism	ko00630	712	c33326_g1,c104499_g1,c72089_g1,c88263_g1,c114714_g1,c120235_g1,c123540_g1,c195859_g1,c131129_g1,c119818_g2,c103420_g1,c25720_g1,c104519_g1,c121383_g5,c45464_g1,c116170_g2,c99571_g1,c32413_g1,c40985_g1,c143769_g1,c192997_g1,c8892_g1,c121383_g4,c117474_g1,c69199_g1,c72354_g1,c104502_g1,c181415_g1,c182497_g1,c146162_g1,c58005_g1,c52854_g1,c115120_g1,c88773_g1,c3153_g1,c42793_g1,c63872_g1,c49584_g1,c…
Metabolism	Carbohydrate metabolism	Inositol phosphate metabolism	ko00562	303	c64851_g1,c98092_g1,c150880_g1,c119365_g1,c7125_g1,c102246_g1,c41449_g1,c173975_g1,c89063_g1,c113669_g2,c205623_g1,c154009_g1,c46900_g2,c22431_g1,c993_g1,c40249_g1,c158098_g1,c138085_g1,c37311_g1,c67084_g1,c172652_g1,c102246_g2,c65350_g1,c15715_g1,c30566_g1,c138381_g1,c187684_g1,c122746_g1,c93295_g1,c119900_g1,c8788_g1,c166937_g1,c128920_g1,c1379_g1,c130231_g1,c174760_g1,c109646_g1,c42239_g1,c592…
Metabolism	Carbohydrate metabolism	Pentose and glucuronate interconversions	ko00040	201	c28032_g1,c125244_g1,c126785_g1,c166161_g1,c126606_g1,c114208_g1,c16449_g1,c115308_g1,c70442_g1,c133105_g1,c44395_g1,c95387_g1,c78729_g1,c129742_g1,c54347_g1,c97623_g1,c81017_g1,c135086_g1,c203864_g1,c66150_g1,c71831_g1,c138369_g1,c93588_g1,c109698_g1,c4614_g1,c12160_g1,c182027_g1,c25891_g1,c73450_g1,c162478_g1,c182827_g1,c210068_g1,c51631_g1,c127957_g1,c196502_g1,c19387_g1,c154449_g1,c212455_g1,…
Metabolism	Carbohydrate metabolism	Pentose phosphate pathway	ko00030	383	c27723_g1,c117866_g1,c46426_g1,c111423_g1,c121472_g2,c122509_g1,c211119_g1,c94188_g1,c100746_g1,c187655_g1,c30309_g1,c196665_g1,c119273_g3,c105032_g1,c118684_g1,c187327_g1,c88106_g2,c77289_g1,c106807_g1,c29198_g1,c124056_g1,c20616_g1,c69626_g1,c164251_g1,c119255_g1,c98489_g1,c154887_g1,c107943_g1,c191459_g1,c177051_g1,c120419_g1,c137364_g1,c153866_g1,c31325_g1,c202995_g1,c83098_g1,c120887_g2,c137…
Metabolism	Carbohydrate metabolism	Propanoate metabolism	ko00640	367	c84311_g1,c195326_g1,c67610_g1,c58628_g1,c12629_g1,c116193_g2,c120582_g2,c101222_g1,c168962_g1,c110193_g2,c179975_g1,c20939_g1,c82377_g1,c114569_g1,c6730_g1,c130191_g1,c110619_g1,c205903_g1,c153481_g1,c75726_g1,c195287_g1,c90015_g1,c176170_g1,c85959_g1,c113705_g1,c116306_g1,c108375_g2,c8067_g1,c111149_g1,c118650_g1,c67581_g1,c106859_g1,c30578_g1,c200576_g1,c113807_g1,c16190_g1,c154583_g1,c196732_…
Metabolism	Carbohydrate metabolism	Pyruvate metabolism	ko00620	748	c189447_g1,c106475_g2,c114066_g2,c180529_g1,c123074_g1,c119420_g1,c99459_g1,c204913_g1,c96212_g1,c42149_g1,c6443_g1,c120391_g1,c187507_g1,c75489_g1,c201419_g1,c173311_g1,c44395_g1,c95387_g1,c56423_g1,c122218_g5,c57962_g1,c150754_g1,c151956_g1,c128946_g1,c149132_g1,c194244_g1,c100223_g1,c118701_g1,c120357_g1,c57593_g1,c156940_g1,c119019_g3,c72849_g2,c115789_g2,c95296_g1,c113433_g1,c156422_g1,c1828…
Metabolism	Carbohydrate metabolism	Starch and sucrose metabolism	ko00500	390	c166473_g1,c108730_g2,c114142_g2,c11570_g1,c202919_g1,c130072_g1,c147338_g1,c10803_g1,c72459_g1,c149224_g1,c122050_g2,c201759_g1,c92160_g1,c136642_g1,c177035_g1,c170102_g1,c107820_g1,c204067_g1,c105745_g1,c102678_g2,c173229_g1,c184590_g1,c77019_g2,c16181_g1,c124634_g1,c115137_g1,c170600_g1,c115137_g3,c147292_g1,c207256_g1,c24027_g1,c121505_g1,c93647_g1,c36924_g1,c114211_g1,c156607_g1,c154602_g1,c…
Metabolism	Energy metabolism	Carbon fixation in photosynthetic organisms	ko00710	629	c111423_g3,c40075_g1,c154429_g1,c115686_g1,c140620_g1,c154766_g1,c160862_g1,c114838_g1,c41666_g1,c94936_g1,c41617_g1,c90678_g1,c129669_g1,c145222_g1,c30189_g1,c114378_g1,c168762_g1,c119038_g1,c137788_g1,c166229_g1,c126940_g1,c118266_g1,c37420_g2,c105097_g1,c28669_g1,c104301_g1,c173704_g1,c194744_g1,c21192_g1,c126656_g1,c120559_g2,c154239_g1,c133644_g1,c184126_g1,c118352_g1,c71646_g1,c141473_g1,c7…
Metabolism	Energy metabolism	Nitrogen metabolism	ko00910	149	c121391_g1,c116249_g1,c169308_g1,c18656_g1,c106702_g1,c206426_g1,c62149_g1,c109465_g2,c95872_g1,c6990_g1,c144193_g1,c179388_g1,c156172_g1,c110875_g1,c130297_g1,c75400_g1,c108761_g1,c107931_g2,c148223_g1,c107597_g1,c204080_g1,c4945_g1,c211815_g1,c138991_g1,c97355_g1,c176748_g1,c2990_g1,c154979_g1,c122793_g1,c35245_g1,c155154_g1,c110875_g2,c13030_g1,c79666_g1,c85365_g1,c34307_g1,c5224_g1,c156056_g1…
Metabolism	Energy metabolism	Oxidative phosphorylation	ko00190	1110	c146836_g1,c84226_g1,c111387_g1,c183054_g1,c92348_g1,c65185_g1,c112497_g3,c33807_g1,c116973_g2,c158588_g1,c110633_g1,c85514_g2,c85191_g1,c51257_g1,c121923_g6,c89335_g1,c80711_g1,c72933_g1,c36910_g1,c116943_g1,c185007_g1,c107710_g2,c126213_g1,c125444_g1,c72831_g2,c107303_g1,c1025_g1,c103787_g1,c199677_g1,c128428_g1,c142706_g1,c43382_g1,c116421_g2,c105833_g1,c146346_g1,c114399_g1,c155387_g1,c118412…
Metabolism	Energy metabolism	Photosynthesis	ko00195	183	c152993_g1,c162070_g1,c119738_g2,c114216_g2,c131400_g1,c113354_g2,c113798_g1,c204677_g1,c118609_g2,c198095_g1,c61874_g1,c29153_g2,c50030_g1,c140038_g1,c112514_g2,c92363_g1,c117348_g1,c193721_g1,c152445_g1,c118192_g1,c187328_g1,c117505_g1,c107679_g1,c31007_g1,c193786_g1,c114216_g1,c160322_g1,c120285_g2,c30403_g1,c21150_g1,c120818_g4,c120818_g1,c89680_g1,c115093_g1,c130999_g1,c106848_g1,c115920_g1,…
Metabolism	Energy metabolism	Photosynthesis - antenna proteins	ko00196	86	c64226_g1,c80595_g1,c65422_g1,c34213_g1,c37550_g1,c74445_g1,c102753_g1,c52675_g1,c116244_g1,c122990_g1,c104969_g1,c91493_g1,c108546_g2,c97327_g1,c111911_g4,c121536_g1,c121693_g2,c170476_g1,c118081_g7,c208382_g1,c33565_g1,c82034_g1,c13004_g1,c36607_g1,c112324_g1,c98842_g1,c148839_g1,c158361_g1,c121693_g4,c89930_g1,c105312_g1,c55907_g1,c113745_g1,c62461_g1,c121693_g3,c31342_g1,c90795_g1,c113745_g2,…
Metabolism	Energy metabolism	Sulfur metabolism	ko00920	133	c205802_g1,c123436_g1,c99234_g1,c114432_g1,c36358_g1,c184106_g1,c116905_g1,c136007_g1,c173132_g1,c148882_g1,c75105_g1,c108699_g1,c186533_g1,c124325_g1,c15811_g1,c26918_g1,c41491_g1,c146833_g1,c211156_g1,c121574_g1,c212195_g1,c87580_g1,c5370_g1,c47386_g1,c208730_g1,c166615_g1,c53492_g1,c116128_g2,c104353_g1,c209400_g1,c201973_g1,c108035_g1,c180414_g1,c67263_g1,c204591_g1,c188889_g1,c175261_g1,c117…
Metabolism	Glycan biosynthesis and metabolism	Glycosaminoglycan degradation	ko00531	27	c95804_g1,c158061_g1,c74851_g1,c168234_g1,c198947_g1,c202947_g1,c141217_g1,c120826_g3,c71843_g1,c207678_g1,c149980_g1,c124216_g1,c157530_g1,c150271_g1,c34844_g1,c49704_g1,c9655_g1,c128987_g1,c164270_g1,c177830_g1,c124126_g1,c107998_g1,c172291_g1,c95069_g1,c121572_g3,c132944_g1,c24273_g1
Metabolism	Glycan biosynthesis and metabolism	Glycosphingolipid biosynthesis - ganglio series	ko00604	18	c74851_g1,c158061_g1,c168234_g1,c207678_g1,c202947_g1,c198947_g1,c120826_g3,c71843_g1,c141217_g1,c49704_g1,c34844_g1,c9655_g1,c177830_g1,c124216_g1,c121572_g3,c95069_g1,c24273_g1,c107998_g1
Metabolism	Glycan biosynthesis and metabolism	Glycosphingolipid biosynthesis - globo series	ko00603	32	c120717_g3,c24273_g1,c109085_g1,c187185_g1,c95069_g1,c165349_g1,c87020_g1,c151964_g1,c9655_g1,c34844_g1,c124216_g1,c207678_g1,c130346_g1,c202947_g1,c20168_g1,c21851_g1,c168234_g1,c198873_g1,c74851_g1,c63468_g1,c198813_g1,c168443_g1,c62386_g1,c107998_g1,c177124_g1,c56516_g1,c200420_g1,c37176_g1,c47557_g1,c42419_g1,c152480_g1,c95009_g1
Metabolism	Glycan biosynthesis and metabolism	Glycosphingolipid biosynthesis - lacto and neolacto series	ko00601	1	c121942_g1
Metabolism	Glycan biosynthesis and metabolism	Glycosylphosphatidylinositol(GPI)-anchor biosynthesis	ko00563	41	c149980_g1,c191122_g1,c187185_g1,c86228_g1,c109085_g1,c148899_g1,c128682_g1,c120717_g3,c151964_g1,c124126_g1,c165349_g1,c55957_g1,c87020_g1,c34921_g1,c198873_g1,c152727_g1,c198813_g1,c172169_g1,c188511_g1,c63468_g1,c175418_g1,c20168_g1,c130346_g1,c158886_g1,c177124_g1,c209750_g1,c156409_g1,c168443_g1,c147902_g1,c62386_g1,c47557_g1,c37176_g1,c200420_g1,c95009_g1,c3466_g1,c16785_g1,c199167_g1,c4241…
Metabolism	Glycan biosynthesis and metabolism	N-Glycan biosynthesis	ko00510	161	c119884_g2,c160048_g1,c162737_g1,c107700_g1,c119884_g1,c36751_g1,c109180_g1,c180247_g1,c126244_g1,c129674_g1,c47784_g1,c198946_g1,c29349_g1,c1556_g1,c15660_g1,c210843_g1,c158144_g1,c60869_g1,c206898_g1,c172630_g1,c168726_g1,c107700_g2,c112476_g1,c200390_g1,c105311_g1,c36959_g1,c138850_g1,c6268_g1,c197157_g1,c33956_g1,c118607_g1,c151870_g1,c58332_g1,c159199_g1,c103745_g1,c199166_g1,c107666_g1,c127…
Metabolism	Glycan biosynthesis and metabolism	Other glycan degradation	ko00511	56	c107998_g1,c202703_g1,c126461_g1,c202297_g1,c50564_g1,c135486_g1,c49704_g1,c198947_g1,c141217_g1,c27319_g1,c206592_g1,c170852_g1,c71843_g1,c135727_g1,c20699_g1,c90520_g1,c212454_g1,c140492_g1,c178563_g1,c152268_g1,c150658_g1,c162405_g1,c181665_g1,c46006_g1,c41078_g1,c211126_g1,c48452_g1,c200349_g1,c178797_g1,c28951_g1,c155359_g1,c95069_g1,c121572_g3,c24273_g1,c124216_g1,c34844_g1,c35446_g1,c46566…
Metabolism	Glycan biosynthesis and metabolism	Other types of O-glycan biosynthesis	ko00514	12	c121930_g1,c114687_g1,c184085_g1,c109115_g1,c145297_g1,c209181_g1,c210427_g1,c199951_g1,c168726_g1,c203016_g1,c178911_g1,c160541_g1
Metabolism	Lipid metabolism	Arachidonic acid metabolism	ko00590	69	c108672_g2,c14290_g1,c185044_g1,c89494_g1,c190742_g1,c100926_g1,c5674_g1,c103608_g1,c58107_g1,c195719_g1,c108672_g1,c84463_g1,c30174_g1,c173114_g1,c134782_g1,c211087_g1,c128175_g1,c138827_g1,c48420_g1,c64754_g1,c37902_g1,c123089_g1,c46410_g1,c118215_g2,c155856_g1,c166944_g1,c64682_g1,c116448_g1,c105330_g1,c154631_g1,c103102_g1,c147307_g1,c201041_g1,c168092_g1,c195439_g1,c138415_g1,c202095_g1,c789…
Metabolism	Lipid metabolism	Biosynthesis of unsaturated fatty acids	ko01040	205	c126201_g1,c183320_g1,c150996_g1,c119111_g1,c110413_g1,c207905_g1,c177374_g1,c117860_g1,c206645_g1,c3235_g1,c111109_g1,c133900_g1,c121225_g2,c133565_g1,c121225_g5,c195612_g1,c57126_g1,c135863_g1,c114769_g1,c20206_g1,c80364_g1,c113317_g2,c145502_g1,c195798_g1,c63057_g1,c189853_g1,c137275_g1,c169046_g1,c6584_g1,c116643_g1,c86214_g2,c194675_g1,c164408_g1,c120177_g3,c110138_g1,c134595_g1,c141717_g1,c…
Metabolism	Lipid metabolism	Cutin, suberine and wax biosynthesis	ko00073	10	c206365_g1,c52358_g1,c90127_g1,c192086_g1,c88923_g1,c125193_g1,c97818_g1,c47314_g1,c128136_g1,c198212_g1
Metabolism	Lipid metabolism	Ether lipid metabolism	ko00565	59	c92049_g1,c46900_g2,c181928_g1,c57533_g1,c21808_g1,c209127_g1,c116968_g1,c208688_g1,c105454_g1,c168265_g1,c22734_g1,c102246_g1,c84463_g1,c9981_g1,c106768_g1,c5674_g1,c132618_g1,c125960_g1,c120616_g1,c202657_g1,c15715_g1,c102246_g2,c118882_g1,c88783_g1,c192316_g1,c163181_g1,c15061_g1,c137144_g1,c79289_g1,c95996_g1,c111696_g1,c165828_g1,c64235_g1,c201041_g1,c202332_g1,c130348_g1,c160702_g1,c161427_…
Metabolism	Lipid metabolism	Fatty acid biosynthesis	ko00061	240	c163127_g1,c183682_g1,c108362_g1,c124231_g1,c16454_g1,c195520_g1,c155740_g1,c17078_g1,c99284_g2,c115775_g1,c62139_g1,c152127_g1,c41969_g1,c100033_g1,c101888_g1,c120849_g1,c99284_g1,c144356_g1,c120040_g2,c64570_g1,c64872_g1,c122487_g1,c120005_g1,c122218_g3,c10356_g1,c171352_g1,c193413_g1,c48012_g1,c101222_g2,c44525_g1,c103307_g1,c125733_g1,c66737_g1,c101929_g1,c168990_g1,c198346_g1,c142940_g1,c129…
Metabolism	Lipid metabolism	Fatty acid degradation	ko00071	402	c208246_g1,c164573_g1,c191676_g1,c151182_g1,c184309_g1,c110852_g1,c11880_g1,c71218_g1,c184240_g1,c21653_g1,c208633_g1,c72872_g1,c209769_g1,c105310_g1,c91683_g1,c198795_g1,c138929_g1,c168578_g1,c76054_g1,c178328_g1,c63057_g1,c185766_g1,c111402_g1,c199958_g1,c110138_g1,c134595_g1,c160918_g1,c114428_g1,c153700_g1,c121225_g5,c93635_g1,c6624_g1,c109979_g2,c115896_g2,c80364_g1,c108236_g2,c190175_g1,c22…
Metabolism	Lipid metabolism	Fatty acid elongation	ko00062	73	c118697_g2,c37939_g1,c120565_g1,c207192_g1,c194632_g1,c109534_g1,c195618_g1,c114769_g2,c24127_g1,c200112_g1,c179909_g1,c16552_g1,c105145_g1,c111544_g2,c159112_g1,c37133_g1,c59569_g1,c168369_g1,c206212_g1,c90352_g1,c53523_g1,c173959_g1,c91547_g1,c136428_g1,c91119_g1,c120561_g1,c177929_g1,c138803_g1,c174704_g1,c164744_g1,c164516_g1,c191251_g1,c59355_g1,c62121_g1,c118959_g1,c105685_g1,c210940_g1,c19…
Metabolism	Lipid metabolism	Glycerolipid metabolism	ko00561	260	c67962_g1,c63468_g1,c146742_g1,c77880_g1,c58283_g1,c16441_g2,c195530_g1,c120947_g1,c149997_g1,c65038_g1,c115789_g1,c131253_g1,c142058_g1,c117641_g2,c151964_g1,c17992_g1,c106555_g1,c172237_g1,c38763_g1,c183996_g1,c99715_g2,c169289_g1,c119476_g1,c11693_g1,c118351_g1,c172969_g1,c62687_g1,c146654_g1,c177549_g1,c170487_g1,c114658_g2,c57533_g1,c113466_g2,c120038_g1,c168443_g1,c180304_g1,c23981_g1,c1082…
Metabolism	Lipid metabolism	Glycerophospholipid metabolism	ko00564	195	c161427_g1,c3408_g1,c107371_g1,c79289_g1,c120947_g1,c59462_g1,c15061_g1,c112125_g2,c196442_g1,c58283_g1,c141932_g1,c90206_g1,c200938_g1,c137852_g1,c186695_g1,c7201_g1,c129908_g1,c205380_g1,c101986_g1,c172304_g1,c9981_g1,c137884_g1,c105454_g1,c168265_g1,c120038_g1,c152697_g1,c209127_g1,c146654_g1,c112125_g1,c57533_g1,c38883_g1,c142981_g1,c119476_g1,c118351_g1,c110122_g1,c149141_g1,c31917_g1,c12061…
Metabolism	Lipid metabolism	Linoleic acid metabolism	ko00591	16	c168265_g1,c165828_g1,c201041_g1,c84463_g1,c181828_g1,c111536_g1,c93613_g1,c57533_g1,c21808_g1,c200983_g1,c88182_g1,c121218_g3,c123089_g1,c5674_g1,c205380_g1,c144106_g1
Metabolism	Lipid metabolism	Sphingolipid metabolism	ko00600	156	c181762_g1,c87020_g1,c157515_g1,c160851_g1,c121572_g3,c36973_g1,c173439_g1,c46655_g1,c117821_g2,c95225_g1,c87365_g1,c157291_g1,c138182_g1,c130064_g1,c177830_g1,c117080_g1,c24756_g1,c115329_g1,c114662_g2,c167223_g1,c109801_g1,c114662_g3,c202703_g1,c62386_g1,c110787_g3,c115236_g1,c111335_g1,c110787_g2,c70333_g1,c98737_g1,c180003_g1,c141217_g1,c167886_g1,c170852_g1,c114978_g1,c33333_g1,c42419_g1,c45…
Metabolism	Lipid metabolism	Steroid biosynthesis	ko00100	171	c76382_g1,c132780_g1,c132904_g1,c5674_g1,c189928_g1,c50589_g1,c93527_g1,c35092_g1,c66925_g1,c77750_g1,c12869_g1,c199857_g1,c161378_g1,c22104_g1,c206475_g1,c123089_g1,c99411_g1,c30293_g1,c201041_g1,c141355_g1,c54074_g1,c207537_g1,c106421_g2,c109826_g1,c154718_g1,c156355_g1,c96530_g1,c8693_g1,c191706_g1,c160028_g1,c168524_g1,c190102_g1,c21533_g1,c174066_g1,c24214_g1,c211457_g1,c201718_g1,c156105_g1…
Metabolism	Lipid metabolism	Synthesis and degradation of ketone bodies	ko00072	67	c40396_g1,c28333_g1,c94863_g2,c12852_g1,c211616_g1,c193542_g1,c93111_g1,c42700_g1,c190175_g1,c119818_g1,c117786_g1,c16190_g1,c209914_g1,c52125_g1,c117971_g2,c167576_g1,c170869_g1,c117786_g2,c131366_g1,c101325_g1,c11331_g1,c8231_g1,c185098_g1,c112105_g1,c111543_g1,c43617_g1,c130191_g1,c171224_g1,c104299_g1,c102080_g1,c71218_g1,c105256_g1,c130524_g1,c14366_g1,c90015_g1,c151182_g1,c86508_g1,c138315_…
Metabolism	Lipid metabolism	alpha-Linolenic acid metabolism	ko00592	143	c60621_g1,c51622_g1,c6184_g1,c198603_g1,c6626_g1,c30236_g1,c199267_g1,c157861_g1,c67531_g1,c121204_g2,c158779_g1,c5674_g1,c145093_g1,c105567_g1,c22197_g1,c201041_g1,c13998_g1,c27134_g1,c102201_g1,c61619_g1,c15895_g1,c123089_g1,c99074_g2,c199151_g1,c170055_g1,c209284_g1,c203621_g1,c104323_g1,c135910_g1,c121225_g1,c198916_g1,c159350_g1,c174940_g1,c21808_g1,c5883_g1,c65604_g1,c164468_g1,c201162_g1,c…
Metabolism	Metabolism of cofactors and vitamins	Biotin metabolism	ko00780	62	c106630_g1,c141717_g1,c120177_g3,c152453_g1,c187547_g1,c6574_g1,c147975_g1,c98356_g1,c118506_g1,c137911_g1,c86241_g1,c106887_g1,c198798_g1,c6584_g1,c141837_g1,c142940_g1,c31787_g1,c16825_g1,c119610_g1,c98356_g2,c122493_g1,c49734_g1,c113317_g1,c160850_g1,c99335_g2,c67056_g1,c120980_g1,c136770_g1,c193998_g1,c163110_g1,c49909_g1,c209437_g1,c63735_g1,c108845_g1,c116324_g1,c121847_g1,c155740_g1,c12000…
Metabolism	Metabolism of cofactors and vitamins	Folate biosynthesis	ko00790	41	c58672_g1,c193784_g1,c159142_g1,c153252_g1,c211731_g1,c211177_g1,c84155_g1,c165152_g1,c120700_g1,c173917_g1,c120907_g1,c130595_g1,c22852_g1,c46238_g1,c111953_g1,c177789_g1,c85303_g1,c171325_g1,c100724_g1,c87717_g1,c101454_g1,c158423_g1,c24895_g1,c195185_g1,c42273_g1,c148382_g1,c114240_g1,c141360_g1,c166287_g1,c119349_g1,c177927_g1,c196984_g1,c122223_g1,c129951_g1,c149513_g1,c190379_g1,c181055_g1,…
Metabolism	Metabolism of cofactors and vitamins	Lipoic acid metabolism	ko00785	11	c145553_g1,c210277_g1,c121713_g1,c120548_g1,c52082_g1,c143137_g1,c114209_g2,c116747_g1,c3557_g1,c55009_g1,c186578_g1
Metabolism	Metabolism of cofactors and vitamins	Nicotinate and nicotinamide metabolism	ko00760	69	c106613_g1,c192919_g1,c90262_g1,c129961_g1,c122112_g1,c130440_g1,c203202_g1,c201640_g1,c78217_g1,c180892_g1,c160549_g1,c194983_g1,c136534_g1,c48566_g1,c195878_g1,c185950_g1,c201771_g1,c200438_g1,c40098_g1,c60276_g1,c71758_g1,c199250_g1,c183887_g1,c122112_g2,c138770_g1,c135625_g1,c41542_g1,c120145_g1,c50818_g1,c188112_g1,c127958_g1,c36717_g1,c103722_g1,c36847_g1,c160663_g1,c111601_g1,c165461_g1,c1…
Metabolism	Metabolism of cofactors and vitamins	One carbon pool by folate	ko00670	161	c91274_g1,c124780_g1,c107641_g1,c106869_g1,c69499_g1,c118553_g1,c194475_g1,c99131_g2,c168955_g1,c203976_g1,c123135_g1,c174119_g1,c25617_g1,c201767_g1,c20583_g1,c20224_g1,c126394_g1,c211971_g1,c133278_g1,c141038_g1,c148905_g1,c151496_g1,c92918_g1,c208362_g1,c87546_g1,c14351_g1,c5967_g1,c1376_g1,c67032_g1,c171630_g1,c211177_g1,c117101_g1,c97426_g3,c210466_g1,c180416_g1,c6310_g1,c82451_g1,c122378_g1…
Metabolism	Metabolism of cofactors and vitamins	Pantothenate and CoA biosynthesis	ko00770	85	c183252_g1,c52325_g1,c117730_g1,c35826_g1,c188197_g1,c155494_g1,c26023_g1,c185321_g1,c173122_g1,c111724_g1,c142872_g1,c90079_g1,c204169_g1,c109937_g1,c24494_g1,c72118_g1,c112262_g1,c76307_g1,c56211_g2,c181027_g1,c128774_g1,c206658_g1,c194061_g1,c183440_g1,c198457_g1,c123883_g1,c491_g1,c112771_g1,c116653_g1,c110076_g1,c72363_g1,c71668_g1,c110953_g1,c17774_g1,c117989_g1,c88052_g1,c195549_g1,c88413_…
Metabolism	Metabolism of cofactors and vitamins	Porphyrin and chlorophyll metabolism	ko00860	175	c98520_g1,c137471_g1,c132773_g1,c96773_g1,c107132_g1,c121886_g2,c179811_g1,c52460_g1,c103027_g1,c40641_g1,c81498_g1,c94696_g1,c120398_g1,c87785_g1,c94491_g1,c133431_g1,c192050_g1,c127701_g1,c96393_g1,c121607_g1,c190793_g1,c67662_g1,c88003_g1,c5544_g1,c147538_g1,c3681_g1,c103280_g1,c119603_g1,c115756_g1,c175890_g1,c158617_g1,c172477_g1,c161626_g1,c152461_g1,c21757_g1,c124141_g1,c119603_g2,c139437_…
Metabolism	Metabolism of cofactors and vitamins	Riboflavin metabolism	ko00740	26	c79261_g1,c120216_g1,c171689_g1,c199756_g1,c25553_g1,c121789_g2,c152180_g1,c174547_g1,c106376_g1,c156127_g1,c88071_g1,c119433_g1,c159604_g1,c193473_g1,c153058_g1,c156841_g1,c72442_g1,c118741_g1,c142080_g1,c134306_g1,c33636_g1,c168756_g1,c15195_g1,c90381_g1,c102669_g2,c120175_g2
Metabolism	Metabolism of cofactors and vitamins	Thiamine metabolism	ko00730	45	c187677_g1,c116461_g1,c200118_g1,c120846_g2,c104290_g1,c181518_g1,c132459_g1,c182596_g1,c28454_g1,c38749_g1,c44132_g1,c143589_g1,c123924_g1,c145641_g1,c174772_g1,c178783_g1,c90221_g1,c205512_g1,c48245_g1,c91777_g1,c128279_g1,c134741_g1,c120607_g2,c109823_g1,c152161_g1,c154238_g1,c156496_g1,c170433_g1,c178841_g1,c199158_g1,c179763_g1,c154715_g1,c45032_g1,c12727_g1,c130387_g1,c208463_g1,c179024_g1,…
Metabolism	Metabolism of cofactors and vitamins	Ubiquinone and other terpenoid-quinone biosynthesis	ko00130	96	c155556_g1,c121911_g1,c120693_g3,c51460_g1,c192141_g1,c6669_g1,c121227_g1,c124131_g1,c120693_g1,c150082_g1,c38545_g1,c117436_g1,c167152_g1,c160911_g1,c189720_g1,c78421_g1,c118144_g3,c102914_g1,c120280_g1,c172343_g1,c136782_g1,c171237_g1,c112939_g2,c206611_g1,c111914_g1,c101696_g1,c206511_g1,c140412_g1,c107547_g1,c128606_g1,c65612_g1,c130996_g1,c163054_g1,c98870_g1,c196226_g1,c120309_g1,c103338_g1…
Metabolism	Metabolism of cofactors and vitamins	Vitamin B6 metabolism	ko00750	41	c148236_g1,c176611_g1,c37325_g1,c55952_g1,c45559_g1,c37150_g1,c110681_g1,c115169_g1,c120180_g2,c152377_g1,c199508_g1,c33096_g1,c146925_g1,c180612_g1,c165041_g1,c158925_g1,c107317_g1,c200478_g1,c167372_g1,c104074_g1,c109254_g1,c171236_g1,c116958_g1,c167745_g1,c178525_g1,c123010_g1,c97836_g1,c165921_g1,c114801_g1,c209253_g1,c169538_g1,c117810_g1,c148791_g1,c190866_g1,c180551_g1,c117235_g1,c150717_g…
Metabolism	Metabolism of other amino acids	Cyanoamino acid metabolism	ko00460	131	c30174_g1,c99957_g1,c56307_g1,c130689_g1,c204080_g1,c149595_g1,c206774_g1,c26718_g1,c200924_g1,c110875_g2,c72550_g1,c107133_g1,c61535_g1,c14241_g1,c150224_g1,c63581_g1,c95872_g1,c181415_g1,c182497_g1,c64452_g1,c106702_g1,c141586_g1,c169308_g1,c121391_g1,c155048_g1,c28180_g1,c47446_g1,c110875_g1,c103221_g1,c144193_g1,c23662_g1,c136555_g1,c113843_g1,c159015_g1,c92507_g1,c11743_g1,c149471_g1,c161650…
Metabolism	Metabolism of other amino acids	Glutathione metabolism	ko00480	341	c201636_g1,c70806_g1,c116418_g3,c108652_g1,c171169_g1,c31531_g1,c114231_g1,c71788_g1,c164089_g1,c123339_g1,c17452_g1,c194455_g1,c200476_g1,c170061_g1,c142400_g1,c131180_g1,c113480_g1,c65169_g1,c77566_g1,c93879_g1,c103186_g1,c121868_g2,c75443_g1,c116418_g1,c134999_g1,c130569_g1,c177703_g1,c125684_g1,c3735_g1,c19582_g1,c66426_g1,c29574_g1,c159313_g1,c68118_g1,c97116_g1,c113510_g1,c100686_g2,c200114…
Metabolism	Metabolism of other amino acids	Selenocompound metabolism	ko00450	213	c20224_g1,c145055_g1,c13065_g1,c9475_g1,c211971_g1,c133278_g1,c126394_g1,c133714_g1,c20583_g1,c131301_g1,c76765_g1,c120079_g3,c164143_g1,c87546_g1,c81472_g1,c8802_g1,c21867_g1,c5967_g1,c90074_g1,c141038_g1,c157943_g1,c83902_g1,c155591_g1,c148905_g1,c105569_g1,c151496_g1,c124780_g1,c107641_g1,c69499_g1,c118553_g1,c189729_g1,c3373_g1,c164352_g1,c174119_g1,c201406_g1,c99131_g2,c168955_g1,c123135_g1,…
Metabolism	Metabolism of other amino acids	Taurine and hypotaurine metabolism	ko00430	20	c113843_g1,c113569_g1,c25192_g1,c181844_g1,c92456_g1,c109936_g1,c115814_g1,c139933_g1,c118167_g1,c54263_g1,c198649_g1,c21893_g1,c37902_g1,c3735_g1,c134782_g1,c149595_g1,c147116_g1,c30174_g1,c109252_g1,c60182_g1
Metabolism	Metabolism of other amino acids	beta-Alanine metabolism	ko00410	241	c139933_g1,c183996_g1,c186755_g1,c177808_g1,c130230_g1,c111042_g1,c99715_g2,c102411_g1,c109541_g2,c198457_g1,c49753_g1,c193697_g1,c183440_g1,c172969_g1,c17992_g1,c133595_g1,c177858_g1,c173331_g1,c128774_g1,c72277_g1,c172237_g1,c106555_g1,c108745_g1,c135765_g1,c116104_g1,c172007_g1,c145765_g1,c147116_g1,c100049_g1,c66426_g1,c142689_g1,c23981_g1,c3735_g1,c62687_g1,c177549_g1,c169649_g1,c120325_g1,c…
Metabolism	Metabolism of terpenoids and polyketides	Brassinosteroid biosynthesis	ko00905	6	c98045_g1,c48429_g1,c18114_g1,c89176_g1,c156591_g1,c25028_g1
Metabolism	Metabolism of terpenoids and polyketides	Carotenoid biosynthesis	ko00906	187	c104588_g1,c120887_g2,c31325_g1,c164573_g1,c137364_g1,c63423_g1,c159134_g1,c42232_g1,c180288_g1,c201319_g1,c53605_g1,c143201_g1,c76054_g1,c145475_g1,c105310_g1,c101222_g1,c178398_g1,c174149_g1,c29198_g1,c13681_g1,c58628_g1,c157134_g1,c42138_g1,c160918_g1,c154887_g1,c195326_g1,c27558_g1,c153700_g1,c132939_g1,c184993_g1,c176655_g1,c135148_g1,c41135_g1,c15649_g1,c166474_g1,c136708_g1,c108236_g2,c108…
Metabolism	Metabolism of terpenoids and polyketides	Diterpenoid biosynthesis	ko00904	3	c197712_g1,c120931_g2,c110914_g2
Metabolism	Metabolism of terpenoids and polyketides	Limonene and pinene degradation	ko00903	86	c117641_g2,c97623_g1,c131253_g1,c109698_g1,c138369_g1,c71831_g1,c99715_g1,c65038_g1,c185356_g1,c14533_g1,c99099_g1,c204224_g1,c78729_g1,c95387_g1,c107359_g1,c44395_g1,c38649_g1,c162408_g1,c51983_g1,c182823_g1,c116104_g1,c26348_g1,c23981_g1,c149132_g1,c211102_g1,c202555_g1,c177549_g1,c62687_g1,c117641_g1,c180904_g1,c113466_g2,c182827_g1,c186755_g1,c210068_g1,c162478_g1,c99715_g2,c111042_g1,c12160_…
Metabolism	Metabolism of terpenoids and polyketides	Monoterpenoid biosynthesis	ko00902	3	c157084_g1,c13936_g1,c99774_g1
Metabolism	Metabolism of terpenoids and polyketides	Sesquiterpenoid and triterpenoid biosynthesis	ko00909	28	c70386_g1,c109967_g1,c149562_g1,c207096_g1,c30293_g1,c211457_g1,c14897_g1,c116542_g1,c201718_g1,c76382_g1,c167041_g1,c173631_g1,c1460_g1,c164781_g1,c111702_g1,c37620_g1,c120732_g2,c172835_g1,c93527_g1,c149136_g1,c96530_g1,c122156_g1,c125794_g1,c93527_g2,c205427_g1,c111702_g2,c60043_g1,c158521_g1
Metabolism	Metabolism of terpenoids and polyketides	Terpenoid backbone biosynthesis	ko00900	173	c17485_g1,c119450_g1,c171378_g1,c21757_g1,c137823_g1,c10921_g1,c75545_g1,c104470_g1,c8432_g1,c135241_g1,c1998_g1,c145662_g1,c120899_g1,c116659_g2,c88396_g1,c1818_g1,c131184_g1,c180328_g1,c87688_g1,c106631_g1,c143986_g1,c138265_g1,c209480_g1,c147538_g1,c48912_g1,c28585_g1,c160292_g1,c196428_g1,c105576_g1,c104182_g1,c192050_g1,c38749_g1,c139780_g1,c145635_g1,c182307_g1,c177219_g1,c99774_g1,c120607_…
Metabolism	Metabolism of terpenoids and polyketides	Zeatin biosynthesis	ko00908	87	c138369_g1,c109698_g1,c152022_g1,c65038_g1,c99715_g1,c71831_g1,c131253_g1,c199603_g1,c117641_g2,c97623_g1,c120093_g1,c38649_g1,c107359_g1,c95387_g1,c44395_g1,c78729_g1,c51983_g1,c162408_g1,c185356_g1,c204224_g1,c203611_g1,c99099_g1,c62687_g1,c177549_g1,c113466_g2,c117641_g1,c180904_g1,c26348_g1,c182823_g1,c116104_g1,c211102_g1,c202555_g1,c23981_g1,c149132_g1,c17992_g1,c127957_g1,c51631_g1,c106555…
Metabolism	Nucleotide metabolism	Purine metabolism	ko00230	840	c198645_g1,c208936_g1,c211574_g1,c111063_g1,c119681_g3,c8438_g1,c180603_g1,c13286_g1,c90463_g1,c138321_g1,c121069_g2,c170589_g1,c177925_g1,c103156_g1,c23629_g1,c93360_g1,c175658_g1,c117950_g1,c15879_g1,c180649_g1,c144868_g1,c60500_g1,c2451_g1,c118830_g1,c77038_g1,c115924_g1,c118258_g1,c115719_g1,c174530_g1,c122146_g2,c141723_g1,c71053_g1,c104676_g2,c73392_g1,c120211_g1,c169861_g1,c126081_g1,c1328…
Metabolism	Nucleotide metabolism	Pyrimidine metabolism	ko00240	549	c172059_g1,c170794_g1,c107854_g2,c98868_g1,c117140_g1,c22027_g1,c61823_g1,c120188_g1,c183133_g1,c139463_g1,c18191_g1,c151744_g1,c12009_g1,c59712_g1,c191152_g1,c192089_g1,c209829_g1,c175186_g1,c146542_g1,c27651_g1,c211774_g1,c187030_g1,c186968_g1,c99350_g1,c150127_g1,c182226_g1,c179508_g1,c200535_g1,c163293_g1,c121964_g1,c201178_g1,c94975_g2,c180892_g1,c42860_g1,c113846_g1,c113972_g1,c185499_g1,c1…
Metabolism	Overview	2-Oxocarboxylic acid metabolism	ko01210	474	c1887_g1,c207854_g1,c146566_g1,c156387_g1,c83917_g1,c179465_g1,c140441_g1,c48482_g1,c118352_g1,c15217_g1,c38182_g1,c137053_g1,c173245_g1,c17774_g1,c135298_g1,c125389_g1,c166229_g1,c98606_g1,c112539_g1,c16685_g1,c75443_g1,c68002_g1,c54220_g1,c194450_g1,c195751_g1,c201713_g1,c77566_g1,c65169_g1,c113480_g1,c41529_g1,c877_g1,c24494_g1,c114790_g2,c41617_g1,c110492_g2,c76307_g1,c110317_g1,c112626_g1,c1…
Metabolism	Overview	Biosynthesis of amino acids	ko01230	1598	c161607_g1,c160910_g1,c172412_g1,c18980_g1,c101305_g1,c159788_g1,c148968_g1,c169352_g1,c153265_g1,c34307_g1,c118665_g1,c134257_g1,c116694_g1,c138789_g1,c63959_g1,c61052_g1,c128991_g1,c70055_g1,c101136_g1,c169699_g1,c110361_g1,c167723_g1,c88981_g1,c40053_g1,c25720_g1,c116157_g1,c54968_g1,c13668_g1,c45464_g1,c118527_g1,c37258_g1,c27696_g1,c206416_g1,c28439_g1,c62096_g1,c165678_g1,c62128_g1,c106556_…
Metabolism	Overview	Carbon metabolism	ko01200	2251	c20583_g1,c109583_g1,c148826_g1,c78416_g1,c109979_g2,c120893_g1,c57394_g1,c175582_g1,c42239_g1,c138613_g1,c201875_g1,c208362_g1,c119273_g3,c64213_g1,c27625_g1,c67252_g1,c100746_g1,c121595_g1,c49611_g1,c111423_g1,c92497_g2,c99901_g1,c59276_g1,c73372_g1,c143844_g1,c115315_g2,c106457_g1,c99044_g1,c202995_g1,c41449_g1,c156678_g1,c94591_g1,c124056_g1,c135126_g1,c116170_g1,c38760_g1,c63402_g1,c104999_g…
Metabolism	Overview	Degradation of aromatic compounds	ko01220	33	c203602_g1,c106390_g2,c191636_g1,c65420_g1,c65099_g1,c139768_g1,c212148_g1,c85751_g1,c158305_g1,c106390_g1,c115308_g1,c125930_g1,c109979_g2,c160673_g1,c108785_g1,c135027_g1,c38830_g1,c138929_g1,c140412_g1,c198795_g1,c138327_g1,c91771_g1,c48293_g1,c109979_g3,c69124_g1,c97827_g1,c121290_g1,c108785_g2,c207326_g1,c161221_g1,c189900_g1,c109979_g1,c19387_g1
Metabolism	Overview	Fatty acid metabolism	ko01212	489	c95710_g1,c33260_g1,c141882_g1,c203999_g1,c32552_g1,c36803_g1,c36788_g1,c193078_g1,c117378_g1,c133150_g1,c209437_g1,c101260_g1,c197129_g1,c33965_g1,c210559_g1,c108063_g1,c131331_g1,c83353_g1,c133305_g1,c185231_g1,c177219_g1,c193351_g1,c15859_g1,c142510_g1,c160101_g1,c206212_g1,c196339_g1,c141837_g1,c42552_g1,c210593_g1,c190880_g1,c86241_g1,c50871_g1,c62526_g1,c174509_g1,c99795_g1,c116659_g2,c1116…
Organismal Systems	Environmental adaptation	Circadian rhythm - plant	ko04712	67	c96373_g1,c19259_g1,c170605_g1,c115708_g2,c114041_g1,c140428_g1,c180186_g1,c14125_g1,c157068_g1,c200778_g1,c157648_g1,c135938_g1,c211869_g1,c148629_g1,c175476_g1,c119993_g2,c207491_g1,c87872_g1,c128142_g1,c104849_g1,c85235_g1,c124361_g1,c136246_g1,c189660_g1,c19158_g1,c137481_g1,c146169_g1,c113081_g1,c169481_g1,c39422_g1,c27760_g1,c151854_g1,c142975_g1,c117974_g6,c209385_g1,c111723_g1,c133750_g1,…
Organismal Systems	Environmental adaptation	Plant-pathogen interaction	ko04626	669	c31511_g1,c92665_g1,c132268_g1,c109880_g1,c140445_g1,c182877_g1,c119784_g1,c111241_g1,c76358_g1,c129070_g1,c111544_g2,c157382_g1,c141362_g1,c208386_g1,c110093_g1,c81929_g1,c26576_g1,c115003_g2,c75081_g1,c182767_g1,c178991_g1,c19884_g1,c66092_g1,c12148_g1,c129045_g1,c173969_g1,c164000_g1,c171826_g1,c121387_g3,c96263_g1,c135483_g1,c121601_g6,c191225_g1,c206089_g1,c59669_g1,c96225_g1,c29396_g1,c2025…
