# Supplementary material for: Transcriptome analysis of the typical freshwater rhodophytes Sheathia arcuata grown under different light intensities
Source: PLoS One. 2018 May 29;13(5):e0197729. doi: 10.1371/journal.pone.0197729 (PMC5973588; doi:10.1371/journal.pone.0197729)
Supplement: S3 Table — (XLSX) [file pone.0197729.s003.xlsx]

## Sheet: BATRAvsJCBAT.DEG_down_annot - 副
Gene_id	BATRA_readcount	JCBAT_readcount	log2.Fold_change.	p.value	q.value.Storey.et.al..2003.	Gene Length	NR GI	NR ID	NR Score	NR Evalue	NR Description	NT GI	NT ID	NT Score	NT Evalue	NT Description	KO ID	KO Name	KO Description	Http Link	Swissprot ID	Swissprot Score	Swissprot Evalue	Swissprot Description	PFAM ID	PFAM description	Gene Ontology Biological Pathway	BP Description	Gene Ontology Molecular Function	MF Description	Gene Ontology Cellular Component	CC Description	KOG ID	KOG Description
c105812_g1	57.0404	1928.86	-5.0796	0	0	2004	--	--	--	--	--	--	--	--	--	--	--	--	--	--	--	--	--	--	PF02234//PF13897//PF04931//PF09026//PF06524	Cyclin-dependent kinase inhibitor//Golgi-dynamics membrane-trafficking//DNA polymerase phi//Centromere protein B dimerisation domain//NOA36 protein	GO:0045859//GO:0006260//GO:0006351//GO:0006810//GO:0006355//GO:0007050	regulation of protein kinase activity//DNA replication//transcription, DNA-templated//transport//regulation of transcription, DNA-templated//cell cycle arrest	GO:0004861//GO:0003682//GO:0003887//GO:0008270//GO:0003677	cyclin-dependent protein serine/threonine kinase inhibitor activity//chromatin binding//DNA-directed DNA polymerase activity//zinc ion binding//DNA binding	GO:0000785//GO:0000775//GO:0042575//GO:0005634//GO:0016021	chromatin//chromosome, centromeric region//DNA polymerase complex//nucleus//integral component of membrane	--	--
c106896_g1	470.667	3108.1	-2.7233	0	0	6890	394986437	4FR0	954	3.06471e-112	Chain A, Arsm Arsenic(Iii) S-Adenosylmethionine Methyltransferase With Sam>gi|394986440|pdb|4FS8|A Chain A, The Structure Of An As(Iii) S-Adenosylmethionine Methyltransferase: Insights Into The Mechanism Of Arsenic Biotransformation>gi|394986441|pdb|4FSD|A Chain A, Arsm Arsenic(Iii) S-Adenosylmethionine Methyltransferase With As(Iii)>gi|731188046|pdb|4RSR|A Chain A, Arsm Arsenic(iii) S-adenosylme…	--	--	--	--	--	--	--	--	--	Q91WU5	643	1.40773e-71	Arsenite methyltransferase OS=Mus musculus GN=As3mt PE=2 SV=2	PF01209//PF01135//PF03982//PF07859//PF01269//PF01728//PF08241//PF05148//PF06955//PF06821//PF00975//PF05175//PF08123//PF01553	ubiE/COQ5 methyltransferase family//Protein-L-isoaspartate(D-aspartate) O-methyltransferase (PCMT)//Diacylglycerol acyltransferase//alpha/beta hydrolase fold//Fibrillarin//FtsJ-like methyltransferase//Methyltransferase domain//Hypothetical methyltransferase//Xyloglucan endo-transglycosylase (XET) C-terminus//Serine hydrolase//Thioesterase domain//Methyltransferase small domain//Histone methylatio…	GO:0006554//GO:0008152//GO:0032259//GO:0009058//GO:0006464//GO:0006364//GO:0008033//GO:0006073//GO:0006479//GO:0046500	lysine catabolic process//metabolic process//methylation//biosynthetic process//cellular protein modification process//rRNA processing//tRNA processing//cellular glucan metabolic process//protein methylation//S-adenosylmethionine metabolic process	GO:0004719//GO:0016746//GO:0018024//GO:0016787//GO:0003723//GO:0008168//GO:0016747//GO:0016762//GO:0016788	protein-L-isoaspartate (D-aspartate) O-methyltransferase activity//transferase activity, transferring acyl groups//histone-lysine N-methyltransferase activity//hydrolase activity//RNA binding//methyltransferase activity//transferase activity, transferring acyl groups other than amino-acyl groups//xyloglucan:xyloglucosyl transferase activity//hydrolase activity, acting on ester bonds	GO:0005618//GO:0048046	cell wall//apoplast	--	--
c111609_g1	328.65	3036.16	-3.2076	0	0	3672	546318652	XP_005716808.1	952	5.55923e-114	unnamed protein product [Chondrus crispus]>gi|507113355|emb|CDF36989.1| unnamed protein product [Chondrus crispus]	--	--	--	--	--	--	--	--	--	Q9Z1L0	191	3.80762e-13	Phosphatidylinositol 4,5-bisphosphate 3-kinase catalytic subunit beta isoform OS=Rattus norvegicus GN=Pik3cb PE=2 SV=1	PF00610//PF00454//PF02104	Domain found in Dishevelled, Egl-10, and Pleckstrin (DEP)//Phosphatidylinositol 3- and 4-kinase//SURF1 family	GO:0035556	intracellular signal transduction	GO:0016773	phosphotransferase activity, alcohol group as acceptor	GO:0016020	membrane	KOG0905	Phosphoinositide 3-kinase
c111974_g3	103.323	12749.1	-6.9471	0	0	1662	546298667	XP_005710585.1	127	3.35419e-06	Heat Shock Protein 20, HSP20 [Chondrus crispus]>gi|507106690|emb|CDF40291.1| Heat Shock Protein 20, HSP20 [Chondrus crispus]	--	--	--	--	--	--	--	--	--	Q4UJB1	127	5.37297e-07	Small heat shock protein C4 OS=Rickettsia felis (strain ATCC VR-1525 / URRWXCal2) GN=hspc4-1 PE=3 SV=1	--	--	--	--	--	--	--	--	--	--
c113020_g1	144.352	2850.99	-4.3038	0	0	4045	546327411	XP_005719271.1	409	6.0367e-42	unnamed protein product [Chondrus crispus]>gi|507115941|emb|CDF39360.1| unnamed protein product [Chondrus crispus]	--	--	--	--	--	K03216	trmL, cspR	tRNA (cytidine/uridine-2'-O-)-methyltransferase	http://www.genome.jp/dbget-bin/www_bget?ko:K03216	P69001	264	4.28429e-24	Putative tRNA (cytidine(34)-2'-O)-methyltransferase OS=Listeria innocua serovar 6a (strain CLIP 11262) GN=lin0934 PE=3 SV=1	PF00588//PF02088//PF13639	SpoU rRNA Methylase family//Ornatin//Ring finger domain	GO:0006396//GO:0009451//GO:0007155//GO:0030193	RNA processing//RNA modification//cell adhesion//regulation of blood coagulation	GO:0008173//GO:0005515//GO:0003723//GO:0008270	RNA methyltransferase activity//protein binding//RNA binding//zinc ion binding	GO:0005576	extracellular region	--	--
c113035_g1	227.411	2650.95	-3.5431	0	0	2730	546296819	XP_005709998.1	1239	2.06767e-159	Isocitrate dehydrogenase, NAD-dependent [Chondrus crispus]>gi|546301825|ref|XP_005711524.1| Isocitrate dehydrogenase, NAD-dependent [Chondrus crispus]>gi|507106019|emb|CDF39704.1| Isocitrate dehydrogenase, NAD-dependent [Chondrus crispus]>gi|507107804|emb|CDF41230.1| Isocitrate dehydrogenase, NAD-dependent [Chondrus crispus]	--	--	--	--	--	K00030	IDH3	isocitrate dehydrogenase (NAD+)	http://www.genome.jp/dbget-bin/www_bget?ko:K00030	O13302	859	3.49732e-104	Isocitrate dehydrogenase [NAD] subunit 1, mitochondrial OS=Ajellomyces capsulatus GN=IDH1 PE=2 SV=1	PF00180//PF02985//PF03119//PF00514	Isocitrate/isopropylmalate dehydrogenase//HEAT repeat//NAD-dependent DNA ligase C4 zinc finger domain//Armadillo/beta-catenin-like repeat	GO:0006281//GO:0055114//GO:0006260	DNA repair//oxidation-reduction process//DNA replication	GO:0005515//GO:0016616//GO:0003911	protein binding//oxidoreductase activity, acting on the CH-OH group of donors, NAD or NADP as acceptor//DNA ligase (NAD+) activity	--	--	KOG0784	Isocitrate dehydrogenase, gamma subunit
c113688_g1	338.907	2513.62	-2.8908	0	0	2451	546324299	XP_005718325.1	2358	0	Chaperonine 60 [Chondrus crispus]>gi|507114922|emb|CDF38432.1| Chaperonine 60 [Chondrus crispus]	333937619	FR856862.1	62	3.79051e-21	Novosphingobium sp. PP1Y main chromosome, complete replicon	K04077	groEL, HSPD1	chaperonin GroEL	http://www.genome.jp/dbget-bin/www_bget?ko:K04077	P08926	1510	0	RuBisCO large subunit-binding protein subunit alpha, chloroplastic OS=Pisum sativum PE=1 SV=2	PF00118	TCP-1/cpn60 chaperonin family	--	--	GO:0005524	ATP binding	--	--	KOG0356	Mitochondrial chaperonin, Cpn60/Hsp60p
c113701_g1	697.995	4893.22	-2.8095	0	0	5187	546322013	XP_005717703.1	635	2.80663e-70	unnamed protein product [Chondrus crispus]>gi|507114267|emb|CDF37832.1| unnamed protein product [Chondrus crispus]	--	--	--	--	--	K08851	TP53RK, PRPK, BUD32	TP53 regulating kinase and related kinases	http://www.genome.jp/dbget-bin/www_bget?ko:K08851	Q96S44	384	7.38022e-39	TP53-regulating kinase OS=Homo sapiens GN=TP53RK PE=1 SV=2	PF06293//PF07714//PF08327//PF00069//PF06072//PF09229	Lipopolysaccharide kinase (Kdo/WaaP) family//Protein tyrosine kinase//Activator of Hsp90 ATPase homolog 1-like protein//Protein kinase domain//Alphaherpesvirus tegument protein US9//Activator of Hsp90 ATPase, N-terminal	GO:0006468//GO:0006950	protein phosphorylation//response to stress	GO:0016773//GO:0005524//GO:0051087//GO:0004672//GO:0001671	phosphotransferase activity, alcohol group as acceptor//ATP binding//chaperone binding//protein kinase activity//ATPase activator activity	GO:0016020//GO:0019033	membrane//viral tegument	KOG3087	Serine/threonine protein kinase
c114594_g1	691.907	5977.28	-3.1108	0	0	9103	546310166	XP_005714268.1	3426	0	unnamed protein product [Chondrus crispus]>gi|507110700|emb|CDF34449.1| unnamed protein product [Chondrus crispus]	--	--	--	--	--	K17301	COPB1, SEC26	coatomer, subunit beta	http://www.genome.jp/dbget-bin/www_bget?ko:K17301	Q9SV20	2203	0	Coatomer subunit beta-2 OS=Arabidopsis thaliana GN=At4g31490 PE=2 SV=2	PF01688//PF03104//PF07718//PF02985//PF01602//PF00136	Alphaherpesvirus glycoprotein I//DNA polymerase family B, exonuclease domain//Coatomer beta C-terminal region//HEAT repeat//Adaptin N terminal region//DNA polymerase family B	GO:0006886//GO:0016192	intracellular protein transport//vesicle-mediated transport	GO:0003677//GO:0005198//GO:0005515//GO:0000166//GO:0008408	DNA binding//structural molecule activity//protein binding//nucleotide binding//3'-5' exonuclease activity	GO:0030117//GO:0030126//GO:0043657	membrane coat//COPI vesicle coat//host cell	KOG1058	Vesicle coat complex COPI, beta subunit
c114640_g1	753.367	4212.24	-2.4832	0	0	6771	545702981	XP_005703818.1	2652	0	molecular chaperone DnaK [Galdieria sulphuraria]>gi|452820253|gb|EME27298.1| molecular chaperone DnaK [Galdieria sulphuraria]	159472670	XM_001694416.1	187	3.43941e-90	Chlamydomonas reinhardtii heat shock protein 70C (HSP70C) mRNA, complete cds	K04043	dnaK	molecular chaperone DnaK	http://www.genome.jp/dbget-bin/www_bget?ko:K04043	Q01899	2358	0	Heat shock 70 kDa protein, mitochondrial OS=Phaseolus vulgaris PE=2 SV=1	PF02447//PF13912//PF06723//PF05823	GntP family permease//C2H2-type zinc finger//MreB/Mbl protein//Nematode fatty acid retinoid binding protein (Gp-FAR-1)	GO:0015725//GO:0000902//GO:0035429	gluconate transport//cell morphogenesis//gluconate transmembrane transport	GO:0008289//GO:0046872//GO:0015128	lipid binding//metal ion binding//gluconate transmembrane transporter activity	GO:0016020	membrane	KOG0102	Molecular chaperones mortalin/PBP74/GRP75, HSP70 superfamily
c114906_g2	422.216	4948.25	-3.5509	0	0	5005	546306647	XP_005713045.1	2370	0	unnamed protein product [Chondrus crispus]>gi|507109421|emb|CDF33242.1| unnamed protein product [Chondrus crispus]	303289258	XM_003063871.1	52	2.82295e-15	Micromonas pusilla CCMP1545 predicted protein, mRNA	K09487	HSP90B, TRA1	heat shock protein 90kDa beta	http://www.genome.jp/dbget-bin/www_bget?ko:K09487	Q22235	1261	1.28262e-151	Endoplasmin homolog OS=Caenorhabditis elegans GN=enpl-1 PE=3 SV=1	PF00183	Hsp90 protein	GO:0006950//GO:0006457	response to stress//protein folding	GO:0051082//GO:0005524	unfolded protein binding//ATP binding	--	--	KOG0019	Molecular chaperone (HSP90 family)
c114953_g2	766.46	33183.8	-5.4361	0	0	1025	--	--	--	--	--	--	--	--	--	--	--	--	--	--	--	--	--	--	--	--	--	--	--	--	--	--	--	--
c115294_g2	1527.33	16008.1	-3.3897	0	0	3365	546304342	XP_005712306.1	3113	0	unnamed protein product [Chondrus crispus]>gi|515796014|emb|CDF77432.1| unnamed protein product [Chondrus crispus]	291543184	FP929052.1	74	1.11433e-27	Ruminococcus champanellensis type strain 18P13T draft genome	K03695	clpB	ATP-dependent Clp protease ATP-binding subunit ClpB	http://www.genome.jp/dbget-bin/www_bget?ko:K03695	Q8YM56	2800	0	Chaperone protein ClpB 2 OS=Nostoc sp. (strain PCC 7120 / UTEX 2576) GN=clpB2 PE=3 SV=2	PF10662//PF04851//PF03193//PF06309//PF08477//PF01695//PF07724//PF00005//PF00004//PF01637//PF00448//PF07728//PF00910//PF02367//PF05496//PF06414//PF00158//PF07726//PF02861	Ethanolamine utilisation - propanediol utilisation//Type III restriction enzyme, res subunit//Protein of unknown function, DUF258//Torsin//Ras of Complex, Roc, domain of DAPkinase//IstB-like ATP binding protein//AAA domain (Cdc48 subfamily)//ABC transporter//ATPase family associated with various cellular activities (AAA)//Archaeal ATPase//SRP54-type protein, GTPase domain//AAA domain (dynein-rela…	GO:0002949//GO:0006355//GO:0006576//GO:0019538//GO:0006310//GO:0006614//GO:0007264//GO:0006281	tRNA threonylcarbamoyladenosine modification//regulation of transcription, DNA-templated//cellular biogenic amine metabolic process//protein metabolic process//DNA recombination//SRP-dependent cotranslational protein targeting to membrane//small GTPase mediated signal transduction//DNA repair	GO:0009378//GO:0016301//GO:0005525//GO:0008134//GO:0003677//GO:0003924//GO:0003724//GO:0016887//GO:0016787//GO:0003723//GO:0005524	four-way junction helicase activity//kinase activity//GTP binding//transcription factor binding//DNA binding//GTPase activity//RNA helicase activity//ATPase activity//hydrolase activity//RNA binding//ATP binding	GO:0009379//GO:0005667//GO:0005657	Holliday junction helicase complex//transcription factor complex//replication fork	KOG1051	Chaperone HSP104 and related ATP-dependent Clp proteases
c116405_g3	381.52	6515.15	-4.094	0	0	2738	546307233	XP_005713252.1	1196	4.16904e-152	unnamed protein product [Chondrus crispus]>gi|507109636|emb|CDF33449.1| unnamed protein product [Chondrus crispus]	--	--	--	--	--	K09553	STIP1	stress-induced-phosphoprotein 1	http://www.genome.jp/dbget-bin/www_bget?ko:K09553	F8RP11	708	2.67252e-80	Hsp70-Hsp90 organizing protein OS=Triticum aestivum GN=HOP PE=1 SV=1	PF13414//PF13374//PF06056//PF00515//PF13174//PF01842//PF01868//PF13371//PF06315//PF13181//PF13176	TPR repeat//Tetratricopeptide repeat//Putative ATPase subunit of terminase (gpP-like)//Tetratricopeptide repeat//Tetratricopeptide repeat//ACT domain//Domain of unknown function UPF0086//Tetratricopeptide repeat//Isocitrate dehydrogenase kinase/phosphatase (AceK)//Tetratricopeptide repeat//Tetratricopeptide repeat	GO:0019069//GO:0006006//GO:0006364//GO:0008033//GO:0008152//GO:0006379//GO:0051252	viral capsid assembly//glucose metabolic process//rRNA processing//tRNA processing//metabolic process//mRNA cleavage//regulation of RNA metabolic process	GO:0016597//GO:0008772//GO:0004540//GO:0003723//GO:0005524//GO:0005515//GO:0016791	amino acid binding//[isocitrate dehydrogenase (NADP+)] kinase activity//ribonuclease activity//RNA binding//ATP binding//protein binding//phosphatase activity	GO:0030677//GO:0005737//GO:0000172	ribonuclease P complex//cytoplasm//ribonuclease MRP complex	KOG0548	Molecular co-chaperone STI1
c117127_g1	459.492	2898.19	-2.657	0	0	1494	673035348	XP_008871635.1	370	4.03517e-38	hypothetical protein H310_07895 [Aphanomyces invadans]>gi|574472855|gb|ETV99859.1| hypothetical protein H310_07895 [Aphanomyces invadans]	--	--	--	--	--	--	--	--	--	Q0V882	296	4.92025e-29	Bax inhibitor 1 OS=Bos taurus GN=TMBIM6 PE=2 SV=1	PF06220	U1 zinc finger	--	--	GO:0008270	zinc ion binding	--	--	KOG1629	Bax-mediated apoptosis inhibitor TEGT/BI-1
c117183_g1	1033.07	4252.48	-2.0414	0	0	5977	758372006	AJO68376.1	751	9.45882e-88	hypothetical protein (chloroplast) [Gracilariopsis lemaneiformis]	20609	Z18289.1	3626	0	Palmaria palmata Chloroplast for 16SrRNA gene	--	--	--	--	Q6B923	751	1.73956e-88	Tic20 family protein Ycf60 OS=Gracilaria tenuistipitata var. liui GN=ycf60 PE=3 SV=2	PF01250	Ribosomal protein S6	GO:0042254//GO:0006412	ribosome biogenesis//translation	GO:0019843//GO:0003735	rRNA binding//structural constituent of ribosome	GO:0005840	ribosome	--	--
c117606_g1	98.2363	3360.4	-5.0962	0	0	2670	551652556	XP_005829057.1	641	5.9656e-74	hypothetical protein GUITHDRAFT_74279 [Guillardia theta CCMP2712]>gi|428173173|gb|EKX42077.1| hypothetical protein GUITHDRAFT_74279 [Guillardia theta CCMP2712]	--	--	--	--	--	--	--	--	--	--	--	--	--	PF00462//PF13417//PF13409	Glutaredoxin//Glutathione S-transferase, N-terminal domain//Glutathione S-transferase, N-terminal domain	GO:0006118//GO:0045454	obsolete electron transport//cell redox homeostasis	GO:0009055//GO:0005515//GO:0015035	electron carrier activity//protein binding//protein disulfide oxidoreductase activity	--	--	--	--
c117731_g1	1182.34	7814.74	-2.7246	0	0	3307	546324650	XP_005718433.1	495	9.33531e-51	unnamed protein product [Chondrus crispus]>gi|507115038|emb|CDF38540.1| unnamed protein product [Chondrus crispus]	--	--	--	--	--	--	--	--	--	P14199	163	5.67547e-10	Protein ref(2)P OS=Drosophila melanogaster GN=ref(2)P PE=1 SV=2	PF00569//PF00564	Zinc finger, ZZ type//PB1 domain	--	--	GO:0008270//GO:0005515	zinc ion binding//protein binding	--	--	KOG4582	Uncharacterized conserved protein, contains ZZ-type Zn-finger
c117858_g1	1143.89	4388.48	-1.9398	0	0	3041	546312554	XP_005715007.1	1187	3.0934e-150	unnamed protein product [Chondrus crispus]>gi|507111467|emb|CDF35188.1| unnamed protein product [Chondrus crispus]	219123266	XM_002181913.1	35	4.81422e-06	Phaeodactylum tricornutum CCAP 1055/1 predicted protein, mRNA	K09503	DNAJA2	DnaJ homolog subfamily A member 2	http://www.genome.jp/dbget-bin/www_bget?ko:K09503	P42824	817	5.72965e-97	DnaJ protein homolog 2 OS=Allium porrum GN=LDJ2 PE=2 SV=1	PF00301//PF05001//PF00684//PF01155	Rubredoxin//RNA polymerase Rpb1 C-terminal repeat//DnaJ central domain//Hydrogenase/urease nickel incorporation, metallochaperone, hypA	GO:0006366//GO:0006464	transcription from RNA polymerase II promoter//cellular protein modification process	GO:0031072//GO:0016151//GO:0051082//GO:0005506//GO:0003677	heat shock protein binding//nickel cation binding//unfolded protein binding//iron ion binding//DNA binding	GO:0005665	DNA-directed RNA polymerase II, core complex	KOG0712	Molecular chaperone (DnaJ superfamily)
c118098_g1	2880.62	21872.7	-2.9247	0	0	4242	546312951	XP_005715129.1	1907	0	unnamed protein product [Chondrus crispus]>gi|507111595|emb|CDF35310.1| unnamed protein product [Chondrus crispus]	283856166	GU301885.1	368	0	Porphyra yezoensis putative heat shock protein 90 mRNA, complete cds	K04079	htpG, HSP90A	molecular chaperone HtpG	http://www.genome.jp/dbget-bin/www_bget?ko:K04079	P36181	1669	0	Heat shock cognate protein 80 OS=Solanum lycopersicum GN=HSC80 PE=2 SV=1	PF04084//PF01641//PF00183	Origin recognition complex subunit 2//SelR domain//Hsp90 protein	GO:0006260//GO:0006950//GO:0006457//GO:0055114	DNA replication//response to stress//protein folding//oxidation-reduction process	GO:0005524//GO:0051082//GO:0033743	ATP binding//unfolded protein binding//peptide-methionine (R)-S-oxide reductase activity	GO:0005634//GO:0000808	nucleus//origin recognition complex	KOG0019	Molecular chaperone (HSP90 family)
c118320_g1	258.934	3364.35	-3.6997	0	0	2681	674932902	CDY00512.1	183	1.47522e-12	BnaA10g07610D [Brassica napus]	--	--	--	--	--	--	--	--	--	E9QAU8	209	2.86471e-16	RING finger protein 165 OS=Mus musculus GN=Rnf165 PE=2 SV=1	PF01239//PF17123//PF12861//PF12678//PF00097//PF14634//PF13639//PF00424	Protein prenyltransferase alpha subunit repeat//RING-like zinc finger//Anaphase-promoting complex subunit 11 RING-H2 finger//RING-H2 zinc finger//Zinc finger, C3HC4 type (RING finger)//zinc-RING finger domain//Ring finger domain//REV protein (anti-repression trans-activator protein)	GO:0018342//GO:0006355//GO:0016567	protein prenylation//regulation of transcription, DNA-templated//protein ubiquitination	GO:0005515//GO:0003700//GO:0008270//GO:0004842//GO:0008318//GO:0046872	protein binding//transcription factor activity, sequence-specific DNA binding//zinc ion binding//ubiquitin-protein transferase activity//protein prenyltransferase activity//metal ion binding	GO:0005667//GO:0042025//GO:0005680	transcription factor complex//host cell nucleus//anaphase-promoting complex	KOG0800	FOG: Predicted E3 ubiquitin ligase
c118321_g5	20.7647	1501.28	-6.1759	0	0	3252	301114887	XP_002999213.1	248	2.5182e-19	protein kinase, putative [Phytophthora infestans T30-4]>gi|262111307|gb|EEY69359.1| protein kinase, putative [Phytophthora infestans T30-4]	--	--	--	--	--	--	--	--	--	O88445	218	1.80038e-17	Aurora kinase C OS=Mus musculus GN=Aurkc PE=1 SV=1	PF07714//PF00069//PF06056	Protein tyrosine kinase//Protein kinase domain//Putative ATPase subunit of terminase (gpP-like)	GO:0006468//GO:0019069	protein phosphorylation//viral capsid assembly	GO:0004672//GO:0005524	protein kinase activity//ATP binding	--	--	KOG0032	Ca2+/calmodulin-dependent protein kinase, EF-Hand protein superfamily
c118421_g1	1349.79	4887.21	-1.8563	0	0	5527	546301159	XP_005711321.1	1201	1.95537e-139	unnamed protein product [Chondrus crispus]>gi|507107573|emb|CDF41027.1| unnamed protein product [Chondrus crispus]	--	--	--	--	--	K10601	SYVN1, HRD1	E3 ubiquitin-protein ligase synoviolin	http://www.genome.jp/dbget-bin/www_bget?ko:K10601	Q6NPT7	815	8.35248e-94	ERAD-associated E3 ubiquitin-protein ligase HRD1B OS=Arabidopsis thaliana GN=HRD1B PE=2 SV=1	PF17123//PF01128//PF00272//PF01366//PF00483//PF12861//PF12678//PF00097//PF07959//PF14634//PF13639	RING-like zinc finger//2-C-methyl-D-erythritol 4-phosphate cytidylyltransferase//Cecropin family//Herpesvirus processing and transport protein//Nucleotidyl transferase//Anaphase-promoting complex subunit 11 RING-H2 finger//RING-H2 zinc finger//Zinc finger, C3HC4 type (RING finger)//L-fucokinase//zinc-RING finger domain//Ring finger domain	GO:0006694//GO:0019069//GO:0008299//GO:0016567//GO:0009058//GO:0015031//GO:0016485	steroid biosynthetic process//viral capsid assembly//isoprenoid biosynthetic process//protein ubiquitination//biosynthetic process//protein transport//protein processing	GO:0016779//GO:0050518//GO:0004842//GO:0016772//GO:0008565//GO:0005515//GO:0046872//GO:0008270	nucleotidyltransferase activity//2-C-methyl-D-erythritol 4-phosphate cytidylyltransferase activity//ubiquitin-protein transferase activity//transferase activity, transferring phosphorus-containing groups//protein transporter activity//protein binding//metal ion binding//zinc ion binding	GO:0005680//GO:0005576	anaphase-promoting complex//extracellular region	KOG0802	E3 ubiquitin ligase
c118905_g1	757.453	5511.98	-2.8633	0	0	5200	546314886	XP_005715704.1	1988	0	unnamed protein product [Chondrus crispus]>gi|507112193|emb|CDF35885.1| unnamed protein product [Chondrus crispus]	667824452	XM_007778208.1	35	8.2731e-06	Coniosporium apollinis CBS 100218 hypothetical protein partial mRNA	K09487	HSP90B, TRA1	heat shock protein 90kDa beta	http://www.genome.jp/dbget-bin/www_bget?ko:K09487	Q9NKX1	1197	3.37003e-142	Endoplasmin homolog OS=Dictyostelium discoideum GN=grp94 PE=2 SV=2	PF06281//PF00183//PF01743	Protein of unknown function (DUF1035)//Hsp90 protein//Poly A polymerase head domain	GO:0006950//GO:0006396//GO:0006457	response to stress//RNA processing//protein folding	GO:0051082//GO:0003723//GO:0005524//GO:0016779//GO:0005198	unfolded protein binding//RNA binding//ATP binding//nucleotidyltransferase activity//structural molecule activity	GO:0016021	integral component of membrane	KOG0020	Endoplasmic reticulum glucose-regulated protein (GRP94/endoplasmin), HSP90 family
c119809_g1	979.694	4389.34	-2.1636	0	0	3045	546306855	XP_005713120.1	412	9.63592e-39	unnamed protein product [Chondrus crispus]>gi|507109498|emb|CDF33317.1| unnamed protein product [Chondrus crispus]	--	--	--	--	--	--	--	--	--	--	--	--	--	PF09668//PF05236//PF04055//PF00098	Aspartyl protease//Transcription initiation factor TFIID component TAF4 family//Radical SAM superfamily//Zinc knuckle	GO:0006352//GO:0006508	DNA-templated transcription, initiation//proteolysis	GO:0003676//GO:0004190//GO:0003824//GO:0051536//GO:0008270	nucleic acid binding//aspartic-type endopeptidase activity//catalytic activity//iron-sulfur cluster binding//zinc ion binding	GO:0005669	transcription factor TFIID complex	--	--
c120456_g4	330.734	2481.44	-2.9074	0	0	1023	--	--	--	--	--	--	--	--	--	--	--	--	--	--	--	--	--	--	--	--	--	--	--	--	--	--	KOG4090	Uncharacterized conserved protein
c121031_g1	5564.19	23595.1	-2.0842	0	0	2368	546304662	XP_005712413.1	2614	0	Heat Shock Protein 70, HSP70 [Chondrus crispus]>gi|507108714|emb|CDF32645.1| Heat Shock Protein 70, HSP70 [Chondrus crispus]	630966793	XM_007881614.1	574	0	Pseudozyma flocculosa PF-1 hypothetical protein partial mRNA	K03283	HSPA1_8	heat shock 70kDa protein 1/8	http://www.genome.jp/dbget-bin/www_bget?ko:K03283	P37899	2366	0	Heat shock 70 kDa protein OS=Pyrenomonas salina GN=HSP70 PE=3 SV=1	PF02782//PF03480//PF06723	FGGY family of carbohydrate kinases, C-terminal domain//Bacterial extracellular solute-binding protein, family 7//MreB/Mbl protein	GO:0005975//GO:0006810//GO:0000902	carbohydrate metabolic process//transport//cell morphogenesis	GO:0016773	phosphotransferase activity, alcohol group as acceptor	GO:0030288	outer membrane-bounded periplasmic space	KOG0101	Molecular chaperones HSP70/HSC70, HSP70 superfamily
c121215_g2	400.2	3350.2	-3.0655	0	0	4459	546318120	XP_005716615.1	1581	0	unnamed protein product [Chondrus crispus]>gi|507113157|emb|CDF36796.1| unnamed protein product [Chondrus crispus]	--	--	--	--	--	K09489	HSPA4	heat shock 70kDa protein 4	http://www.genome.jp/dbget-bin/www_bget?ko:K09489	Q9S7C0	1067	1.71086e-124	Heat shock 70 kDa protein 14 OS=Arabidopsis thaliana GN=HSP70-14 PE=2 SV=1	--	--	--	--	--	--	--	--	KOG0103	Molecular chaperones HSP105/HSP110/SSE1, HSP70 superfamily
c15980_g1	400.45	2653.17	-2.728	0	0	4426	546311906	XP_005714806.1	175	1.45524e-10	unnamed protein product [Chondrus crispus]>gi|507111258|emb|CDF34987.1| unnamed protein product [Chondrus crispus]	--	--	--	--	--	--	--	--	--	--	--	--	--	PF04632//PF01166//PF06632//PF07716//PF03131//PF09726//PF01105//PF00170	Fusaric acid resistance protein family//TSC-22/dip/bun family//DNA double-strand break repair and V(D)J recombination protein XRCC4//Basic region leucine zipper//bZIP Maf transcription factor//Transmembrane protein//emp24/gp25L/p24 family/GOLD//bZIP transcription factor	GO:0006310//GO:0006355//GO:0006302//GO:0006810	DNA recombination//regulation of transcription, DNA-templated//double-strand break repair//transport	GO:0003700//GO:0043565//GO:0003677	transcription factor activity, sequence-specific DNA binding//sequence-specific DNA binding//DNA binding	GO:0005634//GO:0005886//GO:0005667//GO:0016021	nucleus//plasma membrane//transcription factor complex//integral component of membrane	--	--
c29176_g1	948.339	5118.87	-2.4324	0	0	1615	--	--	--	--	--	--	--	--	--	--	--	--	--	--	--	--	--	--	PF03325//PF01213//PF12409	Herpesvirus polymerase accessory protein//Adenylate cyclase associated (CAP) N terminal//P5-type ATPase cation transporter	GO:0007010//GO:0019079//GO:0006260//GO:0006812	cytoskeleton organization//viral genome replication//DNA replication//cation transport	GO:0030337//GO:0003779//GO:0016887	DNA polymerase processivity factor activity//actin binding//ATPase activity	GO:0016021//GO:0042575	integral component of membrane//DNA polymerase complex	--	--
c57941_g1	108.827	1977.64	-4.1837	0	0	4702	546312312	XP_005714932.1	1496	0	Sulfite oxidase, Mitochondrial SUOX [Chondrus crispus]>gi|507111389|emb|CDF35113.1| Sulfite oxidase, Mitochondrial SUOX [Chondrus crispus]	--	--	--	--	--	K00387	SUOX	sulfite oxidase	http://www.genome.jp/dbget-bin/www_bget?ko:K00387	P07850	1162	3.3338e-142	Sulfite oxidase OS=Gallus gallus GN=SUOX PE=1 SV=3	PF00174//PF03404	Oxidoreductase molybdopterin binding domain//Mo-co oxidoreductase dimerisation domain	GO:0055114//GO:0042128	oxidation-reduction process//nitrate assimilation	GO:0030151//GO:0016491	molybdenum ion binding//oxidoreductase activity	--	--	KOG0535	Sulfite oxidase, molybdopterin-binding component
c69197_g1	452.487	3733.43	-3.0446	0	0	3868	546316921	XP_005716289.1	883	3.0939e-105	unnamed protein product [Chondrus crispus]>gi|507112808|emb|CDF36470.1| unnamed protein product [Chondrus crispus]	565480865	XM_006298011.1	36	1.70691e-06	Capsella rubella hypothetical protein (CARUB_v10014117mg) mRNA, complete cds	K09510	DNAJB4	DnaJ homolog subfamily B member 4	http://www.genome.jp/dbget-bin/www_bget?ko:K09510	Q3MI00	569	7.29897e-63	DnaJ homolog subfamily B member 1 OS=Bos taurus GN=DNAJB1 PE=2 SV=3	PF15926//PF11799//PF01282//PF00817	E3 ubiquitin-protein ligase RNF220//impB/mucB/samB family C-terminal domain//Ribosomal protein S24e//impB/mucB/samB family	GO:0016567//GO:0090263//GO:0006412//GO:0006281//GO:0042254	protein ubiquitination//positive regulation of canonical Wnt signaling pathway//translation//DNA repair//ribosome biogenesis	GO:0003684//GO:0003735	damaged DNA binding//structural constituent of ribosome	GO:0005840//GO:0005622	ribosome//intracellular	KOG0714	Molecular chaperone (DnaJ superfamily)
c89699_g1	393.362	2760.54	-2.811	0	0	2693	546316829	XP_005716259.1	1157	9.79709e-148	probable inositol 2-dehydrogenase [Chondrus crispus]>gi|507112778|emb|CDF36440.1| probable inositol 2-dehydrogenase [Chondrus crispus]	546316828	XM_005716202.1	99	1.12634e-41	Chondrus crispus probable inositol 2-dehydrogenase (CHC_T00009082001) mRNA, complete cds	K00010	iolG	myo-inositol 2-dehydrogenase / D-chiro-inositol 1-dehydrogenase	http://www.genome.jp/dbget-bin/www_bget?ko:K00010	O05389	638	2.55173e-73	Uncharacterized oxidoreductase YrbE OS=Bacillus subtilis (strain 168) GN=yrbE PE=3 SV=2	PF02894//PF15685//PF03447//PF03435//PF10584//PF01408//PF02826//PF00044//PF01113	Oxidoreductase family, C-terminal alpha/beta domain//Gametogenetin//Homoserine dehydrogenase, NAD binding domain//Saccharopine dehydrogenase NADP binding domain//Proteasome subunit A N-terminal signature//Oxidoreductase family, NAD-binding Rossmann fold//D-isomer specific 2-hydroxyacid dehydrogenase, NAD binding domain//Glyceraldehyde 3-phosphate dehydrogenase, NAD binding domain//Dihydrodipicoli…	GO:0008152//GO:0009089//GO:0006511//GO:0009085//GO:0055114//GO:0007276//GO:0006302	metabolic process//lysine biosynthetic process via diaminopimelate//ubiquitin-dependent protein catabolic process//lysine biosynthetic process//oxidation-reduction process//gamete generation//double-strand break repair	GO:0004175//GO:0016620//GO:0050661//GO:0051287//GO:0008839//GO:0016491	endopeptidase activity//oxidoreductase activity, acting on the aldehyde or oxo group of donors, NAD or NADP as acceptor//NADP binding//NAD binding//4-hydroxy-tetrahydrodipicolinate reductase//oxidoreductase activity	GO:0019773	proteasome core complex, alpha-subunit complex	KOG2741	Dimeric dihydrodiol dehydrogenase
c99439_g2	248.926	3024.14	-3.6027	0	0	2748	298708234	CBJ48297.1	223	8.54812e-18	conserved unknown protein [Ectocarpus siliculosus]	--	--	--	--	--	--	--	--	--	Q91X58	208	1.94351e-16	AN1-type zinc finger protein 2B OS=Mus musculus GN=Zfand2b PE=1 SV=1	PF01428	AN1-like Zinc finger	--	--	GO:0008270	zinc ion binding	--	--	KOG3183	Predicted Zn-finger protein
c99494_g1	6.67139	4235.56	-9.3104	0	0	5058	--	--	--	--	--	--	--	--	--	--	--	--	--	--	--	--	--	--	PF02399//PF11909//PF15149//PF00876	Origin of replication binding protein//NADH-quinone oxidoreductase cyanobacterial subunit N//Cation channel sperm-associated protein subunit beta protein family//Innexin	GO:0006118//GO:0055114//GO:0006260	obsolete electron transport//oxidation-reduction process//DNA replication	GO:0003688//GO:0005524//GO:0016655	DNA replication origin binding//ATP binding//oxidoreductase activity, acting on NAD(P)H, quinone or similar compound as acceptor	GO:0036128//GO:0005921//GO:0046809//GO:0016020	CatSper complex//gap junction//replication compartment//membrane	--	--
c121658_g2	186.049	1870.43	-3.3296	7.7054e-289	5.2398e-286	6694	566011550	ETI34461.1	273	3.91138e-23	hypothetical protein F443_19030 [Phytophthora parasitica P1569]>gi|567949096|gb|ETK74830.1| hypothetical protein L915_18454 [Phytophthora parasitica]>gi|567977758|gb|ETL28255.1| hypothetical protein L916_18355 [Phytophthora parasitica]>gi|568007268|gb|ETL81509.1| hypothetical protein L917_18179 [Phytophthora parasitica]>gi|568037109|gb|ETM34703.1| hypothetical protein L914_18265 [Phytophthora par…	--	--	--	--	--	--	--	--	--	Q6IMN8	251	3.92699e-21	Aldose reductase A OS=Dictyostelium discoideum GN=alrA PE=2 SV=1	PF00560//PF08043	Leucine Rich Repeat//Xin repeat	GO:0030036	actin cytoskeleton organization	GO:0003779//GO:0005515	actin binding//protein binding	GO:0030054	cell junction	KOG1577	Aldo/keto reductase family proteins
c117072_g1	491.515	2665.03	-2.4388	1.6244e-280	1.083e-277	2649	546326041	XP_005718834.1	388	4.59969e-37	unnamed protein product [Chondrus crispus]>gi|507115463|emb|CDF38929.1| unnamed protein product [Chondrus crispus]	--	--	--	--	--	K09560	ST13	suppressor of tumorigenicity protein 13	http://www.genome.jp/dbget-bin/www_bget?ko:K09560	Q5ZLF0	255	5.36988e-22	Hsc70-interacting protein OS=Gallus gallus GN=ST13 PE=2 SV=1	PF00515//PF13414//PF00085//PF13181//PF08534//PF06524//PF00578//PF13371	Tetratricopeptide repeat//TPR repeat//Thioredoxin//Tetratricopeptide repeat//Redoxin//NOA36 protein//AhpC/TSA family//Tetratricopeptide repeat	GO:0045454//GO:0055114	cell redox homeostasis//oxidation-reduction process	GO:0016491//GO:0005515//GO:0016209//GO:0008270	oxidoreductase activity//protein binding//antioxidant activity//zinc ion binding	GO:0005634	nucleus	KOG1308	Hsp70-interacting protein Hip/Transient component of progesterone receptor complexes and an Hsp70-binding protein
c108060_g1	89.4801	1445.54	-4.0139	2.4686e-264	1.5837e-261	7242	546327335	XP_005719248.1	561	8.05537e-59	unnamed protein product [Chondrus crispus]>gi|507115917|emb|CDF39337.1| unnamed protein product [Chondrus crispus]	--	--	--	--	--	--	--	--	--	--	--	--	--	PF15894//PF00170//PF13404//PF02285//PF03131//PF06156//PF00569//PF07716	Inhibitor of glucose uptake transporter SgrT//bZIP transcription factor//AsnC-type helix-turn-helix domain//Cytochrome oxidase c subunit VIII//bZIP Maf transcription factor//Protein of unknown function (DUF972)//Zinc finger, ZZ type//Basic region leucine zipper	GO:0006123//GO:0006260//GO:0015992//GO:0046325//GO:0006355	mitochondrial electron transport, cytochrome c to oxygen//DNA replication//proton transport//negative regulation of glucose import//regulation of transcription, DNA-templated	GO:0004129//GO:0043565//GO:0003700//GO:0003677//GO:0008270	cytochrome-c oxidase activity//sequence-specific DNA binding//transcription factor activity, sequence-specific DNA binding//DNA binding//zinc ion binding	GO:0005667//GO:0005634//GO:0045277	transcription factor complex//nucleus//respiratory chain complex IV	--	--
c114954_g1	119.668	1512.66	-3.66	3.2235e-256	2.0297e-253	4736	546316820	XP_005716257.1	1406	1.08696e-173	TPR repeat-containing protein [Chondrus crispus]>gi|507112776|emb|CDF36438.1| TPR repeat-containing protein [Chondrus crispus]	--	--	--	--	--	K09571	FKBP4_5	FK506-binding protein 4/5	http://www.genome.jp/dbget-bin/www_bget?ko:K09571	Q38931	799	5.29947e-91	Peptidyl-prolyl cis-trans isomerase FKBP62 OS=Arabidopsis thaliana GN=FKBP62 PE=1 SV=2	PF02729//PF00515//PF13414//PF00254//PF02188//PF13181//PF13176//PF04116//PF11538//PF13371//PF09195//PF06524//PF04889	Aspartate/ornithine carbamoyltransferase, carbamoyl-P binding domain//Tetratricopeptide repeat//TPR repeat//FKBP-type peptidyl-prolyl cis-trans isomerase//GoLoco motif//Tetratricopeptide repeat//Tetratricopeptide repeat//Fatty acid hydroxylase superfamily//Snurportin1//Tetratricopeptide repeat//Restriction endonuclease BglII//NOA36 protein//Cwf15/Cwc15 cell cycle control protein	GO:0006457//GO:0055114//GO:0000398//GO:0006308//GO:0009307//GO:0006633//GO:0006520	protein folding//oxidation-reduction process//mRNA splicing, via spliceosome//DNA catabolic process//DNA restriction-modification system//fatty acid biosynthetic process//cellular amino acid metabolic process	GO:0005506//GO:0009036//GO:0008270//GO:0030695//GO:0005515//GO:0016491//GO:0016743	iron ion binding//Type II site-specific deoxyribonuclease activity//zinc ion binding//GTPase regulator activity//protein binding//oxidoreductase activity//carboxyl- or carbamoyltransferase activity	GO:0005681//GO:0005634//GO:0009359	spliceosomal complex//nucleus//Type II site-specific deoxyribonuclease complex	KOG0543	FKBP-type peptidyl-prolyl cis-trans isomerase
c106976_g2	855.273	3264.65	-1.9325	6.4162e-240	3.8273e-237	3484	--	--	--	--	--	--	--	--	--	--	--	--	--	--	--	--	--	--	PF03598//PF00397	CO dehydrogenase/acetyl-CoA synthase complex beta subunit//WW domain	GO:0015947//GO:0006084	methane metabolic process//acetyl-CoA metabolic process	GO:0005515//GO:0018492	protein binding//carbon-monoxide dehydrogenase (acceptor) activity	--	--	--	--
c119593_g4	1291.08	4134.6	-1.6792	1.2427e-237	7.2853e-235	3841	546302813	XP_005711820.1	1333	8.85633e-168	Protein disulfide-isomerase, PDIA-4 Endoplasmic reticulum lumen [Chondrus crispus]>gi|507108155|emb|CDF32155.1| Protein disulfide-isomerase, PDIA-4 Endoplasmic reticulum lumen [Chondrus crispus]	826307896	XM_012649321.1	41	2.81614e-09	PREDICTED: Propithecus coquereli protein disulfide isomerase family A, member 3 (PDIA3), mRNA	K01829	E5.3.4.1	protein disulfide-isomerase	http://www.genome.jp/dbget-bin/www_bget?ko:K01829	P55059	717	4.17697e-81	Protein disulfide-isomerase OS=Humicola insolens PE=1 SV=1	PF08534//PF06929//PF00462//PF00085//PF00578//PF06481	Redoxin//Rotavirus VP3 protein//Glutaredoxin//Thioredoxin//AhpC/TSA family//COX Aromatic Rich Motif	GO:0016032//GO:0055114//GO:0006118//GO:0045454//GO:0022900	viral process//oxidation-reduction process//obsolete electron transport//cell redox homeostasis//electron transport chain	GO:0009055//GO:0005525//GO:0016209//GO:0008827//GO:0016491//GO:0015035	electron carrier activity//GTP binding//antioxidant activity//cytochrome o ubiquinol oxidase activity//oxidoreductase activity//protein disulfide oxidoreductase activity	GO:0009319//GO:0019013//GO:0016021	cytochrome o ubiquinol oxidase complex//viral nucleocapsid//integral component of membrane	KOG0190	Protein disulfide isomerase (prolyl 4-hydroxylase beta subunit)
c120083_g1	286.536	1897.47	-2.7273	1.0773e-232	6.2084e-230	2821	--	--	--	--	--	--	--	--	--	--	--	--	--	--	--	--	--	--	PF05985//PF04055	Ethanolamine ammonia-lyase light chain (EutC)//Radical SAM superfamily	GO:0006520	cellular amino acid metabolic process	GO:0008851//GO:0003824//GO:0051536	ethanolamine ammonia-lyase activity//catalytic activity//iron-sulfur cluster binding	GO:0009350	ethanolamine ammonia-lyase complex	--	--
c111362_g1	149.606	1490.44	-3.3165	1.232e-229	6.9815e-227	1619	546319652	XP_005717082.1	667	7.85477e-81	unnamed protein product [Chondrus crispus]>gi|507113644|emb|CDF37263.1| unnamed protein product [Chondrus crispus]	--	--	--	--	--	K04078	groES, HSPE1	chaperonin GroES	http://www.genome.jp/dbget-bin/www_bget?ko:K04078	O65282	354	1.37927e-36	20 kDa chaperonin, chloroplastic OS=Arabidopsis thaliana GN=CPN21 PE=1 SV=2	PF04726//PF00166	Microvirus J protein//Chaperonin 10 Kd subunit	GO:0006457	protein folding	GO:0003677	DNA binding	GO:0005737	cytoplasm	KOG1641	Mitochondrial chaperonin
c115031_g1	64.0454	1136.79	-4.1497	1.9821e-213	1.0697e-210	4879	--	--	--	--	--	--	--	--	--	--	--	--	--	--	--	--	--	--	PF00048	Small cytokines (intecrine/chemokine), interleukin-8 like	GO:0006955//GO:0006935//GO:0007165	immune response//chemotaxis//signal transduction	GO:0008009	chemokine activity	GO:0005576	extracellular region	--	--
c105749_g1	97.0688	1216.88	-3.648	6.5162e-206	3.4086e-203	3621	546304342	XP_005712306.1	2660	0	unnamed protein product [Chondrus crispus]>gi|515796014|emb|CDF77432.1| unnamed protein product [Chondrus crispus]	--	--	--	--	--	K03695	clpB	ATP-dependent Clp protease ATP-binding subunit ClpB	http://www.genome.jp/dbget-bin/www_bget?ko:K03695	Q7NFE9	2368	0	Chaperone protein ClpB OS=Gloeobacter violaceus (strain PCC 7421) GN=clpB PE=3 SV=1	PF06309//PF08477//PF10662//PF04851//PF00437//PF01695//PF07724//PF00004//PF00005//PF04728//PF00448//PF00910//PF02367//PF07728//PF10186//PF05496//PF06414//PF00158	Torsin//Ras of Complex, Roc, domain of DAPkinase//Ethanolamine utilisation - propanediol utilisation//Type III restriction enzyme, res subunit//Type II/IV secretion system protein//IstB-like ATP binding protein//AAA domain (Cdc48 subfamily)//ATPase family associated with various cellular activities (AAA)//ABC transporter//Lipoprotein leucine-zipper//SRP54-type protein, GTPase domain//RNA helicase…	GO:0002949//GO:0006355//GO:0006810//GO:0006576//GO:0006310//GO:0010508//GO:0006614//GO:0007264//GO:0006281	tRNA threonylcarbamoyladenosine modification//regulation of transcription, DNA-templated//transport//cellular biogenic amine metabolic process//DNA recombination//positive regulation of autophagy//SRP-dependent cotranslational protein targeting to membrane//small GTPase mediated signal transduction//DNA repair	GO:0016301//GO:0009378//GO:0008134//GO:0005525//GO:0003677//GO:0016887//GO:0016787//GO:0003723//GO:0005524//GO:0003724	kinase activity//four-way junction helicase activity//transcription factor binding//GTP binding//DNA binding//ATPase activity//hydrolase activity//RNA binding//ATP binding//RNA helicase activity	GO:0009379//GO:0019867//GO:0005667//GO:0005657	Holliday junction helicase complex//outer membrane//transcription factor complex//replication fork	KOG1051	Chaperone HSP104 and related ATP-dependent Clp proteases
c70599_g1	182.713	1473.76	-3.0119	2.1548e-204	1.1101e-201	4237	545704796	XP_005704720.1	228	2.8969e-17	transcription initiation factor TFIIH subunit H1 isoform 1 [Galdieria sulphuraria]>gi|452821166|gb|EME28200.1| transcription initiation factor TFIIH subunit H1 isoform 1 [Galdieria sulphuraria]	--	--	--	--	--	--	--	--	--	--	--	--	--	PF00737	Photosystem II 10 kDa phosphoprotein	GO:0050821//GO:0015979	protein stabilization//photosynthesis	GO:0042301	phosphate ion binding	GO:0016020//GO:0009523	membrane//photosystem II	--	--
c1444_g1	720.344	2698.87	-1.9056	4.6258e-194	2.2469e-191	2661	546318690	XP_005716821.1	1281	1.54704e-163	unnamed protein product [Chondrus crispus]>gi|507113368|emb|CDF37002.1| unnamed protein product [Chondrus crispus]	--	--	--	--	--	--	--	--	--	--	--	--	--	PF01118//PF03425//PF00106//PF01113//PF01370	Semialdehyde dehydrogenase, NAD binding domain//Carbohydrate binding domain (family 11)//short chain dehydrogenase//Dihydrodipicolinate reductase, N-terminus//NAD dependent epimerase/dehydratase family	GO:0005982//GO:0009089//GO:0009085//GO:0008152//GO:0030245//GO:0005985//GO:0055114	starch metabolic process//lysine biosynthetic process via diaminopimelate//lysine biosynthetic process//metabolic process//cellulose catabolic process//sucrose metabolic process//oxidation-reduction process	GO:0051287//GO:0008839//GO:0016620//GO:0050662//GO:0016491//GO:0008810//GO:0003824	NAD binding//4-hydroxy-tetrahydrodipicolinate reductase//oxidoreductase activity, acting on the aldehyde or oxo group of donors, NAD or NADP as acceptor//coenzyme binding//oxidoreductase activity//cellulase activity//catalytic activity	--	--	--	--
c102828_g2	95.7345	1154.58	-3.5922	9.3418e-193	4.4737e-190	1169	--	--	--	--	--	--	--	--	--	--	--	--	--	--	--	--	--	--	--	--	--	--	--	--	--	--	--	--
c111602_g1	156.861	1342.75	-3.0976	1.9297e-192	9.1127e-190	2034	--	--	--	--	--	--	--	--	--	--	--	--	--	--	--	--	--	--	--	--	--	--	--	--	--	--	--	--
c113811_g1	97.9027	1143.91	-3.5465	9.7314e-189	4.3536e-186	3185	--	--	--	--	--	--	--	--	--	--	--	--	--	--	--	--	--	--	--	--	--	--	--	--	--	--	--	--
c89698_g1	1184.51	3477.97	-1.554	2.0381e-173	8.5551e-171	1762	546324895	XP_005718499.1	795	6.54545e-94	unnamed protein product [Chondrus crispus]>gi|507115101|emb|CDF38594.1| unnamed protein product [Chondrus crispus]	--	--	--	--	--	K09490	HSPA5, BIP	heat shock 70kDa protein 5	http://www.genome.jp/dbget-bin/www_bget?ko:K09490	Q03681	620	1.48071e-73	Luminal-binding protein 1 (Fragment) OS=Nicotiana tabacum GN=BIP1 PE=2 SV=1	--	--	--	--	--	--	--	--	KOG0100	Molecular chaperones GRP78/BiP/KAR2, HSP70 superfamily
c119382_g1	107.409	1097.65	-3.3532	1.4617e-171	6.0609e-169	6652	545712770	XP_005708689.1	1211	2.25244e-141	isoamylase [Galdieria sulphuraria]>gi|452825171|gb|EME32169.1| isoamylase [Galdieria sulphuraria]	--	--	--	--	--	K01214	E3.2.1.68	isoamylase	http://www.genome.jp/dbget-bin/www_bget?ko:K01214	Q9M0S5	858	8.04738e-96	Isoamylase 3, chloroplastic OS=Arabidopsis thaliana GN=ISA3 PE=2 SV=2	PF00128//PF00131//PF01112//PF01066	Alpha amylase, catalytic domain//Metallothionein//Asparaginase//CDP-alcohol phosphatidyltransferase	GO:0008654//GO:0005975	phospholipid biosynthetic process//carbohydrate metabolic process	GO:0003824//GO:0046872//GO:0043169//GO:0016787//GO:0016780	catalytic activity//metal ion binding//cation binding//hydrolase activity//phosphotransferase activity, for other substituted phosphate groups	GO:0016020	membrane	KOG1592	Asparaginase
c11285_g1	154.026	1221.23	-2.9871	4.2696e-168	1.7079e-165	2476	546299656	XP_005710882.1	1157	2.5292e-147	unnamed protein product [Chondrus crispus]>gi|507107042|emb|CDF40588.1| unnamed protein product [Chondrus crispus]	--	--	--	--	--	K03686	dnaJ	molecular chaperone DnaJ	http://www.genome.jp/dbget-bin/www_bget?ko:K03686	B0CAZ0	969	2.58627e-121	Chaperone protein DnaJ OS=Acaryochloris marina (strain MBIC 11017) GN=dnaJ PE=3 SV=1	PF04135//PF00684	Nucleolar RNA-binding protein, Nop10p family//DnaJ central domain	GO:0042254//GO:0001522	ribosome biogenesis//pseudouridine synthesis	GO:0030515//GO:0051082//GO:0031072	snoRNA binding//unfolded protein binding//heat shock protein binding	GO:0072588	box H/ACA RNP complex	KOG0715	Molecular chaperone (DnaJ superfamily)
c116027_g1	34.6913	807.011	-4.5399	6.1554e-161	2.3254e-158	3399	--	--	--	--	--	--	--	--	--	--	--	--	--	--	--	--	--	--	PF00527	E7 protein, Early protein	GO:0006355	regulation of transcription, DNA-templated	GO:0003700//GO:0003677	transcription factor activity, sequence-specific DNA binding//DNA binding	GO:0005667	transcription factor complex	--	--
c118904_g1	99.8207	1011.16	-3.3405	1.3648e-157	5.0993e-155	5336	546325537	XP_005718684.1	1758	0	unnamed protein product [Chondrus crispus]>gi|507115304|emb|CDF38779.1| unnamed protein product [Chondrus crispus]	721670937	XM_003574328.2	78	1.0602e-29	PREDICTED: Brachypodium distachyon uncharacterized LOC100834938 (LOC100834938), mRNA	K15109	SLC25A20_29, CACT, CACL, CRC1	solute carrier family 25 (mitochondrial carnitine/acylcarnitine transporter), member 20/29	http://www.genome.jp/dbget-bin/www_bget?ko:K15109	Q1MTR3	675	5.56907e-72	Vacuolar import and degradation protein 27 OS=Schizosaccharomyces pombe (strain 972 / ATCC 24843) GN=vid27 PE=1 SV=1	--	--	--	--	--	--	--	--	KOG0758	Mitochondrial carnitine-acylcarnitine carrier protein
c118344_g1	467.248	1926.88	-2.044	5.9344e-156	2.1932e-153	3790	546318429	XP_005716737.1	688	1.48303e-80	small GTP-binding protein Arf1 [Chondrus crispus]>gi|507113283|emb|CDF36918.1| small GTP-binding protein Arf1 [Chondrus crispus]	747054523	XM_011075170.1	40	9.9929e-09	PREDICTED: Sesamum indicum ADP-ribosylation factor-like protein 5 (LOC105158415), mRNA	K07950	ARL5B	ADP-ribosylation factor-like protein 5B	http://www.genome.jp/dbget-bin/www_bget?ko:K07950	P61210	531	8.9671e-60	ADP-ribosylation factor 1 OS=Locusta migratoria GN=ARF1 PE=2 SV=2	PF00071//PF04670//PF01926//PF02421//PF00503//PF00025//PF10541//PF02148//PF08477	Ras family//Gtr1/RagA G protein conserved region//50S ribosome-binding GTPase//Ferrous iron transport protein B//G-protein alpha subunit//ADP-ribosylation factor family//Nuclear envelope localisation domain//Zn-finger in ubiquitin-hydrolases and other protein//Ras of Complex, Roc, domain of DAPkinase	GO:0015684//GO:0007186//GO:0007264//GO:0007165	ferrous iron transport//G-protein coupled receptor signaling pathway//small GTPase mediated signal transduction//signal transduction	GO:0003924//GO:0015093//GO:0008270//GO:0031683//GO:0019001//GO:0004871//GO:0005525	GTPase activity//ferrous iron transmembrane transporter activity//zinc ion binding//G-protein beta/gamma-subunit complex binding//guanyl nucleotide binding//signal transducer activity//GTP binding	GO:0016021	integral component of membrane	KOG0070	GTP-binding ADP-ribosylation factor Arf1
c114175_g1	21.0983	697.586	-5.0472	2.3153e-146	8.2866e-144	2615	545713269	XP_005708938.1	645	1.75936e-72	hypothetical protein Gasu_05040 [Galdieria sulphuraria]>gi|452825421|gb|EME32418.1| hypothetical protein Gasu_05040 [Galdieria sulphuraria]	--	--	--	--	--	--	--	--	--	Q6DHN0	142	3.94133e-08	Transmembrane protein 53 OS=Danio rerio GN=tmem53 PE=2 SV=1	PF16752//PF01104//PF01920//PF08702	Tubulin-specific chaperone C N-terminal domain//Bunyavirus non-structural protein NS-s//Prefoldin subunit//Fibrinogen alpha/beta chain family	GO:0051258//GO:0006457//GO:0007165//GO:0030168//GO:0016032	protein polymerization//protein folding//signal transduction//platelet activation//viral process	GO:0030674//GO:0051082//GO:0015631//GO:0005102	protein binding, bridging//unfolded protein binding//tubulin binding//receptor binding	GO:0016272//GO:0045298//GO:0005577	prefoldin complex//tubulin complex//fibrinogen complex	KOG1760	Molecular chaperone Prefoldin, subunit 4
c121526_g1	149.189	1092.59	-2.8725	8.879e-144	3.1447e-141	7099	546313276	XP_005715234.1	517	4.35248e-55	beta-hydroxyacyl-ACP dehydratase [Chondrus crispus]>gi|507111702|emb|CDF35415.1| beta-hydroxyacyl-ACP dehydratase [Chondrus crispus]	--	--	--	--	--	K02372	fabZ	3-hydroxyacyl-	http://www.genome.jp/dbget-bin/www_bget?ko:K02372	A5GV11	407	6.22982e-43	3-hydroxyacyl-[acyl-carrier-protein] dehydratase FabZ OS=Synechococcus sp. (strain RCC307) GN=fabZ PE=3 SV=1	PF02188//PF03516//PF15461	GoLoco motif//Filaggrin//Beta-carotene 15,15'-dioxygenase	GO:0055114	oxidation-reduction process	GO:0030695//GO:0016702//GO:0005198	GTPase regulator activity//oxidoreductase activity, acting on single donors with incorporation of molecular oxygen, incorporation of two atoms of oxygen//structural molecule activity	--	--	KOG1057	Arp2/3 complex-interacting protein VIP1/Asp1, involved in regulation of actin cytoskeleton
c69187_g1	1.19001	854.45	-9.4879	9.4694e-144	3.3193e-141	1534	546305425	XP_005712637.1	448	5.51104e-49	unnamed protein product [Chondrus crispus]>gi|507108969|emb|CDF32836.1| unnamed protein product [Chondrus crispus]	--	--	--	--	--	--	--	--	--	Q98862	184	2.88332e-13	Indian hedgehog B protein OS=Danio rerio GN=ihhb PE=2 SV=1	PF01079	Hint module	GO:0006508	proteolysis	GO:0008233	peptidase activity	--	--	KOG3638	Sonic hedgehog and related proteins
c120666_g1	214.736	1259.66	-2.5524	3.1714e-142	1.0892e-139	4217	546311486	XP_005714674.1	1662	0	unnamed protein product [Chondrus crispus]>gi|507111120|emb|CDF34855.1| unnamed protein product [Chondrus crispus]	--	--	--	--	--	K10589	UBE3C	ubiquitin-protein ligase E3 C	http://www.genome.jp/dbget-bin/www_bget?ko:K10589	Q8RWB8	1086	1.32299e-125	E3 ubiquitin-protein ligase UPL6 OS=Arabidopsis thaliana GN=UPL6 PE=2 SV=1	PF00632	HECT-domain (ubiquitin-transferase)	GO:0016567	protein ubiquitination	GO:0004842	ubiquitin-protein transferase activity	--	--	KOG0942	E3 ubiquitin protein ligase
c89698_g2	759.121	2415.18	-1.6697	4.0184e-138	1.3663e-135	1067	546324895	XP_005718499.1	1697	0	unnamed protein product [Chondrus crispus]>gi|507115101|emb|CDF38594.1| unnamed protein product [Chondrus crispus]	669143719	XM_008609200.1	144	4.2295e-67	Saprolegnia diclina VS20 luminal-binding protein 1 mRNA	K09490	HSPA5, BIP	heat shock 70kDa protein 5	http://www.genome.jp/dbget-bin/www_bget?ko:K09490	O24581	1537	0	Luminal-binding protein 3 OS=Zea mays GN=BIPE3 PE=2 SV=1	PF02782//PF01968//PF06723	FGGY family of carbohydrate kinases, C-terminal domain//Hydantoinase/oxoprolinase//MreB/Mbl protein	GO:0005975//GO:0000902	carbohydrate metabolic process//cell morphogenesis	GO:0016787//GO:0016773	hydrolase activity//phosphotransferase activity, alcohol group as acceptor	--	--	KOG0100	Molecular chaperones GRP78/BiP/KAR2, HSP70 superfamily
c116437_g1	202.56	1188.97	-2.5533	2.0404e-134	6.869e-132	2595	545708233	XP_005706429.1	896	2.57761e-108	photolyase/blue-light receptor [Galdieria sulphuraria]>gi|452822894|gb|EME29909.1| photolyase/blue-light receptor [Galdieria sulphuraria]	--	--	--	--	--	--	--	--	--	Q4KML2	660	1.77703e-74	Cryptochrome DASH OS=Danio rerio GN=cry-dash PE=2 SV=2	--	--	--	--	--	--	--	--	KOG0133	Deoxyribodipyrimidine photolyase/cryptochrome
c115100_g1	264.688	1332.71	-2.332	1.6787e-132	5.5959e-130	1946	546296432	XP_005709864.1	367	1.63374e-36	unnamed protein product [Chondrus crispus]>gi|507105869|emb|CDF39570.1| unnamed protein product [Chondrus crispus]	--	--	--	--	--	--	--	--	--	A6QPT6	215	1.23986e-16	Neurotrophin receptor-interacting factor homolog OS=Bos taurus GN=ZNF274 PE=2 SV=1	PF01155//PF02634//PF16622//PF01363//PF13912//PF13465//PF00096//PF05191//PF02892	Hydrogenase/urease nickel incorporation, metallochaperone, hypA//FdhD/NarQ family//zinc-finger C2H2-type//FYVE zinc finger//C2H2-type zinc finger//Zinc-finger double domain//Zinc finger, C2H2 type//Adenylate kinase, active site lid//BED zinc finger	GO:0006464//GO:0006144//GO:0046034	cellular protein modification process//purine nucleobase metabolic process//ATP metabolic process	GO:0016783//GO:0004017//GO:0003677//GO:0046872//GO:0016151	sulfurtransferase activity//adenylate kinase activity//DNA binding//metal ion binding//nickel cation binding	--	--	KOG1721	FOG: Zn-finger
c118551_g1	5.08694	617.019	-6.9224	1.5756e-131	5.1513e-129	4688	546324329	XP_005718335.1	677	1.01972e-70	unnamed protein product [Chondrus crispus]>gi|507114932|emb|CDF38442.1| unnamed protein product [Chondrus crispus]	--	--	--	--	--	--	--	--	--	Q9XYS3	372	1.85718e-35	Superoxide-generating NADPH oxidase heavy chain subunit A OS=Dictyostelium discoideum GN=noxA PE=2 SV=1	PF08030//PF08022//PF02163//PF00175	Ferric reductase NAD binding domain//FAD-binding domain//Peptidase family M50//Oxidoreductase NAD-binding domain	GO:0055114//GO:0006508	oxidation-reduction process//proteolysis	GO:0004222//GO:0016491	metalloendopeptidase activity//oxidoreductase activity	--	--	KOG0039	Ferric reductase, NADH/NADPH oxidase and related proteins
c120465_g1	133.761	974.47	-2.865	4.9131e-128	1.5759e-125	3486	546318670	XP_005716815.1	183	1.43226e-11	unnamed protein product [Chondrus crispus]>gi|507113362|emb|CDF36996.1| unnamed protein product [Chondrus crispus]	--	--	--	--	--	--	--	--	--	--	--	--	--	PF06090//PF01213	Inositol-pentakisphosphate 2-kinase//Adenylate cyclase associated (CAP) N terminal	GO:0007010	cytoskeleton organization	GO:0005524//GO:0035299//GO:0003779	ATP binding//inositol pentakisphosphate 2-kinase activity//actin binding	--	--	--	--
c114880_g1	581.579	1984.99	-1.7711	2.1432e-126	6.7474e-124	407	544213040	XP_005536668.1	389	4.98134e-46	ubiquitin with short C-terminal extension [Cyanidioschyzon merolae strain 10D]>gi|449017230|dbj|BAM80632.1| ubiquitin with short C-terminal extension [Cyanidioschyzon merolae strain 10D]	671383013	XM_008723174.1	128	1.20101e-58	Cyphellophora europaea CBS 101466 ubiquitin-60S ribosomal protein L40 partial mRNA	K02927	RP-L40e, RPL40	large subunit ribosomal protein L40e	http://www.genome.jp/dbget-bin/www_bget?ko:K02927	P49632	389	6.58677e-47	Ubiquitin-60S ribosomal protein L40 OS=Caenorhabditis elegans GN=ubq-2 PE=3 SV=2	PF14560//PF00240	Ubiquitin-like domain//Ubiquitin family	--	--	GO:0005515	protein binding	--	--	KOG0003	Ubiquitin/60s ribosomal protein L40 fusion
c106273_g1	76.8044	787.008	-3.3571	1.0349e-123	3.199e-121	2034	168049455	XP_001777178.1	188	6.132e-13	predicted protein [Physcomitrella patens]>gi|162671406|gb|EDQ57958.1| predicted protein [Physcomitrella patens]	--	--	--	--	--	K04688	RPS6KB	p70 ribosomal S6 kinase	http://www.genome.jp/dbget-bin/www_bget?ko:K04688	O75676	195	4.09823e-14	Ribosomal protein S6 kinase alpha-4 OS=Homo sapiens GN=RPS6KA4 PE=1 SV=1	PF06293//PF00069//PF07714	Lipopolysaccharide kinase (Kdo/WaaP) family//Protein kinase domain//Protein tyrosine kinase	GO:0006468	protein phosphorylation	GO:0016773//GO:0004672//GO:0005524	phosphotransferase activity, alcohol group as acceptor//protein kinase activity//ATP binding	GO:0016020	membrane	KOG0592	3-phosphoinositide-dependent protein kinase (PDK1)
c121648_g7	261.685	1274.44	-2.284	5.3755e-123	1.6466e-120	4196	747086392	XP_011090695.1	667	5.88199e-70	PREDICTED: probable RNA helicase SDE3 [Sesamum indicum]	--	--	--	--	--	K18422	MOV10	helicase MOV-10	http://www.genome.jp/dbget-bin/www_bget?ko:K18422	Q1LXK5	602	1.92299e-62	Putative helicase mov-10-B.2 OS=Danio rerio GN=mov10b.2 PE=3 SV=1	PF00004//PF02562//PF01695//PF00580//PF04851//PF07728//PF00170//PF07716	ATPase family associated with various cellular activities (AAA)//PhoH-like protein//IstB-like ATP binding protein//UvrD/REP helicase N-terminal domain//Type III restriction enzyme, res subunit//AAA domain (dynein-related subfamily)//bZIP transcription factor//Basic region leucine zipper	GO:0006355	regulation of transcription, DNA-templated	GO:0043565//GO:0003700//GO:0016887//GO:0016787//GO:0005524//GO:0003677	sequence-specific DNA binding//transcription factor activity, sequence-specific DNA binding//ATPase activity//hydrolase activity//ATP binding//DNA binding	GO:0005667	transcription factor complex	KOG1804	RNA helicase
c112650_g1	963.683	2681.08	-1.4762	1.501e-121	4.5566e-119	1885	546326955	XP_005719100.1	911	1.27983e-114	unnamed protein product [Chondrus crispus]>gi|507115758|emb|CDF39189.1| unnamed protein product [Chondrus crispus]	--	--	--	--	--	K17893	AOX1, AOX2	ubiquinol oxidase	http://www.genome.jp/dbget-bin/www_bget?ko:K17893	F4P6T0	572	5.76686e-66	Ubiquinol oxidase, mitochondrial OS=Batrachochytrium dendrobatidis (strain JAM81 / FGSC 10211) GN=AOX PE=3 SV=1	PF14867//PF01786	Lantibiotic alpha//Alternative oxidase	GO:0055114//GO:0050830//GO:0006118	oxidation-reduction process//defense response to Gram-positive bacterium//obsolete electron transport	GO:0009916	alternative oxidase activity	--	--	--	--
c117551_g5	528.041	1837.7	-1.7992	2.1428e-120	6.4475e-118	9866	546296764	XP_005709972.1	2168	0	WD40-repeat containing protein [Chondrus crispus]>gi|507105990|emb|CDF39678.1| WD40-repeat containing protein [Chondrus crispus]	--	--	--	--	--	--	--	--	--	O14053	1063	9.06835e-121	U3 small nucleolar RNA-associated protein 21 homolog OS=Schizosaccharomyces pombe (strain 972 / ATCC 24843) GN=SPCC1672.07 PE=3 SV=1	PF00400//PF00995//PF02547//PF04192//PF03626//PF00355	WD domain, G-beta repeat//Sec1 family//Queuosine biosynthesis protein//Utp21 specific WD40 associated putative domain//Prokaryotic Cytochrome C oxidase subunit IV//Rieske [2Fe-2S] domain	GO:0016192//GO:0008616//GO:0055114//GO:0006364//GO:0006904	vesicle-mediated transport//queuosine biosynthetic process//oxidation-reduction process//rRNA processing//vesicle docking involved in exocytosis	GO:0051537//GO:0016491//GO:0005515//GO:0016853//GO:0016740	2 iron, 2 sulfur cluster binding//oxidoreductase activity//protein binding//isomerase activity//transferase activity	GO:0032040//GO:0016021	small-subunit processome//integral component of membrane	KOG1539	WD repeat protein
c114257_g1	245.591	1218.07	-2.3103	1.2505e-119	3.6974e-117	1335	546307148	XP_005713221.1	171	8.29504e-12	unnamed protein product [Chondrus crispus]>gi|507109603|emb|CDF33418.1| unnamed protein product [Chondrus crispus]	--	--	--	--	--	--	--	--	--	--	--	--	--	--	--	--	--	--	--	--	--	--	--
c119365_g2	132.01	927.743	-2.8131	2.6797e-119	7.8546e-117	2457	546317188	XP_005716365.1	407	1.33588e-42	Ubiquitin-conjugating enzyme, E2 [Chondrus crispus]>gi|507112889|emb|CDF36546.1| Ubiquitin-conjugating enzyme, E2 [Chondrus crispus]	--	--	--	--	--	K10576	UBE2H, UBC8	ubiquitin-conjugating enzyme E2 H	http://www.genome.jp/dbget-bin/www_bget?ko:K10576	P42749	309	2.78308e-30	Ubiquitin-conjugating enzyme E2 5 OS=Arabidopsis thaliana GN=UBC5 PE=2 SV=2	PF05773	RWD domain	--	--	GO:0005515	protein binding	--	--	KOG0416	Ubiquitin-protein ligase
c121604_g1	271.109	1270.15	-2.2281	3.6773e-118	1.0596e-115	7589	546321648	XP_005717626.1	1345	3.30431e-164	3-dehydroquinate synthase [Chondrus crispus]>gi|507114178|emb|CDF37755.1| 3-dehydroquinate synthase [Chondrus crispus]	--	--	--	--	--	K01735	aroB	3-dehydroquinate synthase	http://www.genome.jp/dbget-bin/www_bget?ko:K01735	B8GPV3	1067	1.70271e-128	3-dehydroquinate synthase OS=Thioalkalivibrio sulfidiphilus (strain HL-EbGR7) GN=aroB PE=3 SV=1	PF00036//PF01810//PF03071//PF00465//PF13833//PF13405//PF06316//PF15491//PF13202//PF05060//PF13499//PF12549	EF hand//LysE type translocator//GNT-I family//Iron-containing alcohol dehydrogenase//EF-hand domain pair//EF-hand domain//Enterobacterial Ail/Lom protein//CST, telomere maintenance, complex subunit CTC1//EF hand//N-acetylglucosaminyltransferase II (MGAT2)//EF-hand domain pair//Tyrosine hydroxylase N terminal	GO:0055114//GO:0006570//GO:0000723//GO:0006865//GO:0009312//GO:0006486	oxidation-reduction process//tyrosine metabolic process//telomere maintenance//amino acid transport//oligosaccharide biosynthetic process//protein glycosylation	GO:0008455//GO:0005509//GO:0046872//GO:0004511//GO:0008375//GO:0016491	alpha-1,6-mannosylglycoprotein 2-beta-N-acetylglucosaminyltransferase activity//calcium ion binding//metal ion binding//tyrosine 3-monooxygenase activity//acetylglucosaminyltransferase activity//oxidoreductase activity	GO:0016021//GO:0009279//GO:0005795//GO:0016020	integral component of membrane//cell outer membrane//Golgi stack//membrane	KOG0692	Pentafunctional AROM protein
c116288_g1	65.7132	713.794	-3.4413	3.6137e-115	9.9894e-113	1118	--	--	--	--	--	--	--	--	--	--	--	--	--	--	--	--	--	--	PF00443	Ubiquitin carboxyl-terminal hydrolase	GO:0016579	protein deubiquitination	GO:0036459	ubiquitinyl hydrolase activity	--	--	--	--
c117600_g1	214.902	1106.82	-2.3647	1.3428e-112	3.6821e-110	4214	546300575	XP_005711154.1	929	2.22433e-109	unnamed protein product [Chondrus crispus]>gi|507107365|emb|CDF40860.1| unnamed protein product [Chondrus crispus]	--	--	--	--	--	--	--	--	--	Q8H1D7	175	2.13965e-11	Transcription factor GTE5, chloroplastic OS=Arabidopsis thaliana GN=GTE5 PE=1 SV=1	PF11610//PF01852//PF00439//PF05410//PF03730	Scaffold protein Ste5-Fus5 binding region//START domain//Bromodomain//Porcine arterivirus-type cysteine proteinase alpha//Ku70/Ku80 C-terminal arm	GO:0006303//GO:0006508	double-strand break repair via nonhomologous end joining//proteolysis	GO:0005515//GO:0004003//GO:0019900//GO:0003677//GO:0004197//GO:0008289	protein binding//ATP-dependent DNA helicase activity//kinase binding//DNA binding//cysteine-type endopeptidase activity//lipid binding	GO:0005657	replication fork	KOG1474	Transcription initiation factor TFIID, subunit BDF1 and related bromodomain proteins
c115308_g1	354.418	1417.31	-1.9996	3.1259e-111	8.3688e-109	5418	545709229	XP_005706925.1	363	1.07928e-34	aldo/keto reductase [Galdieria sulphuraria]>gi|452823394|gb|EME30405.1| aldo/keto reductase [Galdieria sulphuraria]	--	--	--	--	--	K00002	AKR1A1, adh	alcohol dehydrogenase (NADP+)	http://www.genome.jp/dbget-bin/www_bget?ko:K00002	P14550	328	7.36984e-31	Alcohol dehydrogenase [NADP(+)] OS=Homo sapiens GN=AKR1A1 PE=1 SV=3	PF00336	DNA polymerase (viral) C-terminal domain	GO:0051252	regulation of RNA metabolic process	GO:0004523	RNA-DNA hybrid ribonuclease activity	--	--	KOG1577	Aldo/keto reductase family proteins
c102828_g1	81.808	742.02	-3.1811	2.1906e-110	5.7738e-108	525	--	--	--	--	--	--	--	--	--	--	--	--	--	--	--	--	--	--	--	--	--	--	--	--	--	--	--	--
c117089_g1	448.735	1611.18	-1.8442	2.3731e-110	6.2067e-108	3536	545711873	XP_005708242.1	480	6.74861e-50	hypothetical protein Gasu_11000 [Galdieria sulphuraria]>gi|452824721|gb|EME31722.1| hypothetical protein Gasu_11000 [Galdieria sulphuraria]	--	--	--	--	--	--	--	--	--	--	--	--	--	--	--	--	--	--	--	--	--	--	--
c120545_g5	313.055	1308.75	-2.0637	3.6768e-108	9.4709e-106	6975	546325758	XP_005718747.1	645	7.97238e-70	unnamed protein product [Chondrus crispus]>gi|507115373|emb|CDF38842.1| unnamed protein product [Chondrus crispus]	--	--	--	--	--	--	--	--	--	--	--	--	--	PF13994//PF00424//PF12300	PgaD-like protein//REV protein (anti-repression trans-activator protein)//Protein of unknown function (DUF3628)	GO:0006355//GO:0042710	regulation of transcription, DNA-templated//biofilm formation	GO:0016817//GO:0003700	hydrolase activity, acting on acid anhydrides//transcription factor activity, sequence-specific DNA binding	GO:0042025//GO:0005667	host cell nucleus//transcription factor complex	--	--
c121754_g3	821.082	2314.53	-1.4951	8.5483e-108	2.1853e-105	6948	546297702	XP_005710302.1	294	6.52115e-24	WD40-repeat containing protein [Chondrus crispus]>gi|507106357|emb|CDF40008.1| WD40-repeat containing protein [Chondrus crispus]	--	--	--	--	--	--	--	--	--	P0DI18	184	6.41319e-12	Probable disease resistance protein RDL6 OS=Arabidopsis thaliana GN=RDL6 PE=2 SV=1	PF04513//PF00004//PF00931//PF07578//PF01443	Baculovirus polyhedron envelope protein, PEP, C terminus//ATPase family associated with various cellular activities (AAA)//NB-ARC domain//Lipid A Biosynthesis N-terminal domain//Viral (Superfamily 1) RNA helicase	GO:0009245	lipid A biosynthetic process	GO:0043531//GO:0005198//GO:0005524//GO:0008915	ADP binding//structural molecule activity//ATP binding//lipid-A-disaccharide synthase activity	GO:0019028//GO:0019031	viral capsid//viral envelope	--	--
c106593_g1	354.835	1393.43	-1.9734	4.4568e-107	1.1306e-104	2798	546313575	XP_005715325.1	2377	0	Chaperonine 60 [Chondrus crispus]>gi|507111797|emb|CDF35506.1| Chaperonine 60 [Chondrus crispus]	255082703	XM_002504292.1	77	1.98717e-29	Micromonas sp. RCC299 chromosome 9 predicted protein (MICPUN_108921) mRNA, complete cds	K04077	groEL, HSPD1	chaperonin GroEL	http://www.genome.jp/dbget-bin/www_bget?ko:K04077	Q05045	1755	0	Chaperonin CPN60-1, mitochondrial OS=Cucurbita maxima GN=CPN60-1 PE=1 SV=1	PF05433//PF00118	Glycine zipper 2TM domain//TCP-1/cpn60 chaperonin family	--	--	GO:0005524	ATP binding	GO:0019867	outer membrane	KOG0356	Mitochondrial chaperonin, Cpn60/Hsp60p
c116600_g1	34.1909	572.98	-4.0668	5.1864e-107	1.2966e-104	3000	548859974	ERN17582.1	254	1.41512e-21	hypothetical protein AMTR_s00059p00143240 [Amborella trichopoda]	--	--	--	--	--	--	--	--	--	--	--	--	--	PF13867//PF03602	Sin3 binding region of histone deacetylase complex subunit SAP30//Conserved hypothetical protein 95	GO:0031167	rRNA methylation	GO:0008168//GO:0005515	methyltransferase activity//protein binding	--	--	--	--
c110728_g1	99.1536	774.753	-2.966	1.7826e-106	4.4241e-104	1219	546319920	XP_005717151.1	319	2.92165e-30	unnamed protein product [Chondrus crispus]>gi|507113721|emb|CDF37332.1| unnamed protein product [Chondrus crispus]	--	--	--	--	--	--	--	--	--	--	--	--	--	PF00443	Ubiquitin carboxyl-terminal hydrolase	GO:0016579	protein deubiquitination	GO:0036459	ubiquitinyl hydrolase activity	--	--	--	--
c118542_g1	177.876	977.87	-2.4588	2.5024e-105	6.1654e-103	4994	--	--	--	--	--	--	--	--	--	--	--	--	--	--	--	--	--	--	--	--	--	--	--	--	--	--	--	--
c77601_g1	293.708	1246.93	-2.0859	6.8546e-105	1.6767e-102	4004	546312401	XP_005714961.1	823	4.92721e-95	Serine/threonine protein kinase (fragment), partial [Chondrus crispus]>gi|507111418|emb|CDF35142.1| Serine/threonine protein kinase (fragment), partial [Chondrus crispus]	--	--	--	--	--	K13303	SGK2	serum/glucocorticoid-regulated kinase 2	http://www.genome.jp/dbget-bin/www_bget?ko:K13303	Q9V3I5	490	1.74379e-48	Chromosomal serine/threonine-protein kinase JIL-1 OS=Drosophila melanogaster GN=JIL-1 PE=1 SV=1	PF15202//PF06293//PF07714//PF00069//PF07941	Adipogenin//Lipopolysaccharide kinase (Kdo/WaaP) family//Protein tyrosine kinase//Protein kinase domain//Potassium channel Kv1.4 tandem inactivation domain	GO:0006468//GO:0006813//GO:0045444	protein phosphorylation//potassium ion transport//fat cell differentiation	GO:0004672//GO:0005524//GO:0016773//GO:0005249//GO:0030955	protein kinase activity//ATP binding//phosphotransferase activity, alcohol group as acceptor//voltage-gated potassium channel activity//potassium ion binding	GO:0016020//GO:0008076//GO:0016021	membrane//voltage-gated potassium channel complex//integral component of membrane	KOG0603	Ribosomal protein S6 kinase
c114023_g1	123.754	806.853	-2.7048	5.0922e-99	1.1941e-96	2818	546309371	XP_005714018.1	247	1.66042e-20	unnamed protein product [Chondrus crispus]>gi|507110433|emb|CDF34199.1| unnamed protein product [Chondrus crispus]	--	--	--	--	--	--	--	--	--	--	--	--	--	PF06203	CCT motif	--	--	GO:0005515	protein binding	--	--	--	--
c120305_g1	26.5188	498.976	-4.2339	4.2956e-96	9.9357e-94	3111	--	--	--	--	--	--	--	--	--	--	--	--	--	--	P32017	129	6.19758e-06	Collagen alpha-3(IX) chain OS=Gallus gallus GN=COL9A3 PE=2 SV=1	--	--	--	--	--	--	--	--	KOG3544	Collagens (type IV and type XIII), and related proteins
c117301_g1	205.896	996.687	-2.2752	4.6141e-96	1.06e-93	5709	697993636	AIT69941.1	1578	0	alanine transaminase [Gloiopeltis furcata]	--	--	--	--	--	K00814	GPT, ALT	alanine transaminase	http://www.genome.jp/dbget-bin/www_bget?ko:K00814	Q54MJ7	1242	5.2107e-151	Probable alanine aminotransferase, mitochondrial OS=Dictyostelium discoideum GN=gpt PE=3 SV=1	PF02366//PF00155	Dolichyl-phosphate-mannose-protein mannosyltransferase//Aminotransferase class I and II	GO:0006493//GO:0009058	protein O-linked glycosylation//biosynthetic process	GO:0030170//GO:0000030	pyridoxal phosphate binding//mannosyltransferase activity	GO:0000136//GO:0016020	alpha-1,6-mannosyltransferase complex//membrane	KOG0258	Alanine aminotransferase
c117484_g1	89.0631	692.684	-2.9593	3.7858e-95	8.4684e-93	2623	546327779	XP_005719374.1	557	1.11442e-61	Heat Shock Protein GrpE [Chondrus crispus]>gi|507116062|emb|CDF39463.1| Heat Shock Protein GrpE [Chondrus crispus]	--	--	--	--	--	K03687	GRPE	molecular chaperone GrpE	http://www.genome.jp/dbget-bin/www_bget?ko:K03687	Q59984	327	2.09983e-32	Protein GrpE OS=Synechococcus elongatus (strain PCC 7942) GN=grpE PE=3 SV=2	PF01025	GrpE	GO:0006457	protein folding	GO:0051087//GO:0042803//GO:0000774	chaperone binding//protein homodimerization activity//adenyl-nucleotide exchange factor activity	--	--	KOG3003	Molecular chaperone of the GrpE family
c106537_g1	112.58	757.754	-2.7508	4.1137e-95	9.1419e-93	3569	546307471	XP_005713335.1	1111	6.39331e-139	unnamed protein product [Chondrus crispus]>gi|507109722|emb|CDF33532.1| unnamed protein product [Chondrus crispus]	--	--	--	--	--	K07943	ARL2	ADP-ribosylation factor-like protein 2	http://www.genome.jp/dbget-bin/www_bget?ko:K07943	Q9D0J4	565	1.78353e-64	ADP-ribosylation factor-like protein 2 OS=Mus musculus GN=Arl2 PE=1 SV=1	PF08477//PF02922//PF00622//PF00071//PF04670//PF01926//PF02421//PF00025//PF00503	Ras of Complex, Roc, domain of DAPkinase//Carbohydrate-binding module 48 (Isoamylase N-terminal domain)//SPRY domain//Ras family//Gtr1/RagA G protein conserved region//50S ribosome-binding GTPase//Ferrous iron transport protein B//ADP-ribosylation factor family//G-protein alpha subunit	GO:0007186//GO:0015684//GO:0007165//GO:0007264//GO:0005975	G-protein coupled receptor signaling pathway//ferrous iron transport//signal transduction//small GTPase mediated signal transduction//carbohydrate metabolic process	GO:0031683//GO:0015093//GO:0003924//GO:0005525//GO:0004553//GO:0019001//GO:0004871//GO:0005515	G-protein beta/gamma-subunit complex binding//ferrous iron transmembrane transporter activity//GTPase activity//GTP binding//hydrolase activity, hydrolyzing O-glycosyl compounds//guanyl nucleotide binding//signal transducer activity//protein binding	GO:0016021	integral component of membrane	KOG0073	GTP-binding ADP-ribosylation factor-like protein ARL2
c119602_g1	193.721	961.108	-2.3107	8.0574e-95	1.779e-92	6610	545705090	XP_005704866.1	822	1.59593e-92	NADH dehydrogenase isoform 2 [Galdieria sulphuraria]>gi|452821314|gb|EME28346.1| NADH dehydrogenase isoform 2 [Galdieria sulphuraria]	--	--	--	--	--	K17871	ndh1	NADH:ubiquinone reductase (non-electrogenic)	http://www.genome.jp/dbget-bin/www_bget?ko:K17871	O14121	550	1.3035e-57	Probable NADH-ubiquinone oxidoreductase C3A11.07, mitochondrial OS=Schizosaccharomyces pombe (strain 972 / ATCC 24843) GN=SPAC3A11.07 PE=3 SV=1	PF01632//PF00070//PF07992//PF02701//PF06777//PF08499	Ribosomal protein L35//Pyridine nucleotide-disulphide oxidoreductase//Pyridine nucleotide-disulphide oxidoreductase//Dof domain, zinc finger//Helical and beta-bridge domain//3'5'-cyclic nucleotide phosphodiesterase N-terminal	GO:0055114//GO:0006144//GO:0006355//GO:0006412//GO:0042254	oxidation-reduction process//purine nucleobase metabolic process//regulation of transcription, DNA-templated//translation//ribosome biogenesis	GO:0016491//GO:0003735//GO:0003677//GO:0004114	oxidoreductase activity//structural constituent of ribosome//DNA binding//3',5'-cyclic-nucleotide phosphodiesterase activity	GO:0005840//GO:0005634//GO:0005622	ribosome//nucleus//intracellular	KOG2495	NADH-dehydrogenase (ubiquinone)
c118321_g4	3.41909	440.231	-7.0085	4.9904e-94	1.0877e-91	1250	--	--	--	--	--	--	--	--	--	--	--	--	--	--	--	--	--	--	--	--	--	--	--	--	--	--	--	--
c117439_g1	269.024	1124.93	-2.064	2.9567e-93	6.4032e-91	3157	546296933	XP_005710055.1	1804	0	ATP-dependent RNA helicase DBP2, putative [Chondrus crispus]>gi|507106076|emb|CDF39761.1| ATP-dependent RNA helicase DBP2, putative [Chondrus crispus]	--	--	--	--	--	K12823	DDX5, DBP2	ATP-dependent RNA helicase DDX5/DBP2	http://www.genome.jp/dbget-bin/www_bget?ko:K12823	Q4IF76	1511	0	ATP-dependent RNA helicase DBP2 OS=Gibberella zeae (strain PH-1 / ATCC MYA-4620 / FGSC 9075 / NRRL 31084) GN=DBP2 PE=3 SV=1	PF00270//PF04851	DEAD/DEAH box helicase//Type III restriction enzyme, res subunit	--	--	GO:0003677//GO:0005524//GO:0016787//GO:0003676	DNA binding//ATP binding//hydrolase activity//nucleic acid binding	--	--	KOG0331	ATP-dependent RNA helicase
c114806_g2	1119.71	2701.48	-1.2706	1.6956e-90	3.5808e-88	4654	546322077	XP_005717719.1	475	1.96992e-51	unnamed protein product [Chondrus crispus]>gi|507114286|emb|CDF37848.1| unnamed protein product [Chondrus crispus]	--	--	--	--	--	K08592	SENP1	sentrin-specific protease 1	http://www.genome.jp/dbget-bin/www_bget?ko:K08592	P59110	379	4.96887e-36	Sentrin-specific protease 1 OS=Mus musculus GN=Senp1 PE=2 SV=1	PF02902//PF01080	Ulp1 protease family, C-terminal catalytic domain//Presenilin	GO:0006508	proteolysis	GO:0004190//GO:0008234	aspartic-type endopeptidase activity//cysteine-type peptidase activity	GO:0016021	integral component of membrane	KOG0778	Protease, Ulp1 family
c88800_g1	21.682	456.044	-4.3946	4.3187e-90	9.0086e-88	1103	--	--	--	--	--	--	--	--	--	--	--	--	--	--	--	--	--	--	--	--	--	--	--	--	--	--	--	--
c116602_g1	133.928	788.985	-2.5585	4.3621e-90	9.0437e-88	3126	546309465	XP_005714052.1	849	1.27303e-92	Sel1-repeat containing protein [Chondrus crispus]>gi|507110470|emb|CDF34233.1| Sel1-repeat containing protein [Chondrus crispus]	--	--	--	--	--	--	--	--	--	P77234	410	4.5738e-42	Uncharacterized protein YbeQ OS=Escherichia coli (strain K12) GN=ybeQ PE=4 SV=2	PF05301//PF13174	Touch receptor neuron protein Mec-17//Tetratricopeptide repeat	GO:0042967//GO:0071929	acyl-carrier-protein biosynthetic process//alpha-tubulin acetylation	GO:0005515//GO:0019799	protein binding//tubulin N-acetyltransferase activity	GO:0005874//GO:0045298	microtubule//tubulin complex	KOG1550	Extracellular protein SEL-1 and related proteins
c105674_g1	87.1451	654.338	-2.9085	3.5457e-88	7.2624e-86	2903	--	--	--	--	--	--	--	--	--	--	--	--	--	--	--	--	--	--	--	--	--	--	--	--	--	--	--	--
c114403_g1	183.38	889.95	-2.2789	3.5288e-86	7.0996e-84	2312	546300630	XP_005711173.1	382	4.09095e-38	unnamed protein product [Chondrus crispus]>gi|507107384|emb|CDF40879.1| unnamed protein product [Chondrus crispus]	--	--	--	--	--	--	--	--	--	--	--	--	--	PF05459	Herpesvirus transcriptional regulator family	GO:0006355	regulation of transcription, DNA-templated	--	--	--	--	--	--
c87597_g1	89.897	646.036	-2.8453	8.0871e-85	1.6175e-82	1388	--	--	--	--	--	--	--	--	--	--	--	--	--	--	--	--	--	--	--	--	--	--	--	--	--	--	--	--
c114327_g1	189.551	879.751	-2.2145	1.1259e-81	2.1628e-79	1784	32394504	AAM93950.1	265	2.81909e-24	translocase [Griffithsia japonica]	--	--	--	--	--	--	--	--	--	Q91Z38	156	4.04776e-10	Tetratricopeptide repeat protein 1 OS=Mus musculus GN=Ttc1 PE=2 SV=1	PF00515//PF11525//PF13414//PF01835	Tetratricopeptide repeat//Copper resistance protein K//TPR repeat//MG2 domain	--	--	GO:0046872//GO:0005515//GO:0004866	metal ion binding//protein binding//endopeptidase inhibitor activity	--	--	KOG4234	TPR repeat-containing protein
c102651_g1	192.97	886.471	-2.1997	1.8409e-81	3.5164e-79	3307	546309024	XP_005713890.1	1111	3.40801e-137	unnamed protein product [Chondrus crispus]>gi|507110300|emb|CDF34071.1| unnamed protein product [Chondrus crispus]	--	--	--	--	--	K00565	RNMT	mRNA (guanine-N7-)-methyltransferase	http://www.genome.jp/dbget-bin/www_bget?ko:K00565	Q6Z9U7	693	6.13161e-80	mRNA cap guanine-N7 methyltransferase 1 OS=Oryza sativa subsp. japonica GN=Os08g0180000 PE=2 SV=1	PF01496//PF05175//PF01234//PF01299//PF05544//PF01728//PF08241//PF02045//PF09445//PF01209//PF09726	V-type ATPase 116kDa subunit family//Methyltransferase small domain//NNMT/PNMT/TEMT family//Lysosome-associated membrane glycoprotein (Lamp)//Proline racemase//FtsJ-like methyltransferase//Methyltransferase domain//CCAAT-binding transcription factor (CBF-B/NF-YA) subunit B//RNA cap guanine-N2 methyltransferase//ubiE/COQ5 methyltransferase family//Transmembrane protein	GO:0006355//GO:0006560//GO:0015991//GO:0001510//GO:0015992//GO:0009452//GO:0006525//GO:0008152//GO:0032259	regulation of transcription, DNA-templated//proline metabolic process//ATP hydrolysis coupled proton transport//RNA methylation//proton transport//7-methylguanosine RNA capping//arginine metabolic process//metabolic process//methylation	GO:0015078//GO:0003700//GO:0018112//GO:0008168	hydrogen ion transmembrane transporter activity//transcription factor activity, sequence-specific DNA binding//proline racemase activity//methyltransferase activity	GO:0016020//GO:0005667//GO:0016021//GO:0033179	membrane//transcription factor complex//integral component of membrane//proton-transporting V-type ATPase, V0 domain	KOG1975	mRNA cap methyltransferase
c118473_g1	154.359	790.882	-2.3572	1.2494e-80	2.3601e-78	2431	--	--	--	--	--	--	--	--	--	--	--	--	--	--	--	--	--	--	PF08120	Tamulustoxin family	GO:0009405//GO:0006810	pathogenesis//transport	GO:0019870	potassium channel inhibitor activity	GO:0005576	extracellular region	--	--
c122354_g1	75.0532	579.227	-2.9481	1.5997e-79	2.9886e-77	1346	--	--	--	--	--	--	--	--	--	--	--	--	--	--	--	--	--	--	PF04147//PF02070//PF01002	Nop14-like family//Neuromedin U//Flavivirus non-structural protein NS2B	GO:0006940	regulation of smooth muscle contraction	GO:0004252	serine-type endopeptidase activity	GO:0019012//GO:0032040	virion//small-subunit processome	--	--
c106937_g1	115.415	687.387	-2.5743	2.2586e-79	4.1965e-77	1674	544217702	XP_005538995.1	292	1.65745e-27	hypothetical protein, conserved [Cyanidioschyzon merolae strain 10D]>gi|449019557|dbj|BAM82959.1| hypothetical protein, conserved [Cyanidioschyzon merolae strain 10D]	--	--	--	--	--	--	--	--	--	Q9D8B6	135	6.32178e-08	Protein FAM210B OS=Mus musculus GN=Fam210b PE=2 SV=3	PF00899	ThiF family	--	--	GO:0008641	small protein activating enzyme activity	--	--	KOG4526	Predicted membrane protein
c117182_g1	92.8158	623.424	-2.7478	1.7751e-78	3.2448e-76	2191	546327010	XP_005719127.1	986	1.64284e-123	unnamed protein product [Chondrus crispus]>gi|507115786|emb|CDF39216.1| unnamed protein product [Chondrus crispus]	--	--	--	--	--	--	--	--	--	Q505J9	581	7.11381e-66	ATPase family AAA domain-containing protein 1 OS=Rattus norvegicus GN=Atad1 PE=1 SV=1	PF14532//PF01745//PF05496//PF00158//PF06414//PF00910//PF02367//PF07728//PF15245//PF01695//PF07724//PF01637//PF02562//PF06068//PF00004//PF01057//PF04851	Sigma-54 interaction domain//Isopentenyl transferase//Holliday junction DNA helicase ruvB N-terminus//Sigma-54 interaction domain//Zeta toxin//RNA helicase//Threonylcarbamoyl adenosine biosynthesis protein TsaE//AAA domain (dynein-related subfamily)//Transcription cofactor vestigial-like protein 4//IstB-like ATP binding protein//AAA domain (Cdc48 subfamily)//Archaeal ATPase//PhoH-like protein//TI…	GO:0006281//GO:0009058//GO:0006310//GO:0016114//GO:0006694//GO:0002949//GO:0006355//GO:0019079	DNA repair//biosynthetic process//DNA recombination//terpenoid biosynthetic process//steroid biosynthetic process//tRNA threonylcarbamoyladenosine modification//regulation of transcription, DNA-templated//viral genome replication	GO:0016887//GO:0016787//GO:0003723//GO:0005524//GO:0003724//GO:0003677//GO:0003678//GO:0008134//GO:0004161//GO:0016301//GO:0009378	ATPase activity//hydrolase activity//RNA binding//ATP binding//RNA helicase activity//DNA binding//DNA helicase activity//transcription factor binding//dimethylallyltranstransferase activity//kinase activity//four-way junction helicase activity	GO:0005657//GO:0005667//GO:0009379	replication fork//transcription factor complex//Holliday junction helicase complex	KOG0737	AAA+-type ATPase
c121214_g1	163.449	797.207	-2.2861	9.4625e-78	1.7205e-75	7570	546315225	XP_005715804.1	677	3.80295e-72	unnamed protein product [Chondrus crispus]>gi|507112298|emb|CDF35985.1| unnamed protein product [Chondrus crispus]	--	--	--	--	--	--	--	--	--	O13971	282	1.12026e-23	Suppressor of glycerol defect protein 1 OS=Schizosaccharomyces pombe (strain 972 / ATCC 24843) GN=sgd1 PE=3 SV=1	PF02854	MIF4G domain	--	--	GO:0003723//GO:0005515	RNA binding//protein binding	--	--	KOG2141	Protein involved in high osmolarity signaling pathway
c121979_g3	149.022	760.442	-2.3513	2.5316e-77	4.5785e-75	6259	546310181	XP_005714272.1	374	1.99929e-34	unnamed protein product [Chondrus crispus]>gi|507110704|emb|CDF34453.1| unnamed protein product [Chondrus crispus]	--	--	--	--	--	--	--	--	--	--	--	--	--	PF04977//PF02048//PF03185//PF17060	Septum formation initiator//Heat-stable enterotoxin ST//Calcium-activated potassium channel, beta subunit//Monopolar spindle protein 2	GO:0009405//GO:0007049//GO:0006813//GO:0030474//GO:0071988	pathogenesis//cell cycle//potassium ion transport//spindle pole body duplication//protein localization to spindle pole body	GO:0015269	calcium-activated potassium channel activity	GO:0005576//GO:0016020	extracellular region//membrane	--	--
c120921_g1	72.7182	561.832	-2.9498	3.069e-77	5.5212e-75	5927	546310996	XP_005714523.1	330	3.06031e-30	Serine/threonine protein kinase Mitochondrial [Chondrus crispus]>gi|507110968|emb|CDF34704.1| Serine/threonine protein kinase Mitochondrial [Chondrus crispus]	--	--	--	--	--	K00924	E2.7.1.-	--	http://www.genome.jp/dbget-bin/www_bget?ko:K00924	Q60670	228	2.5178e-17	Serine/threonine-protein kinase SIK1 OS=Mus musculus GN=Sik1 PE=1 SV=3	PF00020//PF00069//PF07714//PF01080//PF08015	TNFR/NGFR cysteine-rich region//Protein kinase domain//Protein tyrosine kinase//Presenilin//Fungal mating-type pheromone	GO:0007165//GO:0006468	signal transduction//protein phosphorylation	GO:0004190//GO:0004672//GO:0005515//GO:0005524//GO:0000772	aspartic-type endopeptidase activity//protein kinase activity//protein binding//ATP binding//mating pheromone activity	GO:0016021//GO:0016020	integral component of membrane//membrane	KOG0611	Predicted serine/threonine protein kinase
c121485_g1	53.121	495.418	-3.2213	2.5228e-75	4.491e-73	2151	--	--	--	--	--	--	--	--	--	--	--	--	--	--	--	--	--	--	--	--	--	--	--	--	--	--	--	--
c116864_g1	129.258	699.642	-2.4364	6.1167e-75	1.0832e-72	4637	546312902	XP_005715113.1	631	1.56027e-68	unnamed protein product [Chondrus crispus]>gi|507111579|emb|CDF35294.1| unnamed protein product [Chondrus crispus]	--	--	--	--	--	K00826	E2.6.1.42, ilvE	branched-chain amino acid aminotransferase	http://www.genome.jp/dbget-bin/www_bget?ko:K00826	P47176	512	1.61547e-54	Branched-chain-amino-acid aminotransferase, cytosolic OS=Saccharomyces cerevisiae (strain ATCC 204508 / S288c) GN=BAT2 PE=1 SV=1	PF10104//PF01063//PF07851	Di-sulfide bridge nucleocytoplasmic transport domain//Amino-transferase class IV//TMPIT-like protein	GO:0006998//GO:0008152//GO:0006611//GO:0006406	nuclear envelope organization//metabolic process//protein export from nucleus//mRNA export from nucleus	GO:0003824	catalytic activity	GO:0031965//GO:0016021	nuclear membrane//integral component of membrane	KOG0975	Branched chain aminotransferase BCAT1, pyridoxal phosphate enzymes type IV superfamily
c112389_g1	35.275	436.91	-3.6306	7.4204e-75	1.3073e-72	1889	546315174	XP_005715789.1	427	1.18462e-45	unnamed protein product [Chondrus crispus]>gi|507112282|emb|CDF35970.1| unnamed protein product [Chondrus crispus]	--	--	--	--	--	K03145	TFIIS	transcription elongation factor S-II	http://www.genome.jp/dbget-bin/www_bget?ko:K03145	Q9ZVH8	370	2.56491e-37	Transcription elongation factor TFIIS OS=Arabidopsis thaliana GN=TFIIS PE=1 SV=1	PF07500//PF05261//PF01096	Transcription factor S-II (TFIIS), central domain//TraM protein, DNA-binding//Transcription factor S-II (TFIIS)	GO:0006351//GO:0000746	transcription, DNA-templated//conjugation	GO:0008270//GO:0003677//GO:0003676	zinc ion binding//DNA binding//nucleic acid binding	--	--	KOG1105	Transcription elongation factor TFIIS/Cofactor of enhancer-binding protein Sp1
c120621_g1	231.998	935.412	-2.0115	9.5363e-75	1.6714e-72	6557	546314558	XP_005715607.1	431	2.46392e-41	unnamed protein product [Chondrus crispus]>gi|507112093|emb|CDF35788.1| unnamed protein product [Chondrus crispus]	--	--	--	--	--	--	--	--	--	--	--	--	--	PF07941//PF00514//PF04977	Potassium channel Kv1.4 tandem inactivation domain//Armadillo/beta-catenin-like repeat//Septum formation initiator	GO:0006813//GO:0007049	potassium ion transport//cell cycle	GO:0005515//GO:0005249//GO:0030955	protein binding//voltage-gated potassium channel activity//potassium ion binding	GO:0016021//GO:0008076	integral component of membrane//voltage-gated potassium channel complex	--	--
c110375_g1	76.4709	554.954	-2.8594	1.4659e-73	2.5561e-71	3481	551678593	XP_005842049.1	453	2.95034e-47	hypothetical protein GUITHDRAFT_63155 [Guillardia theta CCMP2712]>gi|428186218|gb|EKX55069.1| hypothetical protein GUITHDRAFT_63155 [Guillardia theta CCMP2712]	--	--	--	--	--	--	--	--	--	Q8N5I4	251	2.31148e-21	Dehydrogenase/reductase SDR family member on chromosome X OS=Homo sapiens GN=DHRSX PE=2 SV=2	PF00106//PF02507//PF17122//PF01370//PF03495	short chain dehydrogenase//Photosystem I reaction centre subunit III//Zinc-finger//NAD dependent epimerase/dehydratase family//Clostridial binary toxin B/anthrax toxin PA	GO:0008152//GO:0015979//GO:0009405	metabolic process//photosynthesis//pathogenesis	GO:0005515//GO:0050662//GO:0008270//GO:0003824//GO:0016491	protein binding//coenzyme binding//zinc ion binding//catalytic activity//oxidoreductase activity	GO:0009538//GO:0005576//GO:0009522	photosystem I reaction center//extracellular region//photosystem I	KOG1208	Dehydrogenases with different specificities (related to short-chain alcohol dehydrogenases)
c110440_g1	348.08	1167.47	-1.7459	2.9607e-73	5.136e-71	1784	--	--	--	--	--	--	--	--	--	--	--	--	--	--	Q923D2	135	7.18515e-08	Flavin reductase (NADPH) OS=Mus musculus GN=Blvrb PE=2 SV=3	PF01073//PF01370	3-beta hydroxysteroid dehydrogenase/isomerase family//NAD dependent epimerase/dehydratase family	GO:0008207//GO:0008209//GO:0006694//GO:0055114//GO:0008210	C21-steroid hormone metabolic process//androgen metabolic process//steroid biosynthetic process//oxidation-reduction process//estrogen metabolic process	GO:0050662//GO:0016616//GO:0003824//GO:0003854	coenzyme binding//oxidoreductase activity, acting on the CH-OH group of donors, NAD or NADP as acceptor//catalytic activity//3-beta-hydroxy-delta5-steroid dehydrogenase activity	--	--	--	--
c111930_g1	18.0128	360.218	-4.3218	7.9632e-71	1.3404e-68	1598	--	--	--	--	--	--	--	--	--	--	--	--	--	--	--	--	--	--	--	--	--	--	--	--	--	--	--	--
c118743_g1	107.993	624.926	-2.5327	8.8881e-71	1.4887e-68	2572	546320610	XP_005717329.1	762	6.69203e-86	unnamed protein product [Chondrus crispus]>gi|515797415|emb|CDF77545.1| unnamed protein product [Chondrus crispus]	--	--	--	--	--	K14539	LSG1	large subunit GTPase 1	http://www.genome.jp/dbget-bin/www_bget?ko:K14539	Q5TM59	564	1.09658e-60	Guanine nucleotide-binding protein-like 1 OS=Macaca mulatta GN=GNL1 PE=3 SV=1	PF03823//PF11112//PF03193//PF02421//PF00735//PF01926//PF15234	Neurokinin B//Pyocin activator protein PrtN//Protein of unknown function, DUF258//Ferrous iron transport protein B//Septin//50S ribosome-binding GTPase//Linker for activation of T-cells	GO:0007165//GO:0007217//GO:0006355//GO:0015684	signal transduction//tachykinin receptor signaling pathway//regulation of transcription, DNA-templated//ferrous iron transport	GO:0005525//GO:0015093//GO:0003924	GTP binding//ferrous iron transmembrane transporter activity//GTPase activity	GO:0016020//GO:0016021	membrane//integral component of membrane	KOG1424	Predicted GTP-binding protein MMR1
c104323_g1	551.558	1527.53	-1.4696	1.9749e-69	3.2916e-67	3870	546298812	XP_005710635.1	1091	3.44338e-134	NADH:flavin oxidoreductase/NADH oxidase [Chondrus crispus]>gi|507106742|emb|CDF40340.1| NADH:flavin oxidoreductase/NADH oxidase [Chondrus crispus]	546298811	XM_005710578.1	40	1.02059e-08	Chondrus crispus NADH:flavin oxidoreductase/NADH oxidase (CHC_T00010019001) mRNA, complete cds	K05894	OPR	12-oxophytodienoic acid reductase	http://www.genome.jp/dbget-bin/www_bget?ko:K05894	P77258	675	4.33569e-77	N-ethylmaleimide reductase OS=Escherichia coli (strain K12) GN=nemA PE=2 SV=1	PF00724	NADH:flavin oxidoreductase / NADH oxidase family	GO:0055114	oxidation-reduction process	GO:0010181//GO:0016491	FMN binding//oxidoreductase activity	--	--	KOG0134	NADH:flavin oxidoreductase/12-oxophytodienoate reductase
c58137_g1	0.33357	464.82	-10.444	2.0209e-69	3.3519e-67	1270	--	--	--	--	--	--	--	--	--	--	--	--	--	--	--	--	--	--	--	--	--	--	--	--	--	--	--	--
c96128_g1	0.833924	367.492	-8.7836	2.5447e-68	4.1597e-66	2932	--	--	--	--	--	--	--	--	--	--	--	--	--	--	--	--	--	--	PF01479//PF07503//PF04537	S4 domain//HypF finger//Herpesvirus UL55 protein	GO:0019058	viral life cycle	GO:0008270//GO:0003723	zinc ion binding//RNA binding	--	--	--	--
c117229_g1	240.921	915.567	-1.9261	3.0144e-68	4.904e-66	3026	546300372	XP_005711093.1	794	2.05068e-89	unnamed protein product [Chondrus crispus]>gi|507107295|emb|CDF40799.1| unnamed protein product [Chondrus crispus]	--	--	--	--	--	--	--	--	--	Q9ZPY9	435	1.44067e-43	Phosphatidylinositol 4-kinase gamma 4 OS=Arabidopsis thaliana GN=PI4KG4 PE=1 SV=1	PF00454//PF15685	Phosphatidylinositol 3- and 4-kinase//Gametogenetin	GO:0007276//GO:0006302	gamete generation//double-strand break repair	GO:0016773	phosphotransferase activity, alcohol group as acceptor	--	--	--	--
c114095_g1	114.998	628.088	-2.4494	5.8218e-68	9.426e-66	2489	302794652	XP_002979090.1	237	2.12419e-20	hypothetical protein SELMODRAFT_16645, partial [Selaginella moellendorffii]>gi|302824697|ref|XP_002993989.1| hypothetical protein SELMODRAFT_5413, partial [Selaginella moellendorffii]>gi|300138151|gb|EFJ04929.1| hypothetical protein SELMODRAFT_5413, partial [Selaginella moellendorffii]>gi|300153408|gb|EFJ20047.1| hypothetical protein SELMODRAFT_16645, partial [Selaginella moellendorffii]	--	--	--	--	--	K03671	trxA	thioredoxin 1	http://www.genome.jp/dbget-bin/www_bget?ko:K03671	Q8LEK4	197	2.67495e-15	Thioredoxin-like 2-1, chloroplastic OS=Arabidopsis thaliana GN=At4g26160 PE=2 SV=2	PF00085	Thioredoxin	GO:0045454	cell redox homeostasis	--	--	--	--	KOG0907	Thioredoxin
c112936_g1	22.516	360.455	-4.0008	3.3034e-67	5.2981e-65	2118	546321782	XP_005717661.1	448	3.66615e-46	unnamed protein product [Chondrus crispus]>gi|507114219|emb|CDF37790.1| unnamed protein product [Chondrus crispus]	--	--	--	--	--	--	--	--	--	Q22431	141	1.07205e-07	Probable protein ariadne-2 OS=Caenorhabditis elegans GN=T12E12.1 PE=3 SV=2	--	--	--	--	--	--	--	--	KOG1812	Predicted E3 ubiquitin ligase
c121526_g2	5.5039	296.887	-5.7533	2.2155e-65	3.52e-63	1895	--	--	--	--	--	--	--	--	--	--	--	--	--	--	--	--	--	--	PF02701	Dof domain, zinc finger	GO:0006355	regulation of transcription, DNA-templated	GO:0003677	DNA binding	--	--	--	--
c105014_g1	51.203	440.706	-3.1055	1.268e-64	1.9959e-62	4621	--	--	--	--	--	--	--	--	--	--	--	--	--	--	--	--	--	--	PF11504//PF15957	Colicin Ia//Commissureless	GO:0050829//GO:0007411//GO:0019835	defense response to Gram-negative bacterium//axon guidance//cytolysis	--	--	GO:0016021	integral component of membrane	--	--
c107186_g1	592.92	1562.55	-1.398	2.1359e-64	3.3313e-62	1617	303285834	XP_003062207.1	604	1.73453e-72	predicted protein [Micromonas pusilla CCMP1545]>gi|226456618|gb|EEH53919.1| predicted protein [Micromonas pusilla CCMP1545]	382928723	JQ413239.1	150	2.99142e-70	Porphyra haitanensis cyclophilin 1 mRNA, complete cds	K03768	PPIB, ppiB	peptidyl-prolyl cis-trans isomerase B (cyclophilin B)	http://www.genome.jp/dbget-bin/www_bget?ko:K03768	P0C1H7	565	1.22548e-67	Peptidyl-prolyl cis-trans isomerase A1 OS=Rhizopus delemar (strain RA 99-880 / ATCC MYA-4621 / FGSC 9543 / NRRL 43880) GN=cyp2 PE=3 SV=1	PF00160	Cyclophilin type peptidyl-prolyl cis-trans isomerase/CLD	GO:0006457//GO:0000413	protein folding//protein peptidyl-prolyl isomerization	GO:0016787//GO:0003755	hydrolase activity//peptidyl-prolyl cis-trans isomerase activity	--	--	KOG0865	Cyclophilin type peptidyl-prolyl cis-trans isomerase
c119012_g1	135.679	658.133	-2.2782	3.504e-64	5.4155e-62	4416	546325005	XP_005718535.1	1321	2.44791e-166	Cyclin-dependent kinase C-2, CDKC-2 [Chondrus crispus]>gi|507115137|emb|CDF38630.1| Cyclin-dependent kinase C-2, CDKC-2 [Chondrus crispus]	--	--	--	--	--	K08819	CDK12_13	cyclin-dependent kinase 12/13	http://www.genome.jp/dbget-bin/www_bget?ko:K08819	Q6I5Y0	923	1.70752e-108	Cyclin-dependent kinase C-1 OS=Oryza sativa subsp. japonica GN=CDKC-1 PE=2 SV=1	PF00646//PF06293//PF00069//PF07714//PF12937//PF15966	F-box domain//Lipopolysaccharide kinase (Kdo/WaaP) family//Protein kinase domain//Protein tyrosine kinase//F-box-like//F-box	GO:0006468	protein phosphorylation	GO:0005515//GO:0005524//GO:0004672//GO:0016773	protein binding//ATP binding//protein kinase activity//phosphotransferase activity, alcohol group as acceptor	GO:0016020	membrane	KOG0600	Cdc2-related protein kinase
c117539_g1	301.964	1011.63	-1.7442	1.2962e-63	1.9942e-61	7290	546324622	XP_005718423.1	3490	0	Putative ATP-dependent RNA helicase DHX8 [Chondrus crispus]>gi|507115028|emb|CDF38530.1| Putative ATP-dependent RNA helicase DHX8 [Chondrus crispus]	595895388	XM_007213659.1	87	1.4402e-34	Prunus persica hypothetical protein (PRUPE_ppa000417mg) mRNA, complete cds	K12818	DHX8, PRP22	ATP-dependent RNA helicase DHX8/PRP22	http://www.genome.jp/dbget-bin/www_bget?ko:K12818	Q14562	2870	0	ATP-dependent RNA helicase DHX8 OS=Homo sapiens GN=DHX8 PE=1 SV=1	PF00575//PF05992//PF13414//PF13181//PF09026//PF00270//PF07694//PF04546//PF00448//PF01637//PF02562//PF00437//PF04931//PF06524//PF13371//PF04408	S1 RNA binding domain//SbmA/BacA-like family//TPR repeat//Tetratricopeptide repeat//Centromere protein B dimerisation domain//DEAD/DEAH box helicase//5TMR of 5TMR-LYT//Sigma-70, non-essential region//SRP54-type protein, GTPase domain//Archaeal ATPase//PhoH-like protein//Type II/IV secretion system protein//DNA polymerase phi//NOA36 protein//Tetratricopeptide repeat//Helicase associated domain (HA…	GO:0006352//GO:0006810//GO:0006355//GO:0006351//GO:0006260//GO:0016310//GO:0000160//GO:0071555//GO:0006614	DNA-templated transcription, initiation//transport//regulation of transcription, DNA-templated//transcription, DNA-templated//DNA replication//phosphorylation//phosphorelay signal transduction system//cell wall organization//SRP-dependent cotranslational protein targeting to membrane	GO:0016987//GO:0005525//GO:0003700//GO:0005215//GO:0004673//GO:0003677//GO:0008270//GO:0000155//GO:0003676//GO:0003682//GO:0005524//GO:0005515//GO:0004386//GO:0003887	sigma factor activity//GTP binding//transcription factor activity, sequence-specific DNA binding//transporter activity//protein histidine kinase activity//DNA binding//zinc ion binding//phosphorelay sensor kinase activity//nucleic acid binding//chromatin binding//ATP binding//protein binding//helicase activity//DNA-directed DNA polymerase activity	GO:0009365//GO:0000785//GO:0005667//GO:0016021//GO:0000775//GO:0042575//GO:0005634	protein histidine kinase complex//chromatin//transcription factor complex//integral component of membrane//chromosome, centromeric region//DNA polymerase complex//nucleus	KOG0922	DEAH-box RNA helicase
c109804_g1	109.411	589.426	-2.4296	3.5292e-63	5.357e-61	3455	546304723	XP_005712435.1	673	2.47404e-77	enoyl-CoA hydratase, mitochondrial precursor [Chondrus crispus]>gi|507108736|emb|CDF32664.1| enoyl-CoA hydratase, mitochondrial precursor [Chondrus crispus]	--	--	--	--	--	--	--	--	--	P9WNN9	516	6.43366e-57	Probable enoyl-CoA hydratase echA8 OS=Mycobacterium tuberculosis (strain ATCC 25618 / H37Rv) GN=echA8 PE=1 SV=1	PF08294//PF16113//PF02572//PF00378//PF16276//PF01972	TIM21//Enoyl-CoA hydratase/isomerase//ATP:corrinoid adenosyltransferase BtuR/CobO/CobP//Enoyl-CoA hydratase/isomerase//Nucleophosmin C-terminal domain//Serine dehydrogenase proteinase	GO:0015994//GO:0030150//GO:0009236//GO:0008152	chlorophyll metabolic process//protein import into mitochondrial matrix//cobalamin biosynthetic process//metabolic process	GO:0003824//GO:0003676//GO:0016836//GO:0008817//GO:0005524	catalytic activity//nucleic acid binding//hydro-lyase activity//cob(I)yrinic acid a,c-diamide adenosyltransferase activity//ATP binding	GO:0016021//GO:0005744	integral component of membrane//mitochondrial inner membrane presequence translocase complex	KOG1680	Enoyl-CoA hydratase
c116072_g1	234.166	864.728	-1.8847	2.7177e-62	4.1069e-60	3526	544218231	XP_005539259.1	716	9.12824e-83	vesicle-inducing protein in plastids 1VIPP1 [Cyanidioschyzon merolae strain 10D]>gi|449019821|dbj|BAM83223.1| vesicle-inducing protein in plastids 1VIPP1 [Cyanidioschyzon merolae strain 10D]	546311149	XM_005714518.1	164	1.08843e-77	Chondrus crispus unnamed protein product (CHC_T00003671001) mRNA, complete cds	K03969	pspA	phage shock protein A	http://www.genome.jp/dbget-bin/www_bget?ko:K03969	Q8S0J7	523	3.92836e-57	Probable membrane-associated 30 kDa protein, chloroplastic OS=Oryza sativa subsp. japonica GN=Os01g0895100 PE=1 SV=1	PF06320//PF14942//PF04124//PF08702//PF16331//PF06009//PF05531	GCN5-like protein 1 (GCN5L1)//Organelle biogenesis, Muted-like protein//Dor1-like family//Fibrinogen alpha/beta chain family//TolA binding protein trimerisation//Laminin Domain II//Nucleopolyhedrovirus P10 protein	GO:0030168//GO:0007155//GO:0070206//GO:0007165//GO:0051258	platelet activation//cell adhesion//protein trimerization//signal transduction//protein polymerization	GO:0005102//GO:0030674	receptor binding//protein binding, bridging	GO:0005577//GO:0030133//GO:0017119//GO:0031083//GO:0019028	fibrinogen complex//transport vesicle//Golgi transport complex//BLOC-1 complex//viral capsid	--	--
c121648_g3	164.617	713.241	-2.1153	4.1304e-62	6.1867e-60	1543	--	--	--	--	--	--	--	--	--	--	--	--	--	--	--	--	--	--	PF07941//PF03325	Potassium channel Kv1.4 tandem inactivation domain//Herpesvirus polymerase accessory protein	GO:0019079//GO:0006813//GO:0006260	viral genome replication//potassium ion transport//DNA replication	GO:0030337//GO:0030955//GO:0005249	DNA polymerase processivity factor activity//potassium ion binding//voltage-gated potassium channel activity	GO:0016021//GO:0042575//GO:0008076	integral component of membrane//DNA polymerase complex//voltage-gated potassium channel complex	--	--
c198015_g1	33.6905	374.529	-3.4747	6.8816e-62	1.0262e-59	1201	546327201	XP_005719204.1	758	8.80594e-96	unnamed protein product [Chondrus crispus]>gi|507115872|emb|CDF39293.1| unnamed protein product [Chondrus crispus]	--	--	--	--	--	--	--	--	--	--	--	--	--	PF00906	Hepatitis core antigen	GO:0009405	pathogenesis	GO:0005198	structural molecule activity	--	--	--	--
c117542_g1	1338.11	2779.35	-1.0545	1.0139e-61	1.5053e-59	2270	--	--	--	--	--	--	--	--	--	--	--	--	--	--	--	--	--	--	PF00759	Glycosyl hydrolase family 9	GO:0005975	carbohydrate metabolic process	GO:0004553	hydrolase activity, hydrolyzing O-glycosyl compounds	--	--	--	--
c107226_g1	31.1054	364.645	-3.5513	1.5321e-61	2.2648e-59	3620	546327042	XP_005719143.1	809	4.81211e-88	unnamed protein product [Chondrus crispus]>gi|507115802|emb|CDF39232.1| unnamed protein product [Chondrus crispus]	--	--	--	--	--	--	--	--	--	Q2RIS7	316	2.69718e-28	Putative K(+)-stimulated pyrophosphate-energized sodium pump OS=Moorella thermoacetica (strain ATCC 39073) GN=hppA1 PE=1 SV=1	PF03030	Inorganic H+ pyrophosphatase	GO:0006119//GO:0015992	oxidative phosphorylation//proton transport	GO:0009678//GO:0004427	hydrogen-translocating pyrophosphatase activity//inorganic diphosphatase activity	GO:0016020	membrane	--	--
c90465_g1	27.1025	351.046	-3.6952	1.9109e-61	2.8127e-59	1608	--	--	--	--	--	--	--	--	--	--	--	--	--	--	--	--	--	--	--	--	--	--	--	--	--	--	--	--
c137799_g1	0	354.13	-9.4681	7.6379e-61	1.1146e-58	420	--	--	--	--	--	559139572	HG782806.1	386	0	TPA: Streptomyces avermitilis transfer-messenger mRNA Strep_averm_MA4680, single chain mature transcript >gnl|BL_ORD_ID|16788357 TPA: Streptomyces avermitilis MA-4680 transfer-messenger mRNA Strep_averm_MA4680, single chain mature transcript >gnl|BL_ORD_ID|16788357 TPA: Unidentified transfer-messenger mRNA Strep_averm_MA4680, single chain mature transcript	--	--	--	--	--	--	--	--	--	--	--	--	--	--	--	--	--	--
c82659_g1	13.0092	299.575	-4.5253	7.8135e-61	1.1353e-58	1855	673025188	XP_008866555.1	218	1.75114e-17	hypothetical protein H310_04138 [Aphanomyces invadans]>gi|574478121|gb|ETW05117.1| hypothetical protein H310_04138 [Aphanomyces invadans]	--	--	--	--	--	--	--	--	--	O13737	182	1.13203e-13	Uncharacterized endoplasmic reticulum membrane protein C16E8.02 OS=Schizosaccharomyces pombe (strain 972 / ATCC 24843) GN=SPAC16E8.02 PE=4 SV=2	PF04138//PF01088	GtrA-like protein//Ubiquitin carboxyl-terminal hydrolase, family 1	GO:0006511//GO:0000271//GO:0006508//GO:0016579//GO:0006810	ubiquitin-dependent protein catabolic process//polysaccharide biosynthetic process//proteolysis//protein deubiquitination//transport	GO:0004843	ubiquitin-specific protease activity	GO:0005622//GO:0016021	intracellular//integral component of membrane	KOG3292	Predicted membrane protein
c113673_g1	37.7768	382.514	-3.3399	8.7617e-61	1.2677e-58	2907	159486006	XP_001701035.1	493	1.63909e-52	hypothetical protein CHLREDRAFT_142787 [Chlamydomonas reinhardtii]>gi|158281534|gb|EDP07289.1| predicted protein [Chlamydomonas reinhardtii]	--	--	--	--	--	--	--	--	--	--	--	--	--	--	--	--	--	--	--	--	--	--	--
c113377_g1	295.042	979.056	-1.7305	8.8448e-61	1.2743e-58	2101	302840004	XP_002951558.1	157	8.79322e-10	hypothetical protein VOLCADRAFT_117866 [Volvox carteri f. nagariensis]>gi|300263167|gb|EFJ47369.1| hypothetical protein VOLCADRAFT_117866 [Volvox carteri f. nagariensis]	--	--	--	--	--	--	--	--	--	--	--	--	--	--	--	--	--	--	--	--	--	--	--
c119666_g4	190.552	762.498	-2.0006	9.741e-61	1.3975e-58	2339	--	--	--	--	--	--	--	--	--	--	--	--	--	--	--	--	--	--	--	--	--	--	--	--	--	--	--	--
c117318_g1	424.801	1223.21	-1.5258	4.49e-60	6.3611e-58	4773	546311607	XP_005714712.1	1226	2.0544e-150	Putative protein disulfide-isomerase, PDIA-2 Endoplasmic reticulum lumen [Chondrus crispus]>gi|507111160|emb|CDF34893.1| Putative protein disulfide-isomerase, PDIA-2 Endoplasmic reticulum lumen [Chondrus crispus]	--	--	--	--	--	K09584	PDIA6, TXNDC7	protein disulfide-isomerase A6	http://www.genome.jp/dbget-bin/www_bget?ko:K09584	Q869Z0	411	5.63259e-41	Putative protein disulfide-isomerase DDB_G0275025 OS=Dictyostelium discoideum GN=DDB_G0275025 PE=1 SV=1	PF00578//PF08509//PF00085//PF07912//PF08534	AhpC/TSA family//Adenylate cyclase G-alpha binding domain//Thioredoxin//ERp29, N-terminal domain//Redoxin	GO:0055114//GO:0006144//GO:0009306//GO:0006171//GO:0045454	oxidation-reduction process//purine nucleobase metabolic process//protein secretion//cAMP biosynthetic process//cell redox homeostasis	GO:0004016//GO:0000287//GO:0016209//GO:0016491	adenylate cyclase activity//magnesium ion binding//antioxidant activity//oxidoreductase activity	GO:0005788	endoplasmic reticulum lumen	KOG0191	Thioredoxin/protein disulfide isomerase
c112086_g1	4.00284	271.112	-6.0817	4.9691e-60	7.0106e-58	1176	--	--	--	--	--	--	--	--	--	--	--	--	--	--	--	--	--	--	--	--	--	--	--	--	--	--	--	--
c99726_g1	86.6447	511.231	-2.5608	4.3205e-59	5.9717e-57	4073	673024676	XP_008866299.1	309	2.46111e-27	CMGC/MAPK protein kinase [Aphanomyces invadans]>gi|574477865|gb|ETW04861.1| CMGC/MAPK protein kinase [Aphanomyces invadans]	--	--	--	--	--	K04371	MAPK1_3	mitogen-activated protein kinase 1/3	http://www.genome.jp/dbget-bin/www_bget?ko:K04371	P42525	311	4.73792e-28	Extracellular signal-regulated kinase 1 OS=Dictyostelium discoideum GN=erkA PE=2 SV=2	PF00069//PF07714//PF06293//PF08613	Protein kinase domain//Protein tyrosine kinase//Lipopolysaccharide kinase (Kdo/WaaP) family//Cyclin	GO:0000079//GO:0006468	regulation of cyclin-dependent protein serine/threonine kinase activity//protein phosphorylation	GO:0005524//GO:0004672//GO:0019901//GO:0016773	ATP binding//protein kinase activity//protein kinase binding//phosphotransferase activity, alcohol group as acceptor	GO:0016020	membrane	KOG0660	Mitogen-activated protein kinase
c118759_g1	84.9769	506.803	-2.5763	4.6088e-59	6.3443e-57	5060	545702267	XP_005703464.1	307	8.64167e-27	transcriptional adapter 2-alpha [Galdieria sulphuraria]>gi|452819893|gb|EME26944.1| transcriptional adapter 2-alpha [Galdieria sulphuraria]	--	--	--	--	--	K11314	TADA2A, ADA2	transcriptional adapter 2-alpha	http://www.genome.jp/dbget-bin/www_bget?ko:K11314	Q75LL6	282	3.40217e-24	Transcriptional adapter ADA2 OS=Oryza sativa subsp. japonica GN=ADA2 PE=2 SV=2	PF07267//PF01139	Nucleopolyhedrovirus capsid protein P87//tRNA-splicing ligase RtcB	GO:0006396	RNA processing	GO:0008452	RNA ligase activity	GO:0019028	viral capsid	KOG0457	Histone acetyltransferase complex SAGA/ADA, subunit ADA2
c110967_g1	87.3119	509.966	-2.5462	1.6736e-58	2.2671e-56	5398	546322084	XP_005717721.1	1052	3.04342e-126	unnamed protein product [Chondrus crispus]>gi|507114288|emb|CDF37850.1| unnamed protein product [Chondrus crispus]	--	--	--	--	--	K04799	FEN1, RAD2	flap endonuclease-1	http://www.genome.jp/dbget-bin/www_bget?ko:K04799	A7RRJ0	882	5.46341e-104	Flap endonuclease 1 OS=Nematostella vectensis GN=FEN1 PE=3 SV=1	PF00867//PF01367//PF00752//PF10541	XPG I-region//5'-3' exonuclease, C-terminal SAM fold//XPG N-terminal domain//Nuclear envelope localisation domain	GO:0006281	DNA repair	GO:0004518//GO:0003824//GO:0003677	nuclease activity//catalytic activity//DNA binding	GO:0016021	integral component of membrane	KOG2519	5'-3' exonuclease
c115814_g1	131.26	614.489	-2.227	4.4364e-58	5.9858e-56	3278	546318920	XP_005716884.1	1468	0	unnamed protein product [Chondrus crispus]>gi|507113435|emb|CDF37065.1| unnamed protein product [Chondrus crispus]	--	--	--	--	--	K00681	ggt	gamma-glutamyltranspeptidase / glutathione hydrolase	http://www.genome.jp/dbget-bin/www_bget?ko:K00681	P18956	472	4.53953e-48	Gamma-glutamyltranspeptidase OS=Escherichia coli (strain K12) GN=ggt PE=1 SV=1	PF01019//PF07829	Gamma-glutamyltranspeptidase//Alpha-A conotoxin PIVA-like protein	GO:0007268//GO:0006693//GO:0007165//GO:0019530//GO:0009405//GO:0006691//GO:0006749	synaptic transmission//prostaglandin metabolic process//signal transduction//taurine metabolic process//pathogenesis//leukotriene metabolic process//glutathione metabolic process	GO:0030550//GO:0003840	acetylcholine receptor inhibitor activity//gamma-glutamyltransferase activity	GO:0005576	extracellular region	KOG2410	Gamma-glutamyltransferase
c107856_g1	112.246	569.423	-2.3428	4.6325e-58	6.2257e-56	5930	546308498	XP_005713703.1	1058	2.7053e-123	unnamed protein product [Chondrus crispus]>gi|507110102|emb|CDF33884.1| unnamed protein product [Chondrus crispus]	--	--	--	--	--	--	--	--	--	--	--	--	--	PF08100//PF16785//PF02151//PF04049	Dimerisation domain//Small metal-binding protein//UvrB/uvrC motif//Anaphase promoting complex subunit 8 / Cdc23	GO:0030071	regulation of mitotic metaphase/anaphase transition	GO:0046983//GO:0005515//GO:0046872	protein dimerization activity//protein binding//metal ion binding	GO:0005680	anaphase-promoting complex	--	--
c116937_g1	1178.67	2472.74	-1.069	7.6284e-57	1.0172e-54	9233	546302130	XP_005711608.1	1781	0	unnamed protein product [Chondrus crispus]>gi|507107914|emb|CDF41314.1| unnamed protein product [Chondrus crispus]	--	--	--	--	--	--	--	--	--	F4IRR2	639	3.55309e-66	Importin beta-like SAD2 OS=Arabidopsis thaliana GN=SAD2 PE=1 SV=1	PF11081//PF08506//PF00085//PF04850	Protein of unknown function (DUF2890)//Cse1//Thioredoxin//Baculovirus E66 occlusion-derived virus envelope protein	GO:0016032//GO:0006886//GO:0045454	viral process//intracellular protein transport//cell redox homeostasis	--	--	GO:0019031	viral envelope	KOG1991	Nuclear transport receptor RANBP7/RANBP8 (importin beta superfamily)
c114354_g2	266.439	892.955	-1.7448	2.1591e-56	2.8677e-54	1287	--	--	--	--	--	--	--	--	--	--	--	--	--	--	--	--	--	--	PF13499//PF13405//PF13202//PF13833//PF10591//PF00036	EF-hand domain pair//EF-hand domain//EF hand//EF-hand domain pair//Secreted protein acidic and rich in cysteine Ca binding region//EF hand	GO:0007165	signal transduction	GO:0005509	calcium ion binding	GO:0005578	proteinaceous extracellular matrix	--	--
c119977_g1	43.3641	376.584	-3.1184	9.7962e-56	1.291e-53	3868	546299518	XP_005710842.1	192	2.28439e-12	unnamed protein product, partial [Chondrus crispus]>gi|507106992|emb|CDF40548.1| unnamed protein product, partial [Chondrus crispus]	--	--	--	--	--	--	--	--	--	--	--	--	--	PF08115	SFI toxin family	GO:0009405	pathogenesis	--	--	GO:0005576	extracellular region	--	--
c110853_g1	262.353	874.77	-1.7374	7.0987e-55	9.2476e-53	3745	--	--	--	--	--	--	--	--	--	--	--	--	--	--	--	--	--	--	--	--	--	--	--	--	--	--	--	--
c107260_g1	41.0291	363.46	-3.1471	2.1702e-54	2.8057e-52	2794	--	--	--	--	--	--	--	--	--	--	--	--	--	--	--	--	--	--	PF00096	Zinc finger, C2H2 type	--	--	GO:0046872	metal ion binding	--	--	--	--
c116612_g2	27.2693	318.946	-3.548	5.2128e-54	6.6884e-52	537	--	--	--	--	--	--	--	--	--	--	--	--	--	--	--	--	--	--	--	--	--	--	--	--	--	--	--	--
c101524_g1	54.5387	400.462	-2.8763	5.7614e-54	7.3644e-52	3139	546310368	XP_005714330.1	814	2.61078e-94	unnamed protein product [Chondrus crispus]>gi|507110764|emb|CDF34511.1| unnamed protein product [Chondrus crispus]	--	--	--	--	--	K08660	CNDP2	cytosolic nonspecific dipeptidase	http://www.genome.jp/dbget-bin/www_bget?ko:K08660	Q5R432	525	5.66429e-56	Cytosolic non-specific dipeptidase OS=Pongo abelii GN=CNDP2 PE=2 SV=1	PF01546	Peptidase family M20/M25/M40	GO:0008152	metabolic process	GO:0016787	hydrolase activity	--	--	KOG2276	Metalloexopeptidases
c107536_g1	57.2906	405.68	-2.824	1.8483e-53	2.3362e-51	772	546304550	XP_005712378.1	135	2.67478e-08	unnamed protein product [Chondrus crispus]>gi|507108672|emb|CDF32607.1| unnamed protein product [Chondrus crispus]	--	--	--	--	--	--	--	--	--	--	--	--	--	PF06386//PF01620	Gas vesicle synthesis protein GvpL/GvpF//Ribonuclease (pollen allergen)	GO:0031412//GO:0016068	gas vesicle organization//type I hypersensitivity	--	--	GO:0031411	gas vesicle	--	--
c15975_g1	121.169	563.73	-2.218	4.1122e-53	5.1404e-51	3732	546318700	XP_005716824.1	2537	0	Cellular apoptosis susceptibility protein, Chromosome segregation 1-like protein,Exportin [Chondrus crispus]>gi|507113371|emb|CDF37005.1| Cellular apoptosis susceptibility protein, Chromosome segregation 1-like protein,Exportin [Chondrus crispus]	--	--	--	--	--	K18423	CSE1, CAS, XPO2	exportin-2 (importin alpha re-exporter)	http://www.genome.jp/dbget-bin/www_bget?ko:K18423	Q6GMY9	1415	9.60101e-175	Exportin-2 OS=Xenopus laevis GN=cse1l PE=2 SV=1	PF03810//PF11421//PF03378//PF08506	Importin-beta N-terminal domain//ATP synthase F1 beta subunit//CAS/CSE protein, C-terminus//Cse1	GO:0006754//GO:0006886	ATP biosynthetic process//intracellular protein transport	GO:0016887//GO:0005524//GO:0005515//GO:0008536	ATPase activity//ATP binding//protein binding//Ran GTPase binding	GO:0000275	mitochondrial proton-transporting ATP synthase complex, catalytic core F(1)	KOG1992	Nuclear export receptor CSE1/CAS (importin beta superfamily)
c101813_g1	86.2278	475.178	-2.4622	3.1483e-52	3.8785e-50	2374	698792514	XP_009829289.1	309	8.94734e-28	hypothetical protein H257_05952 [Aphanomyces astaci]>gi|574115946|gb|ETV81431.1| hypothetical protein H257_05952 [Aphanomyces astaci]	--	--	--	--	--	K11975	RNF144	E3 ubiquitin-protein ligase RNF144	http://www.genome.jp/dbget-bin/www_bget?ko:K11975	A2A7Q9	134	9.75521e-07	E3 ubiquitin-protein ligase RNF19B OS=Mus musculus GN=Rnf19b PE=1 SV=2	PF00097//PF14634//PF13639	Zinc finger, C3HC4 type (RING finger)//zinc-RING finger domain//Ring finger domain	--	--	GO:0008270//GO:0005515//GO:0046872	zinc ion binding//protein binding//metal ion binding	--	--	KOG1812	Predicted E3 ubiquitin ligase
c121269_g1	151.691	616.861	-2.0238	2.1801e-50	2.6568e-48	5846	546313728	XP_005715375.1	1409	2.66776e-171	unnamed protein product [Chondrus crispus]>gi|507111849|emb|CDF35556.1| unnamed protein product [Chondrus crispus]	--	--	--	--	--	K14826	FPR3_4	FK506-binding nuclear protein	http://www.genome.jp/dbget-bin/www_bget?ko:K14826	Q6BX45	213	1.08763e-17	FK506-binding protein 1 OS=Debaryomyces hansenii (strain ATCC 36239 / CBS 767 / JCM 1990 / NBRC 0083 / IGC 2968) GN=FPR1 PE=3 SV=1	PF03557//PF00254	Bunyavirus glycoprotein G1//FKBP-type peptidyl-prolyl cis-trans isomerase	GO:0019048//GO:0006457	modulation by virus of host morphology or physiology//protein folding	--	--	--	--	KOG0544	FKBP-type peptidyl-prolyl cis-trans isomerase
c120142_g1	67.5479	417.619	-2.6282	2.8676e-50	3.4698e-48	5011	546309805	XP_005714159.1	721	3.93053e-78	unnamed protein product [Chondrus crispus]>gi|507110583|emb|CDF34340.1| unnamed protein product [Chondrus crispus]	--	--	--	--	--	K13131	DDX20, GEMIN3	ATP-dependent RNA helicase DDX20	http://www.genome.jp/dbget-bin/www_bget?ko:K13131	P0C218	518	1.31427e-52	Probable ATP-dependent RNA helicase DDX20 OS=Danio rerio GN=ddx20 PE=3 SV=1	PF00270//PF03989//PF08015//PF04851	DEAD/DEAH box helicase//DNA gyrase C-terminal domain, beta-propeller//Fungal mating-type pheromone//Type III restriction enzyme, res subunit	GO:0006265//GO:0007165	DNA topological change//signal transduction	GO:0003677//GO:0005524//GO:0016787//GO:0000772//GO:0003916//GO:0003676	DNA binding//ATP binding//hydrolase activity//mating pheromone activity//DNA topoisomerase activity//nucleic acid binding	GO:0016020//GO:0005694	membrane//chromosome	KOG4284	DEAD box protein
c119115_g2	16.2615	263.996	-4.021	6.8399e-50	8.247e-48	2186	--	--	--	--	--	--	--	--	--	--	--	--	--	--	--	--	--	--	--	--	--	--	--	--	--	--	--	--
c117745_g1	44.1146	349.307	-2.9852	2.2345e-49	2.6472e-47	4638	546322163	XP_005717741.1	2670	0	unnamed protein product [Chondrus crispus]>gi|507114310|emb|CDF37870.1| unnamed protein product [Chondrus crispus]	--	--	--	--	--	K05658	ABCB1	ATP-binding cassette, subfamily B (MDR/TAP), member 1	http://www.genome.jp/dbget-bin/www_bget?ko:K05658	Q9FWX7	1918	0	ABC transporter B family member 11 OS=Arabidopsis thaliana GN=ABCB11 PE=2 SV=1	PF04505//PF06687//PF03193//PF07728//PF00122//PF00910//PF00503//PF06414//PF00005//PF00004//PF00485//PF00664//PF13304	Interferon-induced transmembrane protein//SUR7/PalI family//Protein of unknown function, DUF258//AAA domain (dynein-related subfamily)//E1-E2 ATPase//RNA helicase//G-protein alpha subunit//Zeta toxin//ABC transporter//ATPase family associated with various cellular activities (AAA)//Phosphoribulokinase / Uridine kinase family//ABC transporter transmembrane region//AAA domain, putative AbiEii toxin…	GO:0007186//GO:0055085//GO:0006810//GO:0009607//GO:0007165//GO:0008152	G-protein coupled receptor signaling pathway//transmembrane transport//transport//response to biotic stimulus//signal transduction//metabolic process	GO:0042626//GO:0016301//GO:0005525//GO:0004871//GO:0031683//GO:0046872//GO:0003924//GO:0003724//GO:0016887//GO:0019001//GO:0003723//GO:0000166//GO:0005524	ATPase activity, coupled to transmembrane movement of substances//kinase activity//GTP binding//signal transducer activity//G-protein beta/gamma-subunit complex binding//metal ion binding//GTPase activity//RNA helicase activity//ATPase activity//guanyl nucleotide binding//RNA binding//nucleotide binding//ATP binding	GO:0005886//GO:0016021	plasma membrane//integral component of membrane	KOG0055	Multidrug/pheromone exporter, ABC superfamily
c77629_g1	248.843	807.96	-1.699	6.9745e-49	8.2055e-47	993	546309358	XP_005714013.1	349	1.48047e-37	Multiprotein bridging factor 1 [Chondrus crispus]>gi|507110428|emb|CDF34194.1| Multiprotein bridging factor 1 [Chondrus crispus]	--	--	--	--	--	K03627	MBF1	putative transcription factor	http://www.genome.jp/dbget-bin/www_bget?ko:K03627	Q5ZMC0	249	3.87065e-24	Endothelial differentiation-related factor 1 homolog OS=Gallus gallus GN=EDF1 PE=2 SV=1	PF01381//PF12844//PF13443	Helix-turn-helix//Helix-turn-helix domain//Cro/C1-type HTH DNA-binding domain	--	--	GO:0043565	sequence-specific DNA binding	--	--	KOG3398	Transcription factor MBF1
c110691_g1	129.925	559.619	-2.1068	8.1283e-49	9.5301e-47	4323	546317860	XP_005716543.1	855	1.12548e-99	unnamed protein product [Chondrus crispus]>gi|507113081|emb|CDF36724.1| unnamed protein product [Chondrus crispus]	--	--	--	--	--	--	--	--	--	Q69VR7	275	5.34732e-24	Phosphoenolpyruvate/phosphate translocator 1, chloroplastic OS=Oryza sativa subsp. japonica GN=PPT1 PE=2 SV=1	PF00892//PF00400	EamA-like transporter family//WD domain, G-beta repeat	--	--	GO:0005515	protein binding	GO:0016021//GO:0016020	integral component of membrane//membrane	KOG1441	Glucose-6-phosphate/phosphate and phosphoenolpyruvate/phosphate antiporter
c106041_g1	295.793	897.857	-1.6019	1.0003e-48	1.1688e-46	1231	546305539	XP_005712676.1	181	3.61801e-13	unnamed protein product [Chondrus crispus]>gi|507109009|emb|CDF32875.1| unnamed protein product [Chondrus crispus]	--	--	--	--	--	--	--	--	--	--	--	--	--	--	--	--	--	--	--	--	--	--	--
c117978_g1	0.917317	240.435	-8.034	1.0187e-48	1.1862e-46	2366	546297702	XP_005710302.1	281	2.92882e-23	WD40-repeat containing protein [Chondrus crispus]>gi|507106357|emb|CDF40008.1| WD40-repeat containing protein [Chondrus crispus]	--	--	--	--	--	--	--	--	--	O14727	134	1.30874e-06	Apoptotic protease-activating factor 1 OS=Homo sapiens GN=APAF1 PE=1 SV=2	PF00931//PF00004	NB-ARC domain//ATPase family associated with various cellular activities (AAA)	--	--	GO:0043531//GO:0005524	ADP binding//ATP binding	--	--	--	--
c100588_g1	47.2835	353.023	-2.9004	2.9724e-48	3.426e-46	1718	546301892	XP_005711544.1	392	6.87929e-42	unnamed protein product [Chondrus crispus]>gi|507107828|emb|CDF41250.1| unnamed protein product [Chondrus crispus]	--	--	--	--	--	K17428	MRPL47, NCM1	large subunit ribosomal protein L47	http://www.genome.jp/dbget-bin/www_bget?ko:K17428	A5E713	154	7.37764e-10	54S ribosomal protein L4, mitochondrial OS=Lodderomyces elongisporus (strain ATCC 11503 / CBS 2605 / JCM 1781 / NBRC 1676 / NRRL YB-4239) GN=MRPL4 PE=3 SV=1	PF06984//PF00831	Mitochondrial 39-S ribosomal protein L47 (MRP-L47)//Ribosomal L29 protein	GO:0006412//GO:0042254	translation//ribosome biogenesis	GO:0003735	structural constituent of ribosome	GO:0005761//GO:0005622//GO:0005840	mitochondrial ribosome//intracellular//ribosome	KOG3331	Mitochondrial/chloroplast ribosomal protein L4/L29
c112104_g1	10.2573	233.24	-4.5071	1.1782e-47	1.3489e-45	1813	--	--	--	--	--	--	--	--	--	--	--	--	--	--	--	--	--	--	PF01131	DNA topoisomerase	GO:0006265	DNA topological change	GO:0003677//GO:0003916	DNA binding//DNA topoisomerase activity	--	--	--	--
c77639_g1	218.321	736.486	-1.7542	2.9556e-47	3.3498e-45	2865	546306272	XP_005712909.1	2413	0	unnamed protein product [Chondrus crispus]>gi|507109280|emb|CDF33106.1| unnamed protein product [Chondrus crispus]	--	--	--	--	--	K06185	ABCF2	ATP-binding cassette, subfamily F, member 2	http://www.genome.jp/dbget-bin/www_bget?ko:K06185	Q8T6B7	1750	0	ABC transporter F family member 2 OS=Dictyostelium discoideum GN=abcF2 PE=3 SV=1	PF00931//PF01637//PF00004//PF00005//PF00735//PF00437//PF13304//PF01926//PF03193//PF03205//PF08935//PF03266//PF00006//PF00910	NB-ARC domain//Archaeal ATPase//ATPase family associated with various cellular activities (AAA)//ABC transporter//Septin//Type II/IV secretion system protein//AAA domain, putative AbiEii toxin, Type IV TA system//50S ribosome-binding GTPase//Protein of unknown function, DUF258//Molybdopterin guanine dinucleotide synthesis protein B//Viral protein VP4 subunit//NTPase//ATP synthase alpha/beta famil…	GO:0006777//GO:0006810	Mo-molybdopterin cofactor biosynthetic process//transport	GO:0043531//GO:0003924//GO:0098519//GO:0003724//GO:0005525//GO:0003723//GO:0005524//GO:0016887	ADP binding//GTPase activity//nucleotide phosphatase activity, acting on free nucleotides//RNA helicase activity//GTP binding//RNA binding//ATP binding//ATPase activity	GO:0019030	icosahedral viral capsid	KOG0927	Predicted transporter (ABC superfamily)
c107783_g1	14.0933	243.281	-4.1095	7.7126e-47	8.7122e-45	3216	546308912	XP_005713849.1	1351	4.76915e-171	unnamed protein product [Chondrus crispus]>gi|507110257|emb|CDF34030.1| unnamed protein product [Chondrus crispus]	--	--	--	--	--	--	--	--	--	Q93YS4	888	7.95311e-103	ABC transporter G family member 22 OS=Arabidopsis thaliana GN=ABCG22 PE=1 SV=1	PF00005//PF02445//PF01926//PF01061//PF13304//PF03969//PF03193//PF16671	ABC transporter//Quinolinate synthetase A protein//50S ribosome-binding GTPase//ABC-2 type transporter//AAA domain, putative AbiEii toxin, Type IV TA system//AFG1-like ATPase//Protein of unknown function, DUF258//Actin cross-linking domain	GO:0009435//GO:0090527	NAD biosynthetic process//actin filament reorganization	GO:0003924//GO:0008987//GO:0005525//GO:0051539//GO:0005524//GO:0016887	GTPase activity//quinolinate synthetase A activity//GTP binding//4 iron, 4 sulfur cluster binding//ATP binding//ATPase activity	GO:0019804//GO:0016020	obsolete quinolinate synthetase complex//membrane	KOG0061	Transporter, ABC superfamily (Breast cancer resistance protein)
c121384_g1	36.3591	312.384	-3.1029	2.7479e-46	3.0634e-44	3055	298711041	CBJ26436.1	204	4.75521e-15	hypothetical protein Esi_0033_0051 [Ectocarpus siliculosus]	--	--	--	--	--	--	--	--	--	--	--	--	--	PF02703//PF05887//PF15754//PF00383//PF04625	Early E1A protein//Procyclic acidic repetitive protein (PARP)//Sperm equatorial segment protein 1//Cytidine and deoxycytidylate deaminase zinc-binding region//DEC-1 protein, N-terminal region	GO:0007304//GO:0019048//GO:0006355//GO:0007340//GO:0007342	chorion-containing eggshell formation//modulation by virus of host morphology or physiology//regulation of transcription, DNA-templated//acrosome reaction//fusion of sperm to egg plasma membrane	GO:0005213//GO:0008270	structural constituent of chorion//zinc ion binding	GO:0005576//GO:0042600//GO:0016020//GO:0001669	extracellular region//chorion//membrane//acrosomal vesicle	--	--
c118657_g1	0	249.211	-8.9612	5.1955e-46	5.773e-44	1747	115440097	NP_001044328.1	2462	0	Os01g0762500 [Oryza sativa Japonica Group]>gi|94730381|sp|P07728.2|GLUA1_ORYSJ RecName: Full=Glutelin type-A 1; AltName: Full=Glutelin type I; Contains: RecName: Full=Glutelin type-A 1 acidic chain; Contains: RecName: Full=Glutelin type-A 1 basic chain; Flags: Precursor>gi|14587314|dbj|BAB61225.1| glutelin type I precursor [Oryza sativa Japonica Group]>gi|20804682|dbj|BAB92370.1| glutelin [Oryza …	116011610	AK242245.1	1600	0	Oryza sativa Japonica Group cDNA, clone: J075180O04, full insert sequence	--	--	--	--	P07728	2462	0	Glutelin type-A 1 OS=Oryza sativa subsp. japonica GN=GLUA1 PE=1 SV=2	PF03079//PF00190	ARD/ARD' family//Cupin	GO:0055114	oxidation-reduction process	GO:0045735//GO:0010309	nutrient reservoir activity//acireductone dioxygenase [iron(II)-requiring] activity	GO:0016023	cytoplasmic membrane-bounded vesicle	--	--
c94200_g2	540.3	1315.71	-1.284	5.9344e-46	6.5725e-44	1960	545356779	XP_005644077.1	239	2.6732e-20	zf-AN1-domain-containing protein [Coccomyxa subellipsoidea C-169]>gi|384246042|gb|EIE19533.1| zf-AN1-domain-containing protein [Coccomyxa subellipsoidea C-169]	--	--	--	--	--	--	--	--	--	Q6FIF0	246	6.33763e-22	AN1-type zinc finger protein 6 OS=Homo sapiens GN=ZFAND6 PE=1 SV=2	PF01428	AN1-like Zinc finger	--	--	GO:0043169//GO:0008270	cation binding//zinc ion binding	--	--	KOG3173	Predicted Zn-finger protein
c69296_g1	133.595	550.368	-2.0425	8.4464e-46	9.3243e-44	1682	546320374	XP_005717262.1	1863	0	actin [Chondrus crispus]>gi|1703152|sp|P53499.1|ACT_CHOCR RecName: Full=Actin [Chondrus crispus]>gi|495324|gb|AAA97521.1| actin [Chondrus crispus]>gi|495326|gb|AAA18589.1| actin [Chondrus crispus]>gi|507113842|emb|CDF37443.1| actin [Chondrus crispus]	591353257	XM_007070932.1	191	5.03025e-93	PREDICTED: Chelonia mydas actin, gamma 1 (ACTG1), transcript variant X2, mRNA	K10355	ACTF	actin, other eukaryote	http://www.genome.jp/dbget-bin/www_bget?ko:K10355	P53499	1863	0	Actin OS=Chondrus crispus GN=AC PE=2 SV=1	--	--	--	--	GO:0005524	ATP binding	GO:0005856//GO:0005737	cytoskeleton//cytoplasm	KOG0676	Actin and related proteins
c116407_g2	133.678	550.526	-2.042	8.5306e-46	9.3867e-44	8555	763783966	KJB51037.1	1987	0	hypothetical protein B456_008G1984002, partial [Gossypium raimondii]>gi|763783967|gb|KJB51038.1| hypothetical protein B456_008G1984002, partial [Gossypium raimondii]	--	--	--	--	--	K18663	ASCC3	activating signal cointegrator complex subunit 3	http://www.genome.jp/dbget-bin/www_bget?ko:K18663	E1BNG3	1947	0	Activating signal cointegrator 1 complex subunit 3 OS=Bos taurus GN=ascc3 PE=3 SV=1	PF01291//PF04851//PF00270//PF14817//PF03719//PF00437	LIF / OSM family//Type III restriction enzyme, res subunit//DEAD/DEAH box helicase//HAUS augmin-like complex subunit 5//Ribosomal protein S5, C-terminal domain//Type II/IV secretion system protein	GO:0006810//GO:0051225//GO:0007165//GO:0042254//GO:0006955//GO:0006412	transport//spindle assembly//signal transduction//ribosome biogenesis//immune response//translation	GO:0003735//GO:0003677//GO:0005125//GO:0003676//GO:0005524//GO:0016787	structural constituent of ribosome//DNA binding//cytokine activity//nucleic acid binding//ATP binding//hydrolase activity	GO:0005840//GO:0005576//GO:0070652	ribosome//extracellular region//HAUS complex	KOG0952	DNA/RNA helicase MER3/SLH1, DEAD-box superfamily
c121132_g1	56.7069	362.748	-2.6774	6.0897e-45	6.6578e-43	4673	551650137	XP_005827852.1	318	1.02524e-28	hypothetical protein GUITHDRAFT_142486 [Guillardia theta CCMP2712]>gi|428171959|gb|EKX40872.1| hypothetical protein GUITHDRAFT_142486 [Guillardia theta CCMP2712]	--	--	--	--	--	--	--	--	--	P00732	318	3.79522e-29	Carboxypeptidase B OS=Bos taurus GN=CPB1 PE=1 SV=2	PF02298//PF00246	Plastocyanin-like domain//Zinc carboxypeptidase	GO:0006118//GO:0006508	obsolete electron transport//proteolysis	GO:0004181//GO:0009055//GO:0008270	metallocarboxypeptidase activity//electron carrier activity//zinc ion binding	--	--	KOG2650	Zinc carboxypeptidase
c116297_g1	238.919	760.521	-1.6705	9.2079e-45	1.0002e-42	1740	--	--	--	--	--	--	--	--	--	--	--	--	--	--	--	--	--	--	--	--	--	--	--	--	--	--	--	--
c116405_g2	33.7739	296.808	-3.1355	1.4462e-44	1.566e-42	3391	546315869	XP_005715985.1	1786	0	fusion protein of phosphoribosylaminoimidazole carboxylase and phosphoribosylaminoimidazole-succinocarboxamide synthase, chloroplast or mitochondrial precursor [Chondrus crispus]>gi|507112488|emb|CDF36166.1| fusion protein of phosphoribosylaminoimidazole carboxylase and phosphoribosylaminoimidazole-succinocarboxamide synthase, chloroplast or mitochondrial precursor [Chondrus crispus]	--	--	--	--	--	K01923	purC	phosphoribosylaminoimidazole-succinocarboxamide synthase	http://www.genome.jp/dbget-bin/www_bget?ko:K01923	Q5WW20	950	1.11146e-116	Phosphoribosylaminoimidazole-succinocarboxamide synthase OS=Legionella pneumophila (strain Lens) GN=purC PE=3 SV=1	PF00731//PF01694	AIR carboxylase//Rhomboid family	GO:0006189	'de novo' IMP biosynthetic process	GO:0004252	serine-type endopeptidase activity	GO:0016021	integral component of membrane	KOG2835	Phosphoribosylamidoimidazole-succinocarboxamide synthase
c112958_g1	17.0954	242.333	-3.8253	3.2302e-44	3.4756e-42	2310	546324686	XP_005718441.1	556	3.20403e-62	unnamed protein product [Chondrus crispus]>gi|507115048|emb|CDF38548.1| unnamed protein product [Chondrus crispus]	--	--	--	--	--	--	--	--	--	--	--	--	--	PF04116	Fatty acid hydroxylase superfamily	GO:0006633//GO:0055114	fatty acid biosynthetic process//oxidation-reduction process	GO:0005506//GO:0016491	iron ion binding//oxidoreductase activity	--	--	--	--
c111957_g1	125.339	522.221	-2.0588	4.3656e-44	4.6678e-42	4297	546311792	XP_005714770.1	1915	0	unnamed protein product [Chondrus crispus]>gi|507111220|emb|CDF34951.1| unnamed protein product [Chondrus crispus]	--	--	--	--	--	--	--	--	--	Q3SZI7	740	2.90119e-82	Conserved oligomeric Golgi complex subunit 6 OS=Bos taurus GN=COG6 PE=2 SV=1	PF04512//PF03893//PF00085	Baculovirus polyhedron envelope protein, PEP, N terminus//Lipase 3 N-terminal region//Thioredoxin	GO:0045454//GO:0016042	cell redox homeostasis//lipid catabolic process	GO:0005198	structural molecule activity	GO:0019031//GO:0019028	viral envelope//viral capsid	KOG3758	Uncharacterized conserved protein
c116385_g1	68.5486	388.839	-2.504	4.8264e-44	5.1443e-42	3705	546318172	XP_005716621.1	1337	2.00249e-166	Serine/threonine-protein kinase [Chondrus crispus]>gi|507113163|emb|CDF36802.1| Serine/threonine-protein kinase [Chondrus crispus]	--	--	--	--	--	--	--	--	--	Q55GU0	518	1.68498e-52	Probable serine/threonine-protein kinase DDB_G0267514 OS=Dictyostelium discoideum GN=DDB_G0267514 PE=3 SV=1	PF07714//PF00069	Protein tyrosine kinase//Protein kinase domain	GO:0006468	protein phosphorylation	GO:0005524//GO:0004672	ATP binding//protein kinase activity	--	--	KOG0192	Tyrosine kinase specific for activated (GTP-bound) p21cdc42Hs
c168057_g1	26.8524	273.326	-3.3475	4.8514e-44	5.1547e-42	2204	--	--	--	--	--	--	--	--	--	--	--	--	--	--	--	--	--	--	--	--	--	--	--	--	--	--	--	--
c116180_g1	61.7104	370.575	-2.5862	6.9779e-44	7.3877e-42	1457	546327440	XP_005719280.1	360	2.28781e-35	unnamed protein product [Chondrus crispus]>gi|507115950|emb|CDF39369.1| unnamed protein product [Chondrus crispus]	--	--	--	--	--	--	--	--	--	--	--	--	--	PF06530	Phage antitermination protein Q	GO:0060567	negative regulation of DNA-templated transcription, termination	GO:0003677	DNA binding	--	--	--	--
c118743_g2	31.6891	286.055	-3.1742	1.4048e-43	1.4788e-41	933	546320610	XP_005717329.1	417	1.65562e-43	unnamed protein product [Chondrus crispus]>gi|515797415|emb|CDF77545.1| unnamed protein product [Chondrus crispus]	--	--	--	--	--	K14539	LSG1	large subunit GTPase 1	http://www.genome.jp/dbget-bin/www_bget?ko:K14539	P36915	272	4.52849e-25	Guanine nucleotide-binding protein-like 1 OS=Homo sapiens GN=GNL1 PE=1 SV=2	--	--	--	--	--	--	--	--	KOG1424	Predicted GTP-binding protein MMR1
c118772_g2	0	226.362	-8.8225	1.354e-42	1.4079e-40	1904	20232	CAA33838.1	2239	0	unnamed protein product [Oryza sativa]	116011627	AK242262.1	1655	0	Oryza sativa Japonica Group cDNA, clone: J075184M03, full insert sequence	--	--	--	--	P14323	2244	0	Glutelin type-B 1 OS=Oryza sativa subsp. japonica GN=GluB1-A PE=2 SV=3	PF03079//PF00190	ARD/ARD' family//Cupin	GO:0055114	oxidation-reduction process	GO:0045735//GO:0010309	nutrient reservoir activity//acireductone dioxygenase [iron(II)-requiring] activity	--	--	--	--
c118873_g1	43.9478	316.1	-2.8465	1.913e-42	1.971e-40	2581	--	--	--	--	--	--	--	--	--	--	--	--	--	--	--	--	--	--	--	--	--	--	--	--	--	--	--	--
c111626_g1	101.655	458.969	-2.1747	2.5453e-42	2.6146e-40	3193	546323197	XP_005718008.1	822	4.85634e-92	unnamed protein product [Chondrus crispus]>gi|507114595|emb|CDF38139.1| unnamed protein product [Chondrus crispus]	--	--	--	--	--	--	--	--	--	Q5TGY1	319	7.42935e-29	Transmembrane and coiled-coil domain-containing protein 4 OS=Homo sapiens GN=TMCO4 PE=2 SV=1	PF02731	SKIP/SNW domain	GO:0000398	mRNA splicing, via spliceosome	--	--	GO:0005681	spliceosomal complex	KOG2385	Uncharacterized conserved protein
c117654_g2	12.6756	217.744	-4.1025	4.6791e-42	4.7349e-40	3093	546303660	XP_005712088.1	161	4.38852e-10	unnamed protein product [Chondrus crispus]>gi|507108459|emb|CDF32423.1| unnamed protein product [Chondrus crispus]	--	--	--	--	--	--	--	--	--	O15156	158	1.49758e-09	Zinc finger and BTB domain-containing protein 7B OS=Homo sapiens GN=ZBTB7B PE=1 SV=2	PF16622//PF01155//PF13912//PF09261//PF00096//PF13465	zinc-finger C2H2-type//Hydrogenase/urease nickel incorporation, metallochaperone, hypA//C2H2-type zinc finger//Alpha mannosidase, middle domain//Zinc finger, C2H2 type//Zinc-finger double domain	GO:0005975//GO:0006464	carbohydrate metabolic process//cellular protein modification process	GO:0046872//GO:0004553//GO:0008270//GO:0016151	metal ion binding//hydrolase activity, hydrolyzing O-glycosyl compounds//zinc ion binding//nickel cation binding	--	--	KOG1721	FOG: Zn-finger
c119858_g2	121.002	496.604	-2.0371	2.5294e-41	2.5221e-39	3366	720062247	XP_010275443.1	187	5.97577e-12	PREDICTED: GRAM domain-containing protein 1A isoform X1 [Nelumbo nucifera]	--	--	--	--	--	--	--	--	--	Q8IUY3	144	5.82645e-08	GRAM domain-containing protein 2 OS=Homo sapiens GN=GRAMD2 PE=2 SV=2	PF02666	Phosphatidylserine decarboxylase	GO:0008654//GO:0006544//GO:0006563//GO:0046486//GO:0006566	phospholipid biosynthetic process//glycine metabolic process//L-serine metabolic process//glycerolipid metabolic process//threonine metabolic process	GO:0004609	phosphatidylserine decarboxylase activity	--	--	KOG1032	Uncharacterized conserved protein, contains GRAM domain
c118286_g1	41.7796	304.636	-2.8662	2.6485e-41	2.6254e-39	4231	545704551	XP_005704598.1	1850	0	UDP-N-acetylglucosamine--peptide N-acetylglucosaminyltransferase SPINDLY-lie protein [Galdieria sulphuraria]>gi|452821043|gb|EME28078.1| UDP-N-acetylglucosamine--peptide N-acetylglucosaminyltransferase SPINDLY-lie protein [Galdieria sulphuraria]	--	--	--	--	--	--	--	--	--	O82422	1452	8.39463e-179	Probable UDP-N-acetylglucosamine--peptide N-acetylglucosaminyltransferase SPINDLY OS=Hordeum vulgare GN=SPY PE=2 SV=1	PF13414//PF13374//PF02259//PF04554//PF00515//PF07721//PF13174//PF13371//PF13176//PF13181	TPR repeat//Tetratricopeptide repeat//FAT domain//Extensin-like region//Tetratricopeptide repeat//Tetratricopeptide repeat//Tetratricopeptide repeat//Tetratricopeptide repeat//Tetratricopeptide repeat//Tetratricopeptide repeat	GO:0009664//GO:0042546	plant-type cell wall organization//cell wall biogenesis	GO:0005199//GO:0005515//GO:0042802	structural constituent of cell wall//protein binding//identical protein binding	GO:0005618	cell wall	KOG4626	O-linked N-acetylglucosamine transferase OGT
c11357_g1	5.25372	188.806	-5.1674	2.7775e-41	2.7452e-39	2210	--	--	--	--	--	--	--	--	--	--	--	--	--	--	--	--	--	--	PF08802	Cytochrome B6-F complex Fe-S subunit	GO:0055114//GO:0006118	oxidation-reduction process//obsolete electron transport	GO:0009496//GO:0051537	plastoquinol--plastocyanin reductase activity//2 iron, 2 sulfur cluster binding	GO:0042651//GO:0009512	thylakoid membrane//cytochrome b6f complex	--	--
c102954_g1	40.4453	297.045	-2.8766	1.7245e-40	1.6996e-38	843	--	--	--	--	--	--	--	--	--	--	--	--	--	--	--	--	--	--	--	--	--	--	--	--	--	--	--	--
c113384_g1	132.427	514.552	-1.9581	3.5589e-40	3.4973e-38	1800	546314194	XP_005715516.1	166	3.54066e-11	FAM32A-like [Chondrus crispus]>gi|507111996|emb|CDF35697.1| FAM32A-like [Chondrus crispus]	--	--	--	--	--	K13120	FAM32A	protein FAM32A	http://www.genome.jp/dbget-bin/www_bget?ko:K13120	--	--	--	--	PF00166	Chaperonin 10 Kd subunit	GO:0006457	protein folding	--	--	GO:0005737	cytoplasm	--	--
c120702_g1	231.914	712.846	-1.62	7.7464e-40	7.5469e-38	5447	546298652	XP_005710580.1	733	6.03962e-77	unnamed protein product [Chondrus crispus]>gi|507106685|emb|CDF40286.1| unnamed protein product [Chondrus crispus]	--	--	--	--	--	K10581	UBE2O	ubiquitin-conjugating enzyme E2 O	http://www.genome.jp/dbget-bin/www_bget?ko:K10581	Q9ZVX1	602	6.68904e-62	Probable ubiquitin-conjugating enzyme E2 23 OS=Arabidopsis thaliana GN=UBC23 PE=1 SV=1	PF12906//PF15957//PF04288//PF10620	RING-variant domain//Commissureless//MukE-like family//Phosphoribosyl-dephospho-CoA transferase MdcG	GO:0030261//GO:0007411//GO:0007059	chromosome condensation//axon guidance//chromosome segregation	GO:0008270//GO:0016779	zinc ion binding//nucleotidyltransferase activity	GO:0005737	cytoplasm	KOG0895	Ubiquitin-conjugating enzyme
c118177_g3	38.9443	287.399	-2.8836	2.425e-39	2.3557e-37	1586	--	--	--	--	--	--	--	--	--	--	--	--	--	--	--	--	--	--	--	--	--	--	--	--	--	--	--	--
c121664_g1	33.7739	270.48	-3.0015	7.2414e-39	6.9947e-37	4482	546308937	XP_005713858.1	312	2.24106e-26	unnamed protein product [Chondrus crispus]>gi|507110266|emb|CDF34039.1| unnamed protein product [Chondrus crispus]	--	--	--	--	--	--	--	--	--	--	--	--	--	--	--	--	--	--	--	--	--	--	--
c121264_g2	34.3577	271.349	-2.9814	1.0798e-38	1.0371e-36	2558	544213329	XP_005536812.1	161	4.08368e-09	hypothetical protein, conserved [Cyanidioschyzon merolae strain 10D]>gi|449017374|dbj|BAM80776.1| hypothetical protein, conserved [Cyanidioschyzon merolae strain 10D]	--	--	--	--	--	--	--	--	--	--	--	--	--	PF05843//PF03153//PF09606//PF10034//PF06459//PF05091	Suppressor of forked protein (Suf)//Transcription factor IIA, alpha/beta subunit//ARC105 or Med15 subunit of Mediator complex non-fungal//Q-cell neuroblast polarisation//Ryanodine Receptor TM 4-6//Eukaryotic translation initiation factor 3 subunit 7 (eIF-3)	GO:0006367//GO:0006874//GO:0006816//GO:0006397//GO:0006446//GO:0006357	transcription initiation from RNA polymerase II promoter//cellular calcium ion homeostasis//calcium ion transport//mRNA processing//regulation of translational initiation//regulation of transcription from RNA polymerase II promoter	GO:0001104//GO:0005219//GO:0003743	RNA polymerase II transcription cofactor activity//ryanodine-sensitive calcium-release channel activity//translation initiation factor activity	GO:0005852//GO:0005672//GO:0016021//GO:0005840//GO:0005737//GO:0016592//GO:0005634//GO:0005622	eukaryotic translation initiation factor 3 complex//transcription factor TFIIA complex//integral component of membrane//ribosome//cytoplasm//mediator complex//nucleus//intracellular	--	--
c102599_g1	42.9471	294.673	-2.7785	1.4926e-38	1.4296e-36	3170	--	--	--	--	--	--	--	--	--	--	--	--	--	--	--	--	--	--	PF04828//PF01284//PF00085//PF11890//PF00367	Glutathione-dependent formaldehyde-activating enzyme//Membrane-associating domain//Thioredoxin//Domain of unknown function (DUF3410)//phosphotransferase system, EIIB	GO:0045454//GO:0008643//GO:0008152	cell redox homeostasis//carbohydrate transport//metabolic process	GO:0046983//GO:0016846//GO:0008982	protein dimerization activity//carbon-sulfur lyase activity//protein-N(PI)-phosphohistidine-sugar phosphotransferase activity	GO:0009357//GO:0016020	protein-N(PI)-phosphohistidine-sugar phosphotransferase complex//membrane	--	--
c115710_g2	166.201	574.325	-1.7889	1.7342e-38	1.6517e-36	5429	546303262	XP_005711970.1	966	3.79917e-113	Serine/threonine protein kinase [Chondrus crispus]>gi|507108315|emb|CDF32305.1| Serine/threonine protein kinase [Chondrus crispus]	--	--	--	--	--	K13412	CPK	calcium-dependent protein kinase	http://www.genome.jp/dbget-bin/www_bget?ko:K13412	P25323	576	7.31719e-64	Myosin light chain kinase A OS=Dictyostelium discoideum GN=mlkA PE=1 SV=2	PF06293//PF07714//PF01056//PF00069//PF00133//PF05739	Lipopolysaccharide kinase (Kdo/WaaP) family//Protein tyrosine kinase//Myc amino-terminal region//Protein kinase domain//tRNA synthetases class I (I, L, M and V)//SNARE domain	GO:0006355//GO:0006418//GO:0006468	regulation of transcription, DNA-templated//tRNA aminoacylation for protein translation//protein phosphorylation	GO:0004672//GO:0005524//GO:0004812//GO:0005515//GO:0000166//GO:0016773//GO:0003700	protein kinase activity//ATP binding//aminoacyl-tRNA ligase activity//protein binding//nucleotide binding//phosphotransferase activity, alcohol group as acceptor//transcription factor activity, sequence-specific DNA binding	GO:0016020//GO:0005667	membrane//transcription factor complex	KOG0032	Ca2+/calmodulin-dependent protein kinase, EF-Hand protein superfamily
c115485_g1	8.92299	188.094	-4.3978	3.1198e-38	2.9465e-36	2690	546323799	XP_005718184.1	1942	0	unnamed protein product [Chondrus crispus]>gi|507114771|emb|CDF38299.1| unnamed protein product [Chondrus crispus]	--	--	--	--	--	K08869	ADCK, ABC1	aarF domain-containing kinase	http://www.genome.jp/dbget-bin/www_bget?ko:K08869	Q55680	1085	1.69374e-133	Uncharacterized protein sll0005 OS=Synechocystis sp. (strain PCC 6803 / Kazusa) GN=sll0005 PE=3 SV=1	PF00069	Protein kinase domain	GO:0006468	protein phosphorylation	GO:0005524//GO:0004672	ATP binding//protein kinase activity	--	--	KOG1235	Predicted unusual protein kinase
c117711_g1	84.0596	395.718	-2.235	3.1634e-38	2.9795e-36	2649	545709388	XP_005707004.1	1232	3.88474e-157	cell division cycle 2, cofactor of APC complex [Galdieria sulphuraria]>gi|452823474|gb|EME30484.1| cell division cycle 2, cofactor of APC complex [Galdieria sulphuraria]	--	--	--	--	--	K03363	CDC20	cell division cycle 20, cofactor of APC complex	http://www.genome.jp/dbget-bin/www_bget?ko:K03363	Q12834	1099	3.92205e-138	Cell division cycle protein 20 homolog OS=Homo sapiens GN=CDC20 PE=1 SV=2	PF00400//PF12537	WD domain, G-beta repeat//The Golgi pH Regulator (GPHR) Family N-terminal	--	--	GO:0005515	protein binding	GO:0016020	membrane	KOG0305	Anaphase promoting complex, Cdc20, Cdh1, and Ama1 subunits
c106908_g1	174.123	588.556	-1.7571	3.2253e-38	3.0294e-36	3073	546306278	XP_005712911.1	317	2.57194e-28	unnamed protein product [Chondrus crispus]>gi|507109282|emb|CDF33108.1| unnamed protein product [Chondrus crispus]	--	--	--	--	--	--	--	--	--	--	--	--	--	PF05053//PF03067	Menin//Chitin binding domain	--	--	--	--	GO:0005634//GO:0019028	nucleus//viral capsid	--	--
c106975_g1	58.0411	331.913	-2.5157	4.4031e-38	4.1129e-36	2258	545713339	XP_005708973.1	504	8.70124e-53	ferredoxin--NADP+ reductase [Galdieria sulphuraria]>gi|452825456|gb|EME32453.1| ferredoxin--NADP+ reductase [Galdieria sulphuraria]	--	--	--	--	--	--	--	--	--	P9WIQ3	477	1.28551e-50	NADPH-ferredoxin reductase FprA OS=Mycobacterium tuberculosis (strain ATCC 25618 / H37Rv) GN=fprA PE=1 SV=1	PF02737//PF07992//PF00070	3-hydroxyacyl-CoA dehydrogenase, NAD binding domain//Pyridine nucleotide-disulphide oxidoreductase//Pyridine nucleotide-disulphide oxidoreductase	GO:0018874//GO:0006633//GO:0006552//GO:0055114//GO:0006550//GO:0006574//GO:0006554//GO:0006568//GO:0006631	benzoate metabolic process//fatty acid biosynthetic process//leucine catabolic process//oxidation-reduction process//isoleucine catabolic process//valine catabolic process//lysine catabolic process//tryptophan metabolic process//fatty acid metabolic process	GO:0016491//GO:0003857	oxidoreductase activity//3-hydroxyacyl-CoA dehydrogenase activity	--	--	KOG1800	Ferredoxin/adrenodoxin reductase
c114355_g1	24.6008	237.747	-3.2727	1.1229e-37	1.0347e-35	2329	--	--	--	--	--	--	--	--	--	--	--	--	--	--	--	--	--	--	PF06220	U1 zinc finger	--	--	GO:0008270	zinc ion binding	--	--	--	--
c115833_g1	185.632	606.583	-1.7083	1.7643e-37	1.6213e-35	2143	--	--	--	--	--	--	--	--	--	--	--	--	--	--	--	--	--	--	PF11960	Domain of unknown function (DUF3474)	GO:0055114	oxidation-reduction process	GO:0016717	oxidoreductase activity, acting on paired donors, with oxidation of a pair of donors resulting in the reduction of molecular oxygen to two molecules of water	--	--	--	--
c119330_g2	32.6064	258.778	-2.9885	4.4487e-37	4.0552e-35	2676	--	--	--	--	--	--	--	--	--	--	--	--	--	--	--	--	--	--	--	--	--	--	--	--	--	--	--	--
c113928_g1	159.029	550.526	-1.7915	4.7142e-37	4.2858e-35	5054	546325534	XP_005718683.1	391	9.78216e-41	Heat Shock Protein 10, HSP10 [Chondrus crispus]>gi|507115303|emb|CDF38778.1| Heat Shock Protein 10, HSP10 [Chondrus crispus]	--	--	--	--	--	K04078	groES, HSPE1	chaperonin GroES	http://www.genome.jp/dbget-bin/www_bget?ko:K04078	Q64433	254	2.5076e-23	10 kDa heat shock protein, mitochondrial OS=Mus musculus GN=Hspe1 PE=1 SV=2	PF07926//PF04728//PF00450//PF06160//PF01166//PF00166//PF06005	TPR/MLP1/MLP2-like protein//Lipoprotein leucine-zipper//Serine carboxypeptidase//Septation ring formation regulator, EzrA//TSC-22/dip/bun family//Chaperonin 10 Kd subunit//Protein of unknown function (DUF904)	GO:0000917//GO:0006606//GO:0000921//GO:0006508//GO:0006355//GO:0006457//GO:0043093	barrier septum assembly//protein import into nucleus//septin ring assembly//proteolysis//regulation of transcription, DNA-templated//protein folding//FtsZ-dependent cytokinesis	GO:0004185//GO:0003700	serine-type carboxypeptidase activity//transcription factor activity, sequence-specific DNA binding	GO:0005737//GO:0005667//GO:0005940//GO:0019867//GO:0016021	cytoplasm//transcription factor complex//septin ring//outer membrane//integral component of membrane	KOG1641	Mitochondrial chaperonin
c70327_g1	117.5	463.634	-1.9803	5.0443e-37	4.5736e-35	3744	546300151	XP_005711029.1	999	1.2792e-120	unnamed protein product [Chondrus crispus]>gi|507107216|emb|CDF40735.1| unnamed protein product [Chondrus crispus]	--	--	--	--	--	K00627	DLAT, aceF, pdhC	pyruvate dehydrogenase E2 component (dihydrolipoamide acetyltransferase)	http://www.genome.jp/dbget-bin/www_bget?ko:K00627	Q5M729	809	2.94635e-93	Dihydrolipoyllysine-residue acetyltransferase component 3 of pyruvate dehydrogenase complex, mitochondrial OS=Arabidopsis thaliana GN=At1g54220 PE=2 SV=1	PF00400//PF00198	WD domain, G-beta repeat//2-oxoacid dehydrogenases acyltransferase (catalytic domain)	GO:0008152	metabolic process	GO:0016746//GO:0005515	transferase activity, transferring acyl groups//protein binding	--	--	KOG0557	Dihydrolipoamide acetyltransferase
c106077_g1	92.3154	407.973	-2.1438	5.148e-37	4.6553e-35	3827	693496147	CEG00671.1	1166	9.14927e-143	Pyridine nucleotide-disulphide oxidoreductase,class-II, active site [Ostreococcus tauri]	--	--	--	--	--	K00384	trxB	thioredoxin reductase (NADPH)	http://www.genome.jp/dbget-bin/www_bget?ko:K00384	O22229	1142	2.60879e-140	NADPH-dependent thioredoxin reductase 3 OS=Arabidopsis thaliana GN=NTRC PE=1 SV=2	PF07992//PF00085//PF00721//PF00462//PF12831//PF00070//PF01134//PF02146//PF01266	Pyridine nucleotide-disulphide oxidoreductase//Thioredoxin//Virus coat protein (TMV like)//Glutaredoxin//FAD dependent oxidoreductase//Pyridine nucleotide-disulphide oxidoreductase//Glucose inhibited division protein A//Sir2 family//FAD dependent oxidoreductase	GO:0045454//GO:0006118//GO:0055114//GO:0008033	cell redox homeostasis//obsolete electron transport//oxidation-reduction process//tRNA processing	GO:0009055//GO:0016491//GO:0015035//GO:0050660//GO:0005198//GO:0070403	electron carrier activity//oxidoreductase activity//protein disulfide oxidoreductase activity//flavin adenine dinucleotide binding//structural molecule activity//NAD+ binding	GO:0019028	viral capsid	KOG0404	Thioredoxin reductase
c117268_g3	17.7626	213.079	-3.5845	5.3135e-37	4.7922e-35	2565	546318868	XP_005716867.1	208	1.59083e-15	unnamed protein product [Chondrus crispus]>gi|507113418|emb|CDF37048.1| unnamed protein product [Chondrus crispus]	--	--	--	--	--	K15223	UAF30, SPP27	upstream activation factor subunit UAF30	http://www.genome.jp/dbget-bin/www_bget?ko:K15223	O74503	154	5.95823e-10	Upstream activation factor subunit spp27 OS=Schizosaccharomyces pombe (strain 972 / ATCC 24843) GN=spp27 PE=1 SV=1	PF02201//PF04147	SWIB/MDM2 domain//Nop14-like family	--	--	GO:0005515	protein binding	GO:0032040	small-subunit processome	KOG1946	RNA polymerase I transcription factor UAF
c119811_g1	470.333	1116.23	-1.2469	5.9216e-37	5.3265e-35	2191	--	--	--	--	--	--	--	--	--	--	--	--	--	--	--	--	--	--	PF09077//PF02985	Mu B transposition protein, C terminal//HEAT repeat	GO:0006313	transposition, DNA-mediated	GO:0003677//GO:0005515	DNA binding//protein binding	--	--	--	--
c116812_g1	43.2807	284.316	-2.7157	3.1214e-36	2.7856e-34	2541	546317364	XP_005716413.1	551	5.99345e-59	unnamed protein product [Chondrus crispus]>gi|507112943|emb|CDF36594.1| unnamed protein product [Chondrus crispus]	--	--	--	--	--	--	--	--	--	--	--	--	--	PF07690	Major Facilitator Superfamily	GO:0055085	transmembrane transport	--	--	GO:0016021	integral component of membrane	--	--
c109141_g1	6.92157	171.57	-4.6316	5.0309e-36	4.4546e-34	1783	--	--	--	--	--	--	--	--	--	--	--	--	--	--	--	--	--	--	PF01445	Viral small hydrophobic protein	--	--	--	--	GO:0016020	membrane	--	--
c118934_g1	104.824	428.371	-2.0309	1.03e-35	9.0489e-34	2954	546327067	XP_005719155.1	935	2.1106e-111	unnamed protein product [Chondrus crispus]>gi|507115815|emb|CDF39244.1| unnamed protein product [Chondrus crispus]	--	--	--	--	--	K11411	SIRT1, SIR2L1	NAD-dependent deacetylase sirtuin 1	http://www.genome.jp/dbget-bin/www_bget?ko:K11411	Q54GV7	587	5.64255e-64	NAD-dependent deacetylase sir2D OS=Dictyostelium discoideum GN=sir2D PE=2 SV=1	PF00205//PF02146//PF01275	Thiamine pyrophosphate enzyme, central domain//Sir2 family//Myelin proteolipid protein (PLP or lipophilin)	--	--	GO:0070403//GO:0000287//GO:0030976	NAD+ binding//magnesium ion binding//thiamine pyrophosphate binding	GO:0016021	integral component of membrane	KOG2684	Sirtuin 5 and related class III sirtuins (SIR2 family)
c119689_g1	238.169	694.582	-1.5442	1.2351e-35	1.0796e-33	2878	--	--	--	--	--	--	--	--	--	--	--	--	--	--	Q9DUN3	144	1.03825e-07	Genome polyprotein OS=Vesicular exanthema of swine virus serotype A48 (isolate Swine/United States/A48/1948) GN=ORF1 PE=3 SV=1	PF00680//PF02123//PF03402//PF00978	RNA dependent RNA polymerase//Viral RNA-directed RNA-polymerase//Vomeronasal organ pheromone receptor family, V1R//RNA dependent RNA polymerase	GO:0006144//GO:0007606//GO:0019236//GO:0007186//GO:0006351	purine nucleobase metabolic process//sensory perception of chemical stimulus//response to pheromone//G-protein coupled receptor signaling pathway//transcription, DNA-templated	GO:0003968//GO:0003723//GO:0016503	RNA-directed RNA polymerase activity//RNA binding//pheromone receptor activity	GO:0031379//GO:0016021	RNA-directed RNA polymerase complex//integral component of membrane	--	--
c120545_g3	44.2814	281.707	-2.6694	3.7164e-35	3.2235e-33	1626	546315607	XP_005715914.1	362	4.95441e-34	unnamed protein product [Chondrus crispus]>gi|507112412|emb|CDF36095.1| unnamed protein product [Chondrus crispus]	--	--	--	--	--	K12848	SNU23	U4/U6.U5 tri-snRNP component SNU23	http://www.genome.jp/dbget-bin/www_bget?ko:K12848	Q9CPW7	207	5.07877e-17	Zinc finger matrin-type protein 2 OS=Mus musculus GN=Zmat2 PE=2 SV=1	PF02323//PF06220//PF02724//PF04858//PF01344	Egg-laying hormone precursor//U1 zinc finger//CDC45-like protein//TH1 protein//Kelch motif	GO:0007165//GO:0006270//GO:0007275//GO:0045892	signal transduction//DNA replication initiation//multicellular organismal development//negative regulation of transcription, DNA-templated	GO:0005515//GO:0005179//GO:0008270	protein binding//hormone activity//zinc ion binding	GO:0005634//GO:0005576	nucleus//extracellular region	KOG1230	Protein containing repeated kelch motifs
c137892_g1	42.6969	277.437	-2.7	3.8286e-35	3.3124e-33	2231	--	--	--	--	--	--	--	--	--	--	--	--	--	--	--	--	--	--	PF08027//PF01155	Albumin I chain b//Hydrogenase/urease nickel incorporation, metallochaperone, hypA	GO:0009405//GO:0006464	pathogenesis//cellular protein modification process	GO:0016151//GO:0045735	nickel cation binding//nutrient reservoir activity	--	--	--	--
c120220_g1	219.989	655.445	-1.575	5.8867e-35	5.0672e-33	4121	546318400	XP_005716723.1	2458	0	ATP-binding cassette, sub-family D (ALD), member 3 [Chondrus crispus]>gi|507113269|emb|CDF36904.1| ATP-binding cassette, sub-family D (ALD), member 3 [Chondrus crispus]	--	--	--	--	--	K05677	ABCD3, PMP70	ATP-binding cassette, subfamily D (ALD), member 3	http://www.genome.jp/dbget-bin/www_bget?ko:K05677	P55096	1354	1.54492e-168	ATP-binding cassette sub-family D member 3 OS=Mus musculus GN=Abcd3 PE=1 SV=2	PF06472//PF00005//PF13304//PF00254	ABC transporter transmembrane region 2//ABC transporter//AAA domain, putative AbiEii toxin, Type IV TA system//FKBP-type peptidyl-prolyl cis-trans isomerase	GO:0055085//GO:0006810//GO:0006457	transmembrane transport//transport//protein folding	GO:0016887//GO:0042626//GO:0005524	ATPase activity//ATPase activity, coupled to transmembrane movement of substances//ATP binding	GO:0016021	integral component of membrane	KOG0060	Long-chain acyl-CoA transporter, ABC superfamily (involved in peroxisome organization and biogenesis)
c120457_g1	29.174	237.216	-3.0234	1.4175e-34	1.214e-32	2579	546327516	XP_005719301.1	709	2.77202e-84	unnamed protein product [Chondrus crispus]>gi|507115974|emb|CDF39390.1| unnamed protein product [Chondrus crispus]	--	--	--	--	--	--	--	--	--	B4NE93	554	1.77173e-62	NFU1 iron-sulfur cluster scaffold homolog, mitochondrial OS=Drosophila willistoni GN=GK25604 PE=3 SV=1	PF01106//PF01213	NifU-like domain//Adenylate cyclase associated (CAP) N terminal	GO:0016226//GO:0007010	iron-sulfur cluster assembly//cytoskeleton organization	GO:0005506//GO:0051536//GO:0003779	iron ion binding//iron-sulfur cluster binding//actin binding	--	--	KOG2358	NifU-like domain-containing proteins
c113655_g1	29.4375	235.928	-3.0026	3.9134e-34	3.3432e-32	2255	--	--	--	--	--	--	--	--	--	--	--	--	--	--	--	--	--	--	--	--	--	--	--	--	--	--	--	--
c112872_g1	39.8616	264.234	-2.7287	5.4215e-34	4.5855e-32	2691	545713584	XP_005709095.1	711	2.69471e-81	membrane bound O-acyl transferase (MBOAT) family protein isoform 1 [Galdieria sulphuraria]>gi|452825579|gb|EME32575.1| membrane bound O-acyl transferase (MBOAT) family protein isoform 1 [Galdieria sulphuraria]	831777523	XM_012899678.1	40	7.06743e-09	Acytostelium subglobosum LB1 hypothetical protein partial mRNA	--	--	--	--	Q08548	549	1.47301e-58	Lysophospholipid acyltransferase OS=Saccharomyces cerevisiae (strain ATCC 204508 / S288c) GN=ALE1 PE=1 SV=1	--	--	--	--	--	--	--	--	KOG2704	Predicted membrane protein
c116845_g1	186.215	583.101	-1.6468	7.3226e-34	6.178e-32	1932	546309862	XP_005714175.1	209	4.57294e-16	unnamed protein product [Chondrus crispus]>gi|507110601|emb|CDF34356.1| unnamed protein product [Chondrus crispus]	--	--	--	--	--	--	--	--	--	--	--	--	--	PF00965	Tissue inhibitor of metalloproteinase	--	--	GO:0008191	metalloendopeptidase inhibitor activity	--	--	--	--
c109505_g1	30.8552	238.221	-2.9487	9.3589e-34	7.8765e-32	1132	--	--	--	--	--	--	--	--	--	--	--	--	--	--	--	--	--	--	--	--	--	--	--	--	--	--	--	--
c118100_g1	108.41	424.418	-1.969	9.9233e-34	8.3104e-32	1838	--	--	--	--	--	--	--	--	--	--	--	--	--	--	--	--	--	--	PF01299	Lysosome-associated membrane glycoprotein (Lamp)	--	--	--	--	GO:0016020	membrane	--	--
c117954_g1	110.662	428.925	-1.9546	1.1211e-33	9.3656e-32	5237	546310984	XP_005714519.1	964	1.46415e-110	unnamed protein product [Chondrus crispus]>gi|507110964|emb|CDF34700.1| unnamed protein product [Chondrus crispus]	--	--	--	--	--	--	--	--	--	Q9H5Z1	929	1.41028e-106	Probable ATP-dependent RNA helicase DHX35 OS=Homo sapiens GN=DHX35 PE=1 SV=2	PF03012//PF04408//PF00672	Phosphoprotein//Helicase associated domain (HA2)//HAMP domain	GO:0007165//GO:0019083//GO:0006144	signal transduction//viral transcription//purine nucleobase metabolic process	GO:0004871//GO:0004386//GO:0003968	signal transducer activity//helicase activity//RNA-directed RNA polymerase activity	GO:0016021//GO:0031379	integral component of membrane//RNA-directed RNA polymerase complex	KOG0922	DEAH-box RNA helicase
c119282_g1	33.0234	243.44	-2.882	1.4527e-33	1.2076e-31	3590	--	--	--	--	--	--	--	--	--	--	--	--	--	--	--	--	--	--	PF05417	Hepatitis E cysteine protease	GO:0019082//GO:0016032	viral protein processing//viral process	--	--	--	--	--	--
c115128_g1	120.335	448.533	-1.8982	1.5678e-33	1.3002e-31	2956	546324542	XP_005718399.1	992	6.39375e-123	unnamed protein product [Chondrus crispus]>gi|507115003|emb|CDF38506.1| unnamed protein product [Chondrus crispus]	--	--	--	--	--	--	--	--	--	--	--	--	--	PF08546//PF00098	Ketopantoate reductase PanE/ApbA C terminal//Zinc knuckle	GO:0055114	oxidation-reduction process	GO:0016491//GO:0003676//GO:0008270//GO:0050661	oxidoreductase activity//nucleic acid binding//zinc ion binding//NADP binding	--	--	--	--
c117772_g2	197.39	600.732	-1.6057	2.615e-33	2.1633e-31	7891	546326300	XP_005718911.1	3501	0	unnamed protein product [Chondrus crispus]>gi|507115547|emb|CDF39006.1| unnamed protein product [Chondrus crispus]	--	--	--	--	--	K16803	CKAP5, XMAP215	cytoskeleton-associated protein 5	http://www.genome.jp/dbget-bin/www_bget?ko:K16803	Q14008	893	4.62721e-95	Cytoskeleton-associated protein 5 OS=Homo sapiens GN=CKAP5 PE=1 SV=3	PF03007//PF00643//PF06974//PF02985	Wax ester synthase-like Acyl-CoA acyltransferase domain//B-box zinc finger//Protein of unknown function (DUF1298)//HEAT repeat	GO:0046486//GO:0042967//GO:0045017	glycerolipid metabolic process//acyl-carrier-protein biosynthetic process//glycerolipid biosynthetic process	GO:0005515//GO:0004144//GO:0008270	protein binding//diacylglycerol O-acyltransferase activity//zinc ion binding	GO:0005622	intracellular	KOG1820	Microtubule-associated protein
c121402_g1	105.472	413.817	-1.9721	5.1795e-33	4.2435e-31	3891	546314483	XP_005715584.1	396	5.22874e-39	unnamed protein product [Chondrus crispus]>gi|507112069|emb|CDF35765.1| unnamed protein product [Chondrus crispus]	--	--	--	--	--	K11414	SIRT4, SIR2L4	NAD-dependent deacetylase sirtuin 4	http://www.genome.jp/dbget-bin/www_bget?ko:K11414	F4P804	301	9.95533e-28	NAD-dependent protein deacylase SIR4 OS=Batrachochytrium dendrobatidis (strain JAM81 / FGSC 10211) GN=BATDEDRAFT_20316 PE=3 SV=1	PF00205//PF06003//PF02146	Thiamine pyrophosphate enzyme, central domain//Survival motor neuron protein (SMN)//Sir2 family	GO:0006397	mRNA processing	GO:0070403//GO:0003723//GO:0000287//GO:0030976	NAD+ binding//RNA binding//magnesium ion binding//thiamine pyrophosphate binding	GO:0005634//GO:0005737	nucleus//cytoplasm	KOG2683	Sirtuin 4 and related class II sirtuins (SIR2 family)
c120450_g1	394.78	950.118	-1.2671	9.2304e-33	7.4903e-31	2607	--	--	--	--	--	--	--	--	--	--	--	--	--	--	--	--	--	--	PF07936//PF00400	Potassium-channel blocking toxin//WD domain, G-beta repeat	GO:0009405//GO:0006810	pathogenesis//transport	GO:0005515//GO:0008200	protein binding//ion channel inhibitor activity	GO:0042151	nematocyst	--	--
c114316_g1	21.2651	203.591	-3.2591	2.2584e-32	1.824e-30	4615	546307166	XP_005713228.1	3180	0	unnamed protein product [Chondrus crispus]>gi|507109610|emb|CDF33425.1| unnamed protein product [Chondrus crispus]	--	--	--	--	--	--	--	--	--	A2CEQ0	519	1.26321e-54	Calcium-binding mitochondrial carrier protein SCaMC-2-B OS=Danio rerio GN=slc25a25b PE=3 SV=2	PF00036	EF hand	--	--	GO:0005509	calcium ion binding	--	--	KOG0752	Mitochondrial solute carrier protein
c119373_g1	72.729	335.887	-2.2074	4.0354e-32	3.2437e-30	4107	546296418	XP_005709859.1	720	8.83749e-77	Putative Mei2-like protein [Chondrus crispus]>gi|507105864|emb|CDF39565.1| Putative Mei2-like protein [Chondrus crispus]	836006122	XM_012847731.1	65	1.37238e-22	PREDICTED: Setaria italica protein MEI2-like 4 (LOC101756692), transcript variant X4, mRNA	--	--	--	--	Q64M78	558	5.01424e-57	Protein MEI2-like 4 OS=Oryza sativa subsp. japonica GN=ML4 PE=2 SV=1	PF00076//PF07213	RNA recognition motif. (a.k.a. RRM, RBD, or RNP domain)//DAP10 membrane protein	GO:0014068//GO:0050776//GO:0007165	positive regulation of phosphatidylinositol 3-kinase signaling//regulation of immune response//signal transduction	GO:0003676//GO:0005102//GO:0043548	nucleic acid binding//receptor binding//phosphatidylinositol 3-kinase binding	GO:0016020	membrane	KOG0118	FOG: RRM domain
c103183_g1	284.452	750.638	-1.3999	6.4639e-32	5.1713e-30	2641	546302258	XP_005711653.1	1664	0	cytochrome P450 family 51-CYP51G1 [Chondrus crispus]>gi|507107959|emb|CDF41359.1| cytochrome P450 family 51-CYP51G1 [Chondrus crispus]	--	--	--	--	--	K05917	CYP51	sterol 14-demethylase	http://www.genome.jp/dbget-bin/www_bget?ko:K05917	P93846	1067	1.59742e-133	Obtusifoliol 14-alpha demethylase OS=Sorghum bicolor GN=CYP51 PE=1 SV=1	PF00067	Cytochrome P450	GO:0055114	oxidation-reduction process	GO:0016705//GO:0020037//GO:0005506	oxidoreductase activity, acting on paired donors, with incorporation or reduction of molecular oxygen//heme binding//iron ion binding	--	--	KOG0684	Cytochrome P450
c121131_g1	93.2327	379.826	-2.0264	9.4696e-32	7.5228e-30	4024	544214383	XP_005537338.1	489	1.61411e-50	hypothetical protein, conserved [Cyanidioschyzon merolae strain 10D]>gi|449017900|dbj|BAM81302.1| hypothetical protein, conserved [Cyanidioschyzon merolae strain 10D]	--	--	--	--	--	K09833	HPT, HGGT, ubiA	homogentisate phytyltransferase / homogentisate geranylgeranyltransferase	http://www.genome.jp/dbget-bin/www_bget?ko:K09833	B7FA90	425	6.02369e-43	Probable homogentisate phytyltransferase 1, chloroplastic OS=Oryza sativa subsp. japonica GN=HPT1 PE=2 SV=1	PF03694//PF01040//PF00076	Erg28 like protein//UbiA prenyltransferase family//RNA recognition motif. (a.k.a. RRM, RBD, or RNP domain)	--	--	GO:0004659//GO:0003676	prenyltransferase activity//nucleic acid binding	GO:0016021	integral component of membrane	KOG3152	TBP-binding protein, activator of basal transcription (contains rrm motif)
c121199_g1	231.664	652.598	-1.4942	1.3057e-31	1.0325e-29	8070	224007663	XP_002292791.1	1016	2.77044e-118	hypothetical protein THAPSDRAFT_24127 [Thalassiosira pseudonana CCMP1335]>gi|220971653|gb|EED89987.1| hypothetical protein THAPSDRAFT_24127 [Thalassiosira pseudonana CCMP1335]	--	--	--	--	--	--	--	--	--	O67554	376	2.08837e-36	Putative L-lysine 2,3-aminomutase aq_1632 OS=Aquifex aeolicus (strain VF5) GN=aq_1632 PE=3 SV=1	PF04055//PF00798//PF00419//PF00443	Radical SAM superfamily//Arenavirus glycoprotein//Fimbrial protein//Ubiquitin carboxyl-terminal hydrolase	GO:0016579//GO:0007155	protein deubiquitination//cell adhesion	GO:0036459//GO:0003824//GO:0051536	ubiquitinyl hydrolase activity//catalytic activity//iron-sulfur cluster binding	GO:0009289//GO:0019031	pilus//viral envelope	KOG1863	Ubiquitin carboxyl-terminal hydrolase
c121070_g1	129.925	456.202	-1.812	1.3883e-31	1.0927e-29	4004	546301501	XP_005711429.1	1411	2.04489e-177	unnamed protein product [Chondrus crispus]>gi|507107690|emb|CDF41135.1| unnamed protein product [Chondrus crispus]	194758694	XM_001961561.1	38	1.36635e-07	Drosophila ananassae GF14857 (Dana\GF14857), mRNA	--	--	--	--	Q54RJ1	776	9.24114e-88	CLPTM1-like membrane protein cnrB OS=Dictyostelium discoideum GN=cnrB PE=3 SV=1	PF05602//PF16917	Cleft lip and palate transmembrane protein 1 (CLPTM1)//Biotin/lipoate A/B protein ligase family	GO:0006464	cellular protein modification process	--	--	GO:0016021	integral component of membrane	KOG2489	Transmembrane protein
c117440_g1	164.033	523.328	-1.6737	1.9357e-31	1.52e-29	4072	545709177	XP_005706899.1	781	1.31288e-85	beta-mannosidase [Galdieria sulphuraria]>gi|452823368|gb|EME30379.1| beta-mannosidase [Galdieria sulphuraria]	--	--	--	--	--	K12873	BUD31, G10	bud site selection protein 31	http://www.genome.jp/dbget-bin/www_bget?ko:K12873	O00462	341	5.86568e-31	Beta-mannosidase OS=Homo sapiens GN=MANBA PE=2 SV=3	PF01125//PF00703	G10 protein//Glycosyl hydrolases family 2	GO:0005975	carbohydrate metabolic process	GO:0004553	hydrolase activity, hydrolyzing O-glycosyl compounds	GO:0005634	nucleus	KOG3404	G10 protein/predicted nuclear transcription regulator
c109870_g1	101.739	395.006	-1.957	3.3007e-31	2.5799e-29	2605	--	--	--	--	--	--	--	--	--	--	--	--	--	--	Q9PTY5	145	5.14512e-08	Ran-binding protein 9 OS=Xenopus laevis GN=ranbp9 PE=2 SV=1	PF00622	SPRY domain	--	--	GO:0005515	protein binding	--	--	--	--
c116612_g1	37.0262	241.463	-2.7052	7.0448e-31	5.4563e-29	1419	546297459	XP_005710231.1	273	7.79588e-25	unnamed protein product [Chondrus crispus]>gi|507106276|emb|CDF39937.1| unnamed protein product [Chondrus crispus]	--	--	--	--	--	K06891	clpS	ATP-dependent Clp protease adaptor protein ClpS	http://www.genome.jp/dbget-bin/www_bget?ko:K06891	Q3AUR5	149	3.27559e-10	ATP-dependent Clp protease adapter protein ClpS OS=Synechococcus sp. (strain CC9902) GN=clpS PE=3 SV=1	PF02617	ATP-dependent Clp protease adaptor protein ClpS	GO:0030163	protein catabolic process	--	--	--	--	--	--
c105611_g1	20.181	192.996	-3.2575	9.2543e-31	7.1189e-29	1770	546323790	XP_005718181.1	645	5.02482e-77	unnamed protein product [Chondrus crispus]>gi|507114768|emb|CDF38296.1| unnamed protein product [Chondrus crispus]	--	--	--	--	--	K01783	rpe, RPE	ribulose-phosphate 3-epimerase	http://www.genome.jp/dbget-bin/www_bget?ko:K01783	Q9SE42	512	1.28806e-58	Ribulose-phosphate 3-epimerase, cytoplasmic isoform OS=Oryza sativa subsp. japonica GN=Os09g0505700 PE=1 SV=1	PF00215//PF00834	Orotidine 5'-phosphate decarboxylase / HUMPS family//Ribulose-phosphate 3 epimerase family	GO:0006206//GO:0005975//GO:0006207	pyrimidine nucleobase metabolic process//carbohydrate metabolic process//'de novo' pyrimidine nucleobase biosynthetic process	GO:0016857//GO:0004590	racemase and epimerase activity, acting on carbohydrates and derivatives//orotidine-5'-phosphate decarboxylase activity	--	--	KOG3111	D-ribulose-5-phosphate 3-epimerase
c152552_g1	22.4326	199.638	-3.1537	1.011e-30	7.7593e-29	1171	595789395	YP_009019539.1	1656	0	photosystem II Q (chloroplast) [Gracilaria salicornia]>gi|576094948|gb|AHH24507.1| photosystem II Q (chloroplast) [Gracilaria salicornia]	695201008	KF806491.1	964	0	Sheathia arcuata photosystem II thylakoid membrane protein D1 (psbA) gene, partial cds; chloroplast	K02703	psbA	photosystem II P680 reaction center D1 protein	http://www.genome.jp/dbget-bin/www_bget?ko:K02703	O98733	1650	0	Photosystem II protein D1 OS=Palmaria palmata GN=psbA PE=3 SV=1	PF00124	Photosynthetic reaction centre protein	GO:0019684//GO:0006118//GO:0009772	photosynthesis, light reaction//obsolete electron transport//photosynthetic electron transport in photosystem II	GO:0045156	electron transporter, transferring electrons within the cyclic electron transport pathway of photosynthesis activity	--	--	--	--
c114980_g1	183.38	550.131	-1.5849	6.0763e-30	4.6116e-28	5634	546302959	XP_005711871.1	1097	1.59467e-131	unnamed protein product [Chondrus crispus]>gi|507108207|emb|CDF32206.1| unnamed protein product [Chondrus crispus]	--	--	--	--	--	K15429	TRM5, TRMT5	tRNA (guanine37-N1)-methyltransferase	http://www.genome.jp/dbget-bin/www_bget?ko:K15429	D0NLC2	718	2.50334e-81	tRNA (guanine(37)-N1)-methyltransferase OS=Phytophthora infestans (strain T30-4) GN=PITG_12867 PE=3 SV=1	PF05175	Methyltransferase small domain	--	--	GO:0008168	methyltransferase activity	--	--	KOG2837	Protein containing a U1-type Zn-finger and implicated in RNA splicing or processing
c109557_g1	21.4319	193.076	-3.1713	6.1157e-30	4.6312e-28	2635	551678157	XP_005841831.1	1162	3.70524e-145	minichromosome maintenance protein 8 [Guillardia theta CCMP2712]>gi|428186000|gb|EKX54851.1| minichromosome maintenance protein 8 [Guillardia theta CCMP2712]	--	--	--	--	--	K10737	MCM8	DNA helicase MCM8	http://www.genome.jp/dbget-bin/www_bget?ko:K10737	I0IUP3	1142	2.03133e-140	DNA helicase MCM8 OS=Gallus gallus GN=MCM8 PE=1 SV=1	PF00004//PF07728//PF02146//PF00493//PF07726	ATPase family associated with various cellular activities (AAA)//AAA domain (dynein-related subfamily)//Sir2 family//MCM2/3/5 family//ATPase family associated with various cellular activities (AAA)	GO:0006260	DNA replication	GO:0016887//GO:0003677//GO:0070403//GO:0005524	ATPase activity//DNA binding//NAD+ binding//ATP binding	--	--	KOG0480	DNA replication licensing factor, MCM6 component
c108536_g1	100.154	382.751	-1.9342	9.7909e-30	7.3814e-28	2151	--	--	--	--	--	--	--	--	--	--	--	--	--	--	--	--	--	--	--	--	--	--	--	--	--	--	--	--
c109937_g1	56.4567	284.395	-2.3327	1.1049e-29	8.2928e-28	5180	546301898	XP_005711546.1	848	9.53642e-97	unnamed protein product [Chondrus crispus]>gi|507107830|emb|CDF41252.1| unnamed protein product [Chondrus crispus]	--	--	--	--	--	K01922	PPCS, coaB	phosphopantothenate-cysteine ligase	http://www.genome.jp/dbget-bin/www_bget?ko:K01922	Q0J7N5	410	1.49681e-41	Phosphopantothenate--cysteine ligase 2 OS=Oryza sativa subsp. japonica GN=Os08g0176100 PE=2 SV=2	PF01386	Ribosomal L25p family	GO:0042254//GO:0006412	ribosome biogenesis//translation	GO:0003735//GO:0008097	structural constituent of ribosome//5S rRNA binding	GO:0005840	ribosome	KOG2728	Uncharacterized conserved protein with similarity to phosphopantothenoylcysteine synthetase/decarboxylase
c120631_g1	145.186	472.569	-1.7026	2.1005e-29	1.5697e-27	3675	546320875	XP_005717406.1	2096	0	DnaK Chaperone, HSP70 [Chondrus crispus]>gi|507113941|emb|CDF37535.1| DnaK Chaperone, HSP70 [Chondrus crispus]	--	--	--	--	--	--	--	--	--	Q7ZUW2	684	2.57194e-73	Hypoxia up-regulated protein 1 OS=Danio rerio GN=hyou1 PE=2 SV=1	PF02782	FGGY family of carbohydrate kinases, C-terminal domain	GO:0005975	carbohydrate metabolic process	GO:0016773	phosphotransferase activity, alcohol group as acceptor	--	--	KOG0104	Molecular chaperones GRP170/SIL1, HSP70 superfamily
c114117_g1	8.17246	147.455	-4.1734	2.2923e-29	1.7092e-27	830	--	--	--	--	--	--	--	--	--	--	--	--	--	--	--	--	--	--	--	--	--	--	--	--	--	--	--	--
c119227_g1	35.692	229.761	-2.6865	3.2654e-29	2.4242e-27	2312	731320783	XP_010670996.1	174	5.18288e-21	PREDICTED: probable helicase MAGATAMA 3 [Beta vulgaris subsp. vulgaris]>gi|870865539|gb|KMT16589.1| hypothetical protein BVRB_3g048770 [Beta vulgaris subsp. vulgaris]	--	--	--	--	--	K10742	DNA2	DNA replication ATP-dependent helicase Dna2	http://www.genome.jp/dbget-bin/www_bget?ko:K10742	Q09820	218	1.01432e-16	ATP-dependent helicase upf1 OS=Schizosaccharomyces pombe (strain 972 / ATCC 24843) GN=upf1 PE=3 SV=2	PF04851//PF00004//PF00448//PF07728	Type III restriction enzyme, res subunit//ATPase family associated with various cellular activities (AAA)//SRP54-type protein, GTPase domain//AAA domain (dynein-related subfamily)	GO:0006614	SRP-dependent cotranslational protein targeting to membrane	GO:0005524//GO:0003677//GO:0016787//GO:0016887//GO:0005525	ATP binding//DNA binding//hydrolase activity//ATPase activity//GTP binding	--	--	KOG1802	RNA helicase nonsense mRNA reducing factor (pNORF1)
c102581_g1	16.5951	173.942	-3.3898	5.4145e-29	3.9848e-27	1503	673040337	XP_008874129.1	192	2.81783e-13	hypothetical protein H310_09751 [Aphanomyces invadans]>gi|574470410|gb|ETV97421.1| hypothetical protein H310_09751 [Aphanomyces invadans]	--	--	--	--	--	--	--	--	--	--	--	--	--	--	--	--	--	--	--	--	--	--	--
c102082_g1	46.7832	256.406	-2.4544	7.5422e-29	5.5268e-27	7543	546314178	XP_005715511.1	248	1.66811e-18	unnamed protein product [Chondrus crispus]>gi|507111991|emb|CDF35692.1| unnamed protein product [Chondrus crispus]	--	--	--	--	--	--	--	--	--	--	--	--	--	--	--	--	--	--	--	--	--	--	--
c119098_g1	234.166	635.125	-1.4395	9.7341e-29	7.072e-27	3605	546301214	XP_005711340.1	821	2.5467e-95	unnamed protein product [Chondrus crispus]>gi|507107592|emb|CDF41046.1| unnamed protein product [Chondrus crispus]	--	--	--	--	--	--	--	--	--	Q3E6S8	442	3.60712e-45	Putative protease Do-like 14 OS=Arabidopsis thaliana GN=DEGP14 PE=3 SV=2	PF00096//PF00595//PF13180//PF00089//PF11112//PF02304	Zinc finger, C2H2 type//PDZ domain (Also known as DHR or GLGF)//PDZ domain//Trypsin//Pyocin activator protein PrtN//Scaffold protein B	GO:0019069//GO:0006508//GO:0006355	viral capsid assembly//proteolysis//regulation of transcription, DNA-templated	GO:0005515//GO:0046872//GO:0004252	protein binding//metal ion binding//serine-type endopeptidase activity	GO:0046729	viral procapsid	KOG1320	Serine protease
c120452_g1	160.864	497.395	-1.6285	1.4391e-28	1.0433e-26	6152	546309808	XP_005714160.1	1402	8.34056e-173	unnamed protein product [Chondrus crispus]>gi|507110584|emb|CDF34341.1| unnamed protein product [Chondrus crispus]	--	--	--	--	--	--	--	--	--	--	--	--	--	PF00937//PF04055//PF05374//PF09726	Coronavirus nucleocapsid protein//Radical SAM superfamily//Mu-Conotoxin//Transmembrane protein	GO:0006810//GO:0009405	transport//pathogenesis	GO:0019871//GO:0051536//GO:0003824	sodium channel inhibitor activity//iron-sulfur cluster binding//catalytic activity	GO:0016021//GO:0019013//GO:0005576	integral component of membrane//viral nucleocapsid//extracellular region	--	--
c183195_g1	0.500355	138.205	-8.1096	1.5036e-28	1.0855e-26	2043	--	--	--	--	--	--	--	--	--	--	--	--	--	--	--	--	--	--	PF00481	Protein phosphatase 2C	--	--	GO:0003824	catalytic activity	--	--	--	--
c114945_g1	51.8701	267.001	-2.3639	1.7401e-28	1.2535e-26	1917	--	--	--	--	--	--	--	--	--	--	--	--	--	--	--	--	--	--	--	--	--	--	--	--	--	--	--	--
c121483_g1	188.217	545.387	-1.5349	4.9505e-28	3.5362e-26	4886	546313562	XP_005715321.1	2128	0	unnamed protein product [Chondrus crispus]>gi|507111793|emb|CDF35502.1| unnamed protein product [Chondrus crispus]	--	--	--	--	--	--	--	--	--	Q9AYT5	860	8.70459e-96	Putative GTP diphosphokinase RSH1, chloroplastic OS=Oryza sativa subsp. japonica GN=RSH1 PE=2 SV=1	PF13869//PF00293//PF13291//PF01842//PF05676//PF04607	Nucleotide hydrolase//NUDIX domain//ACT domain//ACT domain//NADH-ubiquinone oxidoreductase B18 subunit (NDUFB7)//Region found in RelA / SpoT proteins	GO:0015969//GO:0006120//GO:0006814//GO:0006378//GO:0008152//GO:0015992//GO:0006118//GO:0006744	guanosine tetraphosphate metabolic process//mitochondrial electron transport, NADH to ubiquinone//sodium ion transport//mRNA polyadenylation//metabolic process//proton transport//obsolete electron transport//ubiquinone biosynthetic process	GO:0016787//GO:0016597//GO:0008137//GO:0003729//GO:0003954	hydrolase activity//amino acid binding//NADH dehydrogenase (ubiquinone) activity//mRNA binding//NADH dehydrogenase activity	GO:0005849//GO:0005739	mRNA cleavage factor complex//mitochondrion	KOG1689	mRNA cleavage factor I subunit
c121979_g2	72.5514	310.803	-2.0989	1.0286e-27	7.3016e-26	1057	--	--	--	--	--	--	--	--	--	--	--	--	--	--	--	--	--	--	--	--	--	--	--	--	--	--	--	--
c117551_g8	85.8108	339.424	-1.9839	1.2483e-27	8.824e-26	2685	635365098	CCI46517.1	689	2.50509e-80	unnamed protein product [Albugo candida]	630966187	XM_007881311.1	40	7.05146e-09	Pseudozyma flocculosa PF-1 hypothetical protein partial mRNA	--	--	--	--	O74439	645	9.21863e-75	Uncharacterized mitochondrial carrier C1682.09c OS=Schizosaccharomyces pombe (strain 972 / ATCC 24843) GN=SPCC1682.09c PE=3 SV=1	PF13606//PF00487	Ankyrin repeat//Fatty acid desaturase	GO:0006629	lipid metabolic process	GO:0005515	protein binding	--	--	KOG0750	Mitochondrial solute carrier protein
c120973_g1	443.898	983.8	-1.1481	1.4283e-27	1.0076e-25	4474	546299736	XP_005710904.1	820	1.0112e-94	unnamed protein product [Chondrus crispus]>gi|507107072|emb|CDF40610.1| unnamed protein product [Chondrus crispus]	--	--	--	--	--	K15340	DCLRE1A, SNM1A, PSO2	DNA cross-link repair 1A protein	http://www.genome.jp/dbget-bin/www_bget?ko:K15340	O74477	550	3.81884e-59	Metacaspase-1 OS=Schizosaccharomyces pombe (strain 972 / ATCC 24843) GN=pca1 PE=2 SV=1	PF00537//PF01484//PF00656//PF00957	Scorpion toxin-like domain//Nematode cuticle collagen N-terminal domain//Caspase domain//Synaptobrevin	GO:0006810//GO:0006508//GO:0016192	transport//proteolysis//vesicle-mediated transport	GO:0004197//GO:0042302//GO:0008200	cysteine-type endopeptidase activity//structural constituent of cuticle//ion channel inhibitor activity	GO:0016021//GO:0005576	integral component of membrane//extracellular region	KOG1546	Metacaspase involved in regulation of apoptosis
c119809_g3	1.5461	119.655	-6.2741	2.0129e-27	1.4141e-25	2796	546306855	XP_005713120.1	1171	1.76964e-140	unnamed protein product [Chondrus crispus]>gi|507109498|emb|CDF33317.1| unnamed protein product [Chondrus crispus]	--	--	--	--	--	--	--	--	--	P04146	210	1.55019e-15	Copia protein OS=Drosophila melanogaster GN=GIP PE=1 SV=3	PF00665	Integrase core domain	GO:0015074	DNA integration	--	--	--	--	--	--
c117636_g1	261.936	672.681	-1.3607	3.0555e-27	2.1421e-25	7790	546327079	XP_005719161.1	1459	3.16086e-164	unnamed protein product [Chondrus crispus]>gi|507115821|emb|CDF39250.1| unnamed protein product [Chondrus crispus]	--	--	--	--	--	--	--	--	--	Q503E9	445	3.96543e-44	Importin subunit alpha-6 OS=Danio rerio GN=kpna5 PE=2 SV=2	PF00514//PF00023//PF13606	Armadillo/beta-catenin-like repeat//Ankyrin repeat//Ankyrin repeat	--	--	GO:0005515	protein binding	--	--	KOG0166	Karyopherin (importin) alpha
c113647_g1	51.0362	257.908	-2.3373	3.8035e-27	2.6555e-25	2702	546326750	XP_005719036.1	818	2.2422e-94	RNA splicing factor (Pad-1), putative [Chondrus crispus]>gi|507115685|emb|CDF39125.1| RNA splicing factor (Pad-1), putative [Chondrus crispus]	--	--	--	--	--	K13091	RBM39, RNPC2	RNA-binding protein 39	http://www.genome.jp/dbget-bin/www_bget?ko:K13091	O13845	306	1.88368e-27	RNA-binding protein rsd1 OS=Schizosaccharomyces pombe (strain 972 / ATCC 24843) GN=rsd1 PE=1 SV=2	PF00076//PF16367	RNA recognition motif. (a.k.a. RRM, RBD, or RNP domain)//RNA recognition motif	--	--	GO:0003676	nucleic acid binding	--	--	KOG0147	Transcriptional coactivator CAPER (RRM superfamily)
c121603_g2	0.833924	121.917	-7.1918	4.6219e-27	3.2006e-25	943	--	--	--	--	--	--	--	--	--	--	--	--	--	--	--	--	--	--	PF00400	WD domain, G-beta repeat	--	--	GO:0005515	protein binding	--	--	--	--
c111727_g1	40.4453	231.185	-2.515	5.0192e-27	3.4687e-25	2146	--	--	--	--	--	--	--	--	--	--	--	--	--	--	--	--	--	--	PF04724	Glycosyltransferase family 17	GO:0006487	protein N-linked glycosylation	GO:0003830	beta-1,4-mannosylglycoprotein 4-beta-N-acetylglucosaminyltransferase activity	GO:0016020	membrane	--	--
c120564_g2	69.0489	298.389	-2.1115	6.5327e-27	4.4963e-25	6778	546325159	XP_005718582.1	1088	1.38099e-123	unnamed protein product [Chondrus crispus]>gi|507115186|emb|CDF38677.1| unnamed protein product [Chondrus crispus]	--	--	--	--	--	K03514	PAPD5_7, TRF4	non-canonical poly(A) RNA polymerase PAPD5/7	http://www.genome.jp/dbget-bin/www_bget?ko:K03514	Q5XG87	446	1.43124e-43	Non-canonical poly(A) RNA polymerase PAPD7 OS=Homo sapiens GN=PAPD7 PE=1 SV=3	PF06220//PF01909//PF05699//PF04988	U1 zinc finger//Nucleotidyltransferase domain//hAT family C-terminal dimerisation region//A-kinase anchoring protein 95 (AKAP95)	--	--	GO:0016779//GO:0008270//GO:0003677//GO:0046983	nucleotidyltransferase activity//zinc ion binding//DNA binding//protein dimerization activity	GO:0005634	nucleus	KOG1906	DNA polymerase sigma
c42256_g1	100.655	366.227	-1.8633	7.1329e-27	4.8995e-25	2504	546310104	XP_005714247.1	646	2.3555e-71	unnamed protein product [Chondrus crispus]>gi|507110679|emb|CDF34428.1| unnamed protein product [Chondrus crispus]	--	--	--	--	--	--	--	--	--	O94580	227	7.91544e-19	Ubiquitin and WLM domain-containing metalloprotease SPCC1442.07c OS=Schizosaccharomyces pombe (strain 972 / ATCC 24843) GN=SPCC1442.07c PE=3 SV=1	PF01060	Transthyretin-like family	--	--	--	--	GO:0005615	extracellular space	KOG4842	Protein involved in sister chromatid separation and/or segregation
c152559_g1	0	124.448	-7.9594	3.3957e-26	2.2817e-24	962	--	--	--	--	--	--	--	--	--	--	--	--	--	--	--	--	--	--	--	--	--	--	--	--	--	--	--	--
c113003_g2	0	122.945	-7.9419	6.1794e-26	4.1359e-24	302	413951911	AFW84560.1	137	1.66243e-09	hypothetical protein ZEAMMB73_284819 [Zea mays]	62198324	AC146936.4	301	5.83792e-155	Oryza sativa Japonica Group chromosome 3 clone B1154F06 map near C10769, complete sequence	--	--	--	--	--	--	--	--	--	--	--	--	--	--	--	--	--	--
c115139_g1	93.8999	345.433	-1.8792	8.6579e-26	5.7834e-24	1789	--	--	--	--	--	--	--	--	--	--	--	--	--	--	--	--	--	--	PF08499	3'5'-cyclic nucleotide phosphodiesterase N-terminal	GO:0006144	purine nucleobase metabolic process	GO:0004114	3',5'-cyclic-nucleotide phosphodiesterase activity	--	--	--	--
c109348_g1	35.1916	210.628	-2.5814	1.3095e-25	8.7135e-24	1805	--	--	--	--	--	--	--	--	--	--	--	--	--	--	--	--	--	--	--	--	--	--	--	--	--	--	--	--
c113652_g2	13.593	147.93	-3.444	2.8294e-25	1.8716e-23	2117	302767286	XP_002967063.1	217	2.52825e-16	hypothetical protein SELMODRAFT_144662 [Selaginella moellendorffii]>gi|300165054|gb|EFJ31662.1| hypothetical protein SELMODRAFT_144662 [Selaginella moellendorffii]	--	--	--	--	--	K10802	HMGB1	high mobility group protein B1	http://www.genome.jp/dbget-bin/www_bget?ko:K10802	Q9SUP7	191	6.88374e-14	High mobility group B protein 6 OS=Arabidopsis thaliana GN=HMGB6 PE=2 SV=1	PF08073//PF05059	CHDNT (NUC034) domain//Orbivirus VP4 core protein	GO:0006355	regulation of transcription, DNA-templated	GO:0008270//GO:0005524//GO:0003677//GO:0016818	zinc ion binding//ATP binding//DNA binding//hydrolase activity, acting on acid anhydrides, in phosphorus-containing anhydrides	GO:0019028//GO:0005634	viral capsid//nucleus	KOG0381	HMG box-containing protein
c116444_g1	69.3825	289.06	-2.0587	3.76e-25	2.4824e-23	6281	546303949	XP_005712176.1	1519	1.75386e-169	unnamed protein product [Chondrus crispus]>gi|507108564|emb|CDF32511.1| unnamed protein product [Chondrus crispus]	--	--	--	--	--	K08874	TRRAP	transformation/transcription domain-associated protein	http://www.genome.jp/dbget-bin/www_bget?ko:K08874	Q9HFE8	366	4.26147e-33	Transcription-associated protein 1 OS=Schizosaccharomyces pombe (strain 972 / ATCC 24843) GN=tra1 PE=3 SV=1	PF00454//PF02260//PF08057	Phosphatidylinositol 3- and 4-kinase//FATC domain//Erythromycin resistance leader peptide	GO:0046677	response to antibiotic	GO:0016773//GO:0005515	phosphotransferase activity, alcohol group as acceptor//protein binding	--	--	KOG0889	Histone acetyltransferase SAGA, TRRAP/TRA1 component, PI-3 kinase superfamily
c117103_g3	43.1973	227.073	-2.3941	6.7603e-25	4.4118e-23	1028	544217742	XP_005539015.1	241	9.61301e-21	hypothetical protein, conserved [Cyanidioschyzon merolae strain 10D]>gi|449019577|dbj|BAM82979.1| hypothetical protein, conserved [Cyanidioschyzon merolae strain 10D]	--	--	--	--	--	--	--	--	--	--	--	--	--	PF16588	C2H2 zinc-finger	--	--	GO:0003676//GO:0008270	nucleic acid binding//zinc ion binding	--	--	--	--
c117030_g2	188.05	521.272	-1.4709	7.4532e-25	4.8547e-23	6283	546296956	XP_005710066.1	679	1.31152e-75	TPR repeat-containing protein [Chondrus crispus]>gi|507106088|emb|CDF39772.1| TPR repeat-containing protein [Chondrus crispus]	--	--	--	--	--	--	--	--	--	Q96NY9	231	6.8705e-18	Crossover junction endonuclease MUS81 OS=Homo sapiens GN=MUS81 PE=1 SV=3	PF02732//PF14863//PF13371//PF02961//PF00515//PF00633//PF08138//PF02939//PF13181//PF10099//PF01213//PF13174//PF10391//PF00684//PF13414//PF13374	ERCC4 domain//Alkyl sulfatase dimerisation//Tetratricopeptide repeat//Barrier to autointegration factor//Tetratricopeptide repeat//Helix-hairpin-helix motif//Sex peptide (SP) family//UcrQ family//Tetratricopeptide repeat//Anti-sigma-K factor rskA//Adenylate cyclase associated (CAP) N terminal//Tetratricopeptide repeat//Fingers domain of DNA polymerase lambda//DnaJ central domain//TPR repeat//Tetr…	GO:0007165//GO:0006119//GO:0007010//GO:0015992//GO:0006118//GO:0046008	signal transduction//oxidative phosphorylation//cytoskeleton organization//proton transport//obsolete electron transport//regulation of female receptivity, post-mating	GO:0005515//GO:0003779//GO:0031072//GO:0051082//GO:0003677//GO:0004518//GO:0046983//GO:0005179//GO:0008121//GO:0034061	protein binding//actin binding//heat shock protein binding//unfolded protein binding//DNA binding//nuclease activity//protein dimerization activity//hormone activity//ubiquinol-cytochrome-c reductase activity//DNA polymerase activity	GO:0005634//GO:0005576//GO:0016021//GO:0005886	nucleus//extracellular region//integral component of membrane//plasma membrane	KOG2379	Endonuclease MUS81
c109663_g1	234.75	605.081	-1.366	7.4819e-25	4.8641e-23	4239	545709444	XP_005707032.1	195	1.5109e-13	Sel1 domain protein repeat-containing protein [Galdieria sulphuraria]>gi|452823502|gb|EME30512.1| Sel1 domain protein repeat-containing protein [Galdieria sulphuraria]	--	--	--	--	--	--	--	--	--	--	--	--	--	PF08066//PF03367//PF04546	PMC2NT (NUC016) domain//ZPR1 zinc-finger domain//Sigma-70, non-essential region	GO:0006396//GO:0006352//GO:0006355	RNA processing//DNA-templated transcription, initiation//regulation of transcription, DNA-templated	GO:0016987//GO:0003700//GO:0003677//GO:0008270	sigma factor activity//transcription factor activity, sequence-specific DNA binding//DNA binding//zinc ion binding	GO:0005667//GO:0000176	transcription factor complex//nuclear exosome (RNase complex)	KOG1550	Extracellular protein SEL-1 and related proteins
c121846_g3	22.4326	172.282	-2.9411	8.4607e-25	5.4899e-23	3139	546326552	XP_005718980.1	800	1.05689e-91	unnamed protein product, partial [Chondrus crispus]>gi|507115620|emb|CDF39069.1| unnamed protein product, partial [Chondrus crispus]	--	--	--	--	--	K07437	CYP26A	cytochrome P450, family 26, subfamily A	http://www.genome.jp/dbget-bin/www_bget?ko:K07437	Q7LHG5	507	8.57781e-51	Transposon Ty3-I Gag-Pol polyprotein OS=Saccharomyces cerevisiae (strain ATCC 204508 / S288c) GN=TY3B-I PE=3 SV=2	PF00665	Integrase core domain	GO:0015074	DNA integration	--	--	--	--	KOG0017	FOG: Transposon-encoded proteins with TYA, reverse transcriptase, integrase domains in various combinations
c121135_g1	74.6362	298.31	-1.9989	9.1153e-25	5.9034e-23	3481	545706042	XP_005705339.1	309	1.78355e-27	zinc finger (CCCH-type/C3HC4-type RING finger) family protein [Galdieria sulphuraria]>gi|452821793|gb|EME28819.1| zinc finger (CCCH-type/C3HC4-type RING finger) family protein [Galdieria sulphuraria]	--	--	--	--	--	K15687	MKRN	E3 ubiquitin-protein ligase makorin	http://www.genome.jp/dbget-bin/www_bget?ko:K15687	Q6GLT5	253	1.49352e-32	Probable E3 ubiquitin-protein ligase makorin-1 OS=Xenopus laevis GN=mkrn1 PE=2 SV=1	PF02213//PF00642//PF00219	GYF domain//Zinc finger C-x8-C-x5-C-x3-H type (and similar)//Insulin-like growth factor binding protein	GO:0001558	regulation of cell growth	GO:0005515//GO:0005520//GO:0046872	protein binding//insulin-like growth factor binding//metal ion binding	GO:0005576//GO:0016942	extracellular region//insulin-like growth factor binding protein complex	KOG1039	Predicted E3 ubiquitin ligase
c120873_g1	150.857	449.561	-1.5753	1.6704e-24	1.0757e-22	5972	546317037	XP_005716324.1	813	4.45097e-90	Splicing factor 3A subunit 1, SF3-A [Chondrus crispus]>gi|507112844|emb|CDF36505.1| Splicing factor 3A subunit 1, SF3-A [Chondrus crispus]	635103426	XM_007976366.1	38	2.04402e-07	PREDICTED: Chlorocebus sabaeus uncharacterized protein C1orf226 (LOC103223662), transcript variant X3, mRNA	K12825	SF3A1, SAP114	splicing factor 3A subunit 1	http://www.genome.jp/dbget-bin/www_bget?ko:K12825	Q55D90	204	2.05614e-36	Probable phosphatidate cytidylyltransferase OS=Dictyostelium discoideum GN=cdsA PE=3 SV=1	PF13639//PF00240//PF01805//PF12678//PF14634//PF04147//PF02553//PF04931//PF17123//PF09026//PF07462	Ring finger domain//Ubiquitin family//Surp module//RING-H2 zinc finger//zinc-RING finger domain//Nop14-like family//Cobalt transport protein component CbiN//DNA polymerase phi//RING-like zinc finger//Centromere protein B dimerisation domain//Merozoite surface protein 1 (MSP1) C-terminus	GO:0006260//GO:0006351//GO:0006355//GO:0009405//GO:0006824//GO:0006396//GO:0009236	DNA replication//transcription, DNA-templated//regulation of transcription, DNA-templated//pathogenesis//cobalt ion transport//RNA processing//cobalamin biosynthetic process	GO:0015087//GO:0003887//GO:0003723//GO:0005515//GO:0003682//GO:0008270//GO:0003677	cobalt ion transmembrane transporter activity//DNA-directed DNA polymerase activity//RNA binding//protein binding//chromatin binding//zinc ion binding//DNA binding	GO:0016020//GO:0000785//GO:0032040//GO:0005634//GO:0042575//GO:0000775	membrane//chromatin//small-subunit processome//nucleus//DNA polymerase complex//chromosome, centromeric region	KOG1440	CDP-diacylglycerol synthase
c117376_g2	31.6057	194.103	-2.6186	3.7062e-24	2.3731e-22	3025	546313793	XP_005715396.1	704	3.53801e-80	unnamed protein product [Chondrus crispus]>gi|507111870|emb|CDF35577.1| unnamed protein product [Chondrus crispus]	575476261	XM_006677362.1	66	2.80158e-23	Batrachochytrium dendrobatidis JAM81 hypothetical protein (BATDEDRAFT_34606), mRNA	--	--	--	--	Q9ZVN4	280	6.84239e-26	Probable tyrosine-protein phosphatase At1g05000 OS=Arabidopsis thaliana GN=At1g05000 PE=1 SV=1	PF01467	Cytidylyltransferase-like	GO:0009058	biosynthetic process	GO:0003824	catalytic activity	--	--	KOG1572	Predicted protein tyrosine phosphatase
c113033_g1	9.84031	130.694	-3.7313	3.8736e-24	2.4757e-22	1933	546323793	XP_005718182.1	635	6.3688e-74	unnamed protein product [Chondrus crispus]>gi|507114769|emb|CDF38297.1| unnamed protein product [Chondrus crispus]	--	--	--	--	--	--	--	--	--	O51081	278	3.93443e-26	Putative tRNA/rRNA methyltransferase BB_0052 OS=Borrelia burgdorferi (strain ATCC 35210 / B31 / CIP 102532 / DSM 4680) GN=BB_0052 PE=3 SV=1	PF00165//PF00588	Bacterial regulatory helix-turn-helix proteins, AraC family//SpoU rRNA Methylase family	GO:0006396//GO:0009451//GO:0006355	RNA processing//RNA modification//regulation of transcription, DNA-templated	GO:0003723//GO:0008173//GO:0043565//GO:0003700	RNA binding//RNA methyltransferase activity//sequence-specific DNA binding//transcription factor activity, sequence-specific DNA binding	GO:0005667	transcription factor complex	--	--
c88693_g1	21.9322	166.352	-2.9231	7.7519e-24	4.9108e-22	1240	546323060	XP_005717962.1	507	7.73248e-60	unnamed protein product [Chondrus crispus]>gi|507114549|emb|CDF38093.1| unnamed protein product [Chondrus crispus]	--	--	--	--	--	K05759	PFN	profilin	http://www.genome.jp/dbget-bin/www_bget?ko:K05759	O49894	188	2.1477e-15	Profilin OS=Mercurialis annua PE=1 SV=1	PF03159	XRN 5'-3' exonuclease N-terminus	--	--	GO:0004527//GO:0003676	exonuclease activity//nucleic acid binding	--	--	KOG1755	Profilin
c118402_g1	14.6771	144.925	-3.3037	7.7897e-24	4.923e-22	3487	551552906	XP_005763798.1	1003	8.72501e-117	hypothetical protein EMIHUDRAFT_214712 [Emiliania huxleyi CCMP1516]>gi|485613282|gb|EOD11369.1| hypothetical protein EMIHUDRAFT_214712 [Emiliania huxleyi CCMP1516]	--	--	--	--	--	--	--	--	--	P51281	571	4.45697e-61	Uncharacterized protein ycf45 OS=Porphyra purpurea GN=ycf45 PE=3 SV=1	PF07412//PF00437//PF01612//PF00004//PF00005//PF06414//PF01637//PF06068//PF00158//PF00910//PF00270//PF02367//PF01443//PF07728//PF03266	Geminin//Type II/IV secretion system protein//3'-5' exonuclease//ATPase family associated with various cellular activities (AAA)//ABC transporter//Zeta toxin//Archaeal ATPase//TIP49 C-terminus//Sigma-54 interaction domain//RNA helicase//DEAD/DEAH box helicase//Threonylcarbamoyl adenosine biosynthesis protein TsaE//Viral (Superfamily 1) RNA helicase//AAA domain (dynein-related subfamily)//NTPase	GO:0002949//GO:0006355//GO:0006810//GO:0006275//GO:0006139	tRNA threonylcarbamoyladenosine modification//regulation of transcription, DNA-templated//transport//regulation of DNA replication//nucleobase-containing compound metabolic process	GO:0008134//GO:0098519//GO:0016301//GO:0016887//GO:0005524//GO:0003723//GO:0008408//GO:0003724//GO:0003676//GO:0003678	transcription factor binding//nucleotide phosphatase activity, acting on free nucleotides//kinase activity//ATPase activity//ATP binding//RNA binding//3'-5' exonuclease activity//RNA helicase activity//nucleic acid binding//DNA helicase activity	GO:0005667//GO:0005657	transcription factor complex//replication fork	--	--
c90014_g1	92.0652	328.276	-1.8342	1.1943e-23	7.5196e-22	2931	546323156	XP_005717994.1	177	5.9776e-12	unnamed protein product [Chondrus crispus]>gi|507114581|emb|CDF38125.1| unnamed protein product [Chondrus crispus]	--	--	--	--	--	--	--	--	--	--	--	--	--	--	--	--	--	--	--	--	--	--	--
c29274_g1	27.2693	179.872	-2.7216	1.3601e-23	8.5322e-22	1778	--	--	--	--	--	--	--	--	--	--	--	--	--	--	--	--	--	--	--	--	--	--	--	--	--	--	--	--
c114166_g1	190.385	514.552	-1.4344	1.9527e-23	1.2205e-21	5970	546317081	XP_005716338.1	2064	0	unnamed protein product [Chondrus crispus]>gi|507112858|emb|CDF36519.1| unnamed protein product [Chondrus crispus]	--	--	--	--	--	K18624	MAEA, EMP	macrophage erythroblast attacher	http://www.genome.jp/dbget-bin/www_bget?ko:K18624	Q8L5Y6	1179	2.03768e-134	Cullin-associated NEDD8-dissociated protein 1 OS=Arabidopsis thaliana GN=CAND1 PE=1 SV=1	PF08513//PF01544//PF02985//PF01602//PF08064	LisH//CorA-like Mg2+ transporter protein//HEAT repeat//Adaptin N terminal region//UME (NUC010) domain	GO:0030001//GO:0016192//GO:0006886//GO:0009069//GO:0016310//GO:0055085	metal ion transport//vesicle-mediated transport//intracellular protein transport//serine family amino acid metabolic process//phosphorylation//transmembrane transport	GO:0005515//GO:0004674//GO:0046873	protein binding//protein serine/threonine kinase activity//metal ion transmembrane transporter activity	GO:0016020//GO:0030117	membrane//membrane coat	KOG1824	TATA-binding protein-interacting protein
c152896_g1	5.75408	113.299	-4.2994	2.2359e-23	1.3898e-21	970	--	--	--	--	--	--	--	--	--	--	--	--	--	--	--	--	--	--	--	--	--	--	--	--	--	--	--	--
c114860_g1	54.5387	245.653	-2.1713	2.2544e-23	1.3988e-21	3027	545709400	XP_005707010.1	222	1.39088e-17	heat shock protein binding / unfolded protein binding protein [Galdieria sulphuraria]>gi|452823480|gb|EME30490.1| heat shock protein binding / unfolded protein binding protein [Galdieria sulphuraria]	--	--	--	--	--	--	--	--	--	--	--	--	--	PF00684	DnaJ central domain	--	--	GO:0031072//GO:0051082	heat shock protein binding//unfolded protein binding	--	--	--	--
c109980_g1	144.519	428.609	-1.5684	2.9644e-23	1.8326e-21	2947	546301024	XP_005711281.1	511	4.47464e-53	unnamed protein product [Chondrus crispus]>gi|507107526|emb|CDF40987.1| unnamed protein product [Chondrus crispus]	--	--	--	--	--	--	--	--	--	--	--	--	--	PF07224//PF12740//PF00975//PF07819//PF06821	Chlorophyllase//Chlorophyllase enzyme//Thioesterase domain//PGAP1-like protein//Serine hydrolase	GO:0009058//GO:0015994//GO:0006505//GO:0015996//GO:0006886	biosynthetic process//chlorophyll metabolic process//GPI anchor metabolic process//chlorophyll catabolic process//intracellular protein transport	GO:0016788//GO:0047746//GO:0016787	hydrolase activity, acting on ester bonds//chlorophyllase activity//hydrolase activity	--	--	--	--
c110572_g1	23.0997	164.454	-2.8317	9.5686e-23	5.8515e-21	2400	--	--	--	--	--	--	--	--	--	--	--	--	--	--	--	--	--	--	--	--	--	--	--	--	--	--	--	--
c137600_g1	104.157	346.856	-1.7356	9.8455e-23	6.01e-21	2042	761972117	KIZ02578.1	176	3.72166e-11	hypothetical protein MNEG_5379 [Monoraphidium neglectum]	--	--	--	--	--	--	--	--	--	--	--	--	--	PF13640//PF03171	2OG-Fe(II) oxygenase superfamily//2OG-Fe(II) oxygenase superfamily	GO:0055114	oxidation-reduction process	GO:0016491	oxidoreductase activity	--	--	--	--
c108411_g1	62.1274	258.699	-2.058	1.147e-22	6.989e-21	1881	546308203	XP_005713596.1	990	1.01004e-127	phosphomannomutase [Chondrus crispus]>gi|507109992|emb|CDF33777.1| phosphomannomutase [Chondrus crispus]	212543384	XM_002151811.1	37	2.28695e-07	Penicillium marneffei ATCC 18224 phosphomannomutase (Sec53), putative, mRNA	K17497	PMM	phosphomannomutase	http://www.genome.jp/dbget-bin/www_bget?ko:K17497	Q1W374	884	8.24535e-113	Phosphomannomutase OS=Triticum aestivum PE=2 SV=1	PF03332	Eukaryotic phosphomannomutase	GO:0006000//GO:0006013//GO:0009298	fructose metabolic process//mannose metabolic process//GDP-mannose biosynthetic process	GO:0004615	phosphomannomutase activity	GO:0005737	cytoplasm	KOG3189	Phosphomannomutase
c182845_g1	9.59013	123.262	-3.684	1.2794e-22	7.782e-21	1327	552814864	XP_005844296.1	228	5.41439e-19	hypothetical protein CHLNCDRAFT_139420 [Chlorella variabilis]>gi|307103937|gb|EFN52194.1| hypothetical protein CHLNCDRAFT_139420 [Chlorella variabilis]	--	--	--	--	--	--	--	--	--	--	--	--	--	--	--	--	--	--	--	--	--	--	--
c115880_g1	27.0191	174.337	-2.6898	1.3577e-22	8.2435e-21	1895	223992895	XP_002286131.1	433	2.2547e-43	predicted protein [Thalassiosira pseudonana CCMP1335]>gi|220977446|gb|EED95772.1| predicted protein [Thalassiosira pseudonana CCMP1335]	--	--	--	--	--	--	--	--	--	--	--	--	--	PF03121	Herpesviridae UL52/UL70 DNA primase	GO:0006351//GO:0006260//GO:0006269	transcription, DNA-templated//DNA replication//DNA replication, synthesis of RNA primer	GO:0003896	DNA primase activity	GO:0005730//GO:0005657	nucleolus//replication fork	--	--
c117209_g1	62.2108	255.695	-2.0392	4.0778e-22	2.4496e-20	3209	546326517	XP_005718969.1	408	4.94917e-41	unnamed protein product [Chondrus crispus]>gi|507115608|emb|CDF39058.1| unnamed protein product [Chondrus crispus]	--	--	--	--	--	--	--	--	--	--	--	--	--	PF08241//PF05401	Methyltransferase domain//Nodulation protein S (NodS)	GO:0009877//GO:0009312//GO:0008152	nodulation//oligosaccharide biosynthetic process//metabolic process	GO:0008168//GO:0008757	methyltransferase activity//S-adenosylmethionine-dependent methyltransferase activity	--	--	--	--
c115112_g1	167.035	461.895	-1.4674	4.1419e-22	2.4794e-20	2436	546298561	XP_005710555.1	168	4.52636e-10	unnamed protein product [Chondrus crispus]>gi|507106653|emb|CDF40261.1| unnamed protein product [Chondrus crispus]	--	--	--	--	--	--	--	--	--	--	--	--	--	PF16331//PF06005//PF02183//PF15898//PF07989//PF00170//PF05557//PF06156//PF04977	TolA binding protein trimerisation//Protein of unknown function (DUF904)//Homeobox associated leucine zipper//cGMP-dependent protein kinase interacting domain//Centrosomin N-terminal motif 1//bZIP transcription factor//Mitotic checkpoint protein//Protein of unknown function (DUF972)//Septum formation initiator	GO:0007094//GO:0070206//GO:0006260//GO:0000917//GO:0007049//GO:0043093//GO:0006355	mitotic spindle assembly checkpoint//protein trimerization//DNA replication//barrier septum assembly//cell cycle//FtsZ-dependent cytokinesis//regulation of transcription, DNA-templated	GO:0043565//GO:0003700//GO:0019901	sequence-specific DNA binding//transcription factor activity, sequence-specific DNA binding//protein kinase binding	GO:0005667//GO:0005737//GO:0005815	transcription factor complex//cytoplasm//microtubule organizing center	--	--
c118564_g1	58.7083	247.867	-2.0779	4.2309e-22	2.5282e-20	3829	546311249	XP_005714608.1	1854	0	chromatin assembly factor 1 55 kDa subunit [Chondrus crispus]>gi|507111053|emb|CDF34789.1| chromatin assembly factor 1 55 kDa subunit [Chondrus crispus]	145352460	XM_001420526.1	58	9.95486e-19	Ostreococcus lucimarinus CCE9901 predicted protein (OSTLU_26671) mRNA, complete cds	K10752	RBBP4, HAT2, CAF1, MIS16	histone-binding protein RBBP4	http://www.genome.jp/dbget-bin/www_bget?ko:K10752	Q7ZTY4	1427	0	Histone-binding protein RBBP7 OS=Danio rerio GN=rbbp7 PE=2 SV=1	PF00400//PF00590	WD domain, G-beta repeat//Tetrapyrrole (Corrin/Porphyrin) Methylases	GO:0008152	metabolic process	GO:0008168//GO:0005515	methyltransferase activity//protein binding	--	--	KOG0264	Nucleosome remodeling factor, subunit CAF1/NURF55/MSI1
c119126_g1	82.4751	298.627	-1.8563	4.4462e-22	2.6522e-20	4179	544213820	XP_005537057.1	962	7.10058e-113	phytoene synthase [Cyanidioschyzon merolae strain 10D]>gi|449017619|dbj|BAM81021.1| phytoene synthase [Cyanidioschyzon merolae strain 10D]	--	--	--	--	--	K02291	crtB	phytoene synthase	http://www.genome.jp/dbget-bin/www_bget?ko:K02291	P37294	731	8.9833e-85	All-trans-phytoene synthase OS=Synechocystis sp. (strain PCC 6803 / Kazusa) GN=crtB PE=1 SV=1	PF00494//PF03334//PF06464//PF11501	Squalene/phytoene synthase//Na+/H+ antiporter subunit//DMAP1-binding Domain//Non structural protein Nsp1	GO:0015992//GO:0006508//GO:0015672//GO:0009058	proton transport//proteolysis//monovalent inorganic cation transport//biosynthetic process	GO:0004197//GO:0005451//GO:0016788//GO:0016740//GO:0016817//GO:0008242//GO:0008134	cysteine-type endopeptidase activity//monovalent cation:proton antiporter activity//hydrolase activity, acting on ester bonds//transferase activity//hydrolase activity, acting on acid anhydrides//omega peptidase activity//transcription factor binding	GO:0005667//GO:0005634	transcription factor complex//nucleus	KOG1459	Squalene synthetase
c111391_g1	12.6756	130.219	-3.3608	6.1636e-22	3.632e-20	1176	--	--	--	--	--	--	--	--	--	--	--	--	--	--	--	--	--	--	PF02901//PF05183	Pyruvate formate lyase-like//RNA dependent RNA polymerase	GO:0006144	purine nucleobase metabolic process	GO:0003824//GO:0003968	catalytic activity//RNA-directed RNA polymerase activity	GO:0031379	RNA-directed RNA polymerase complex	--	--
c116507_g1	124.838	380.063	-1.6062	1.0984e-21	6.4057e-20	2405	545711084	XP_005707849.1	609	5.98376e-69	electron carrier [Galdieria sulphuraria]>gi|452824325|gb|EME31329.1| electron carrier [Galdieria sulphuraria]	--	--	--	--	--	--	--	--	--	--	--	--	--	PF15750//PF13409//PF13417//PF00462//PF02798	Ubiquitin-binding zinc-finger//Glutathione S-transferase, N-terminal domain//Glutathione S-transferase, N-terminal domain//Glutaredoxin//Glutathione S-transferase, N-terminal domain	GO:0006118//GO:0045454	obsolete electron transport//cell redox homeostasis	GO:0009055//GO:0005515//GO:0043130//GO:0015035	electron carrier activity//protein binding//ubiquitin binding//protein disulfide oxidoreductase activity	--	--	--	--
c17792_g1	241.921	589.979	-1.2861	1.379e-21	8.0012e-20	3969	545708613	XP_005706618.1	1188	1.24003e-141	3-methylcrotonoyl-CoA carboxylase alpha subunit [Galdieria sulphuraria]>gi|452823085|gb|EME30098.1| 3-methylcrotonoyl-CoA carboxylase alpha subunit [Galdieria sulphuraria]	662206731	XM_008478615.1	44	6.25653e-11	PREDICTED: Diaphorina citri methylcrotonoyl-CoA carboxylase subunit alpha, mitochondrial (LOC103513767), mRNA	K01968	E6.4.1.4A	3-methylcrotonyl-CoA carboxylase alpha subunit	http://www.genome.jp/dbget-bin/www_bget?ko:K01968	Q5I0C3	1182	2.74707e-143	Methylcrotonoyl-CoA carboxylase subunit alpha, mitochondrial OS=Rattus norvegicus GN=Mccc1 PE=1 SV=1	PF02655//PF01169//PF03014//PF07478//PF02786//PF16934	ATP-grasp domain//Uncharacterized protein family UPF0016//Structural protein 2//D-ala D-ala ligase C-terminus//Carbamoyl-phosphate synthase L chain, ATP binding domain//Two-component Enterococcus faecalis cytolysin (EFC)	GO:0046436//GO:0009252//GO:0050830	D-alanine metabolic process//peptidoglycan biosynthetic process//defense response to Gram-positive bacterium	GO:0008716//GO:0005524//GO:0046872//GO:0005198	D-alanine-D-alanine ligase activity//ATP binding//metal ion binding//structural molecule activity	GO:0016020	membrane	KOG0238	3-Methylcrotonyl-CoA carboxylase, biotin-containing subunit/Propionyl-CoA carboxylase, alpha chain/Acetyl-CoA carboxylase, biotin carboxylase subunit
c106898_g5	0.583747	96.3006	-7.3661	1.6649e-21	9.6275e-20	1271	--	--	--	--	--	--	--	--	--	--	--	--	--	--	--	--	--	--	--	--	--	--	--	--	--	--	--	--
c116307_g1	117.834	364.883	-1.6307	1.9469e-21	1.1201e-19	1547	357142594	XP_003572625.1	182	1.36377e-12	PREDICTED: E3 ubiquitin-protein ligase EL5-like [Brachypodium distachyon]	--	--	--	--	--	K11982	RNF115_126	E3 ubiquitin-protein ligase RNF115/126	http://www.genome.jp/dbget-bin/www_bget?ko:K11982	P0CH30	165	3.91466e-11	E3 ubiquitin-protein ligase RING1 OS=Gossypium hirsutum GN=RING1 PE=1 SV=1	PF12861//PF17123//PF13639//PF17122//PF05066//PF12678//PF00097//PF14634	Anaphase-promoting complex subunit 11 RING-H2 finger//RING-like zinc finger//Ring finger domain//Zinc-finger//HB1, ASXL, restriction endonuclease HTH domain//RING-H2 zinc finger//Zinc finger, C3HC4 type (RING finger)//zinc-RING finger domain	GO:0006351//GO:0006355//GO:0016567	transcription, DNA-templated//regulation of transcription, DNA-templated//protein ubiquitination	GO:0005515//GO:0004842//GO:0008270//GO:0046872	protein binding//ubiquitin-protein transferase activity//zinc ion binding//metal ion binding	GO:0005680	anaphase-promoting complex	KOG0800	FOG: Predicted E3 ubiquitin ligase
c104370_g1	27.6029	170.068	-2.6232	2.0629e-21	1.1848e-19	1551	545709412	XP_005707016.1	223	1.05446e-17	hypothetical protein Gasu_21690 [Galdieria sulphuraria]>gi|452823486|gb|EME30496.1| hypothetical protein Gasu_21690 [Galdieria sulphuraria]	--	--	--	--	--	--	--	--	--	--	--	--	--	--	--	--	--	--	--	--	--	--	--
c117156_g2	0.166785	116.225	-9.4447	3.6794e-21	2.0886e-19	779	--	--	--	--	--	--	--	--	--	--	--	--	--	--	--	--	--	--	--	--	--	--	--	--	--	--	--	--
c111189_g1	28.687	171.412	-2.579	4.0732e-21	2.3044e-19	3756	546327073	XP_005719158.1	483	3.31173e-49	unnamed protein product [Chondrus crispus]>gi|507115818|emb|CDF39247.1| unnamed protein product [Chondrus crispus]	--	--	--	--	--	--	--	--	--	Q55909	232	1.73872e-19	TVP38/TMEM64 family membrane protein slr0305 OS=Synechocystis sp. (strain PCC 6803 / Kazusa) GN=slr0305 PE=3 SV=1	PF14634//PF08671//PF13639	zinc-RING finger domain//Anti-repressor SinI//Ring finger domain	GO:0006355	regulation of transcription, DNA-templated	GO:0008270//GO:0005515//GO:0046983	zinc ion binding//protein binding//protein dimerization activity	--	--	--	--
c106888_g1	137.764	399.197	-1.5349	5.9642e-21	3.3574e-19	6170	--	--	--	--	--	--	--	--	--	--	--	--	--	--	--	--	--	--	PF03047//PF05201	COMC family//Glutamyl-tRNAGlu reductase, N-terminal domain	GO:0033014//GO:0007165//GO:0055114	tetrapyrrole biosynthetic process//signal transduction//oxidation-reduction process	GO:0050661//GO:0008883//GO:0005186	NADP binding//glutamyl-tRNA reductase activity//pheromone activity	--	--	--	--
c741_g1	16.5117	136.94	-3.052	7.3631e-21	4.1381e-19	402	--	--	--	--	--	--	--	--	--	--	--	--	--	--	--	--	--	--	--	--	--	--	--	--	--	--	--	--
c115884_g1	118.918	362.115	-1.6065	9.6127e-21	5.3757e-19	3784	546321229	XP_005717507.1	1684	0	unnamed protein product [Chondrus crispus]>gi|507114051|emb|CDF37636.1| unnamed protein product [Chondrus crispus]	--	--	--	--	--	--	--	--	--	Q54BM8	1339	3.86392e-167	UPF0652 protein OS=Dictyostelium discoideum GN=DDB_G0293552 PE=3 SV=1	PF13639	Ring finger domain	--	--	GO:0008270//GO:0005515	zinc ion binding//protein binding	--	--	--	--
c122302_g1	8.42264	110.611	-3.7151	1.3301e-20	7.3775e-19	1356	357436101	XP_003588326.1	160	1.05034e-14	ATP synthase subunit alpha [Medicago truncatula]	281187226	FJ849157.1	757	0	Uncultured bacterium clone EpiNCB32 16S ribosomal RNA gene, partial sequence	--	--	--	--	--	--	--	--	--	--	--	--	--	--	--	--	--	--
c82615_g1	14.2601	128.954	-3.1768	1.428e-20	7.9078e-19	2724	546327329	XP_005719246.1	637	9.14753e-71	unnamed protein product [Chondrus crispus]>gi|507115915|emb|CDF39335.1| unnamed protein product [Chondrus crispus]	--	--	--	--	--	--	--	--	--	Q84MB6	299	1.49704e-27	Probable 2-oxoglutarate-dependent dioxygenase At3g49630 OS=Arabidopsis thaliana GN=At3g50210 PE=2 SV=1	PF03171	2OG-Fe(II) oxygenase superfamily	GO:0055114	oxidation-reduction process	GO:0016491	oxidoreductase activity	--	--	KOG0143	Iron/ascorbate family oxidoreductases
c121099_g1	73.9691	270.638	-1.8714	2.0364e-20	1.1186e-18	3958	546300086	XP_005711008.1	835	6.16167e-92	adenine specific DNA methyltransferase [Chondrus crispus]>gi|507107194|emb|CDF40714.1| adenine specific DNA methyltransferase [Chondrus crispus]	--	--	--	--	--	--	--	--	--	--	--	--	--	PF17077//PF01555//PF00856	Mitotic spindle associated protein SHE1//DNA methylase//SET domain	GO:0006306//GO:2000575	DNA methylation//negative regulation of microtubule motor activity	GO:0003677//GO:0008017//GO:0005515//GO:0008170	DNA binding//microtubule binding//protein binding//N-methyltransferase activity	GO:0015630//GO:0045298	microtubule cytoskeleton//tubulin complex	--	--
c117829_g1	2.00142	86.8919	-5.4401	3.7615e-20	2.043e-18	5234	546306532	XP_005713004.1	1286	2.95797e-157	unnamed protein product [Chondrus crispus]>gi|507109379|emb|CDF33201.1| unnamed protein product [Chondrus crispus]	--	--	--	--	--	--	--	--	--	P0CT39	981	2.32689e-108	Transposon Tf2-6 polyprotein OS=Schizosaccharomyces pombe (strain 972 / ATCC 24843) GN=Tf2-6 PE=3 SV=1	PF13683//PF00098//PF00665//PF16588//PF09668	Integrase core domain//Zinc knuckle//Integrase core domain//C2H2 zinc-finger//Aspartyl protease	GO:0006508//GO:0015074	proteolysis//DNA integration	GO:0008270//GO:0003676//GO:0004190	zinc ion binding//nucleic acid binding//aspartic-type endopeptidase activity	--	--	KOG0017	FOG: Transposon-encoded proteins with TYA, reverse transcriptase, integrase domains in various combinations
c122167_g3	49.4517	214.897	-2.1196	6.1011e-20	3.2823e-18	9223	546323281	XP_005718037.1	1417	2.33385e-166	unnamed protein product [Chondrus crispus]>gi|507114624|emb|CDF38168.1| unnamed protein product [Chondrus crispus]	--	--	--	--	--	--	--	--	--	Q3M892	1292	1.1347e-151	DNA mismatch repair protein MutS OS=Anabaena variabilis (strain ATCC 29413 / PCC 7937) GN=mutS PE=3 SV=1	PF05192//PF00733//PF06978//PF01624//PF05188//PF00488//PF05190	MutS domain III//Asparagine synthase//Ribonucleases P/MRP protein subunit POP1//MutS domain I//MutS domain II//MutS domain V//MutS family domain IV	GO:0008033//GO:0051252//GO:0006298//GO:0001682//GO:0006531//GO:0006522//GO:0006529	tRNA processing//regulation of RNA metabolic process//mismatch repair//tRNA 5'-leader removal//aspartate metabolic process//alanine metabolic process//asparagine biosynthetic process	GO:0004066//GO:0030983//GO:0005524//GO:0004526	asparagine synthase (glutamine-hydrolyzing) activity//mismatched DNA binding//ATP binding//ribonuclease P activity	GO:0030677	ribonuclease P complex	KOG0573	Asparagine synthase
c118321_g2	0	89.1848	-7.4787	6.768e-20	3.6296e-18	667	--	--	--	--	--	--	--	--	--	--	--	--	--	--	--	--	--	--	--	--	--	--	--	--	--	--	--	--
c117305_g1	27.8531	163.031	-2.5492	7.1885e-20	3.849e-18	2199	747043189	XP_011082530.1	2298	0	PREDICTED: heat shock 70 kDa protein-like [Sesamum indicum]	754342394	XM_004365659.2	489	0	Capsaspora owczarzaki ATCC 30864 heat shock protein 70 mRNA	K03283	HSPA1_8	heat shock 70kDa protein 1/8	http://www.genome.jp/dbget-bin/www_bget?ko:K03283	P36415	2322	0	Heat shock cognate 70 kDa protein 1 OS=Dictyostelium discoideum GN=hspB PE=1 SV=2	PF01968//PF06723//PF02782	Hydantoinase/oxoprolinase//MreB/Mbl protein//FGGY family of carbohydrate kinases, C-terminal domain	GO:0005975//GO:0000902	carbohydrate metabolic process//cell morphogenesis	GO:0016787//GO:0016773	hydrolase activity//phosphotransferase activity, alcohol group as acceptor	--	--	KOG0101	Molecular chaperones HSP70/HSC70, HSP70 superfamily
c1950_g1	262.603	609.192	-1.214	8.1543e-20	4.3525e-18	7859	546309417	XP_005714035.1	1181	1.67107e-140	unnamed protein product [Chondrus crispus]>gi|507110451|emb|CDF34216.1| unnamed protein product [Chondrus crispus]	780153097	XM_778127.4	39	7.48644e-08	PREDICTED: Strongylocentrotus purpuratus mitochondrial import inner membrane translocase subunit Tim17-B (LOC577928), mRNA	K15283	SLC35E1	solute carrier family 35, member E1	http://www.genome.jp/dbget-bin/www_bget?ko:K15283	Q69VR7	641	7.48114e-71	Phosphoenolpyruvate/phosphate translocator 1, chloroplastic OS=Oryza sativa subsp. japonica GN=PPT1 PE=2 SV=1	PF06298//PF00892//PF04537//PF02504//PF00400//PF07716//PF00684	Photosystem II protein Y (PsbY)//EamA-like transporter family//Herpesvirus UL55 protein//Fatty acid synthesis protein//WD domain, G-beta repeat//Basic region leucine zipper//DnaJ central domain	GO:0006355//GO:0006633//GO:0019058//GO:0015979	regulation of transcription, DNA-templated//fatty acid biosynthetic process//viral life cycle//photosynthesis	GO:0003824//GO:0030145//GO:0016747//GO:0003700//GO:0005515//GO:0051082//GO:0031072//GO:0043565	catalytic activity//manganese ion binding//transferase activity, transferring acyl groups other than amino-acyl groups//transcription factor activity, sequence-specific DNA binding//protein binding//unfolded protein binding//heat shock protein binding//sequence-specific DNA binding	GO:0016020//GO:0005667//GO:0016021//GO:0009523	membrane//transcription factor complex//integral component of membrane//photosystem II	KOG1441	Glucose-6-phosphate/phosphate and phosphoenolpyruvate/phosphate antiporter
c115149_g1	125.005	367.017	-1.5539	8.1678e-20	4.3529e-18	2042	546325565	XP_005718692.1	527	2.24777e-59	Heat Shock Protein GrpE [Chondrus crispus]>gi|507115312|emb|CDF38787.1| Heat Shock Protein GrpE [Chondrus crispus]	--	--	--	--	--	K03687	GRPE	molecular chaperone GrpE	http://www.genome.jp/dbget-bin/www_bget?ko:K03687	Q8G2Y6	352	4.99469e-36	Protein GrpE OS=Brucella suis biovar 1 (strain 1330) GN=grpE PE=3 SV=1	PF01025	GrpE	GO:0006457	protein folding	GO:0051087//GO:0042803//GO:0000774	chaperone binding//protein homodimerization activity//adenyl-nucleotide exchange factor activity	--	--	KOG3003	Molecular chaperone of the GrpE family
c91512_g1	17.6792	134.963	-2.9324	1.0397e-19	5.5235e-18	1477	--	--	--	--	--	--	--	--	--	--	--	--	--	--	--	--	--	--	--	--	--	--	--	--	--	--	--	--
c116992_g1	4.83676	94.324	-4.2855	1.0869e-19	5.7564e-18	2013	--	--	--	--	--	--	--	--	--	--	--	--	--	--	--	--	--	--	--	--	--	--	--	--	--	--	--	--
c106898_g4	4.4198	92.7427	-4.3912	1.1504e-19	6.0831e-18	1894	--	--	--	--	--	--	--	--	--	--	--	--	--	--	--	--	--	--	--	--	--	--	--	--	--	--	--	--
c119664_g2	6.83818	100.728	-3.8807	1.4835e-19	7.82e-18	1407	--	--	--	--	--	--	--	--	--	--	--	--	--	--	--	--	--	--	--	--	--	--	--	--	--	--	--	--
c15169_g1	84.3931	286.214	-1.7619	1.6402e-19	8.6194e-18	5932	546296815	XP_005709996.1	1406	1.30709e-170	unnamed protein product [Chondrus crispus]>gi|507106017|emb|CDF39702.1| unnamed protein product [Chondrus crispus]	--	--	--	--	--	--	--	--	--	Q8C0L8	337	2.53069e-30	Conserved oligomeric Golgi complex subunit 5 OS=Mus musculus GN=Cog5 PE=2 SV=3	PF10392//PF15748	Golgi transport complex subunit 5//Centriole, cilia and spindle-associated	GO:0006891	intra-Golgi vesicle-mediated transport	--	--	GO:0017119//GO:0005856	Golgi transport complex//cytoskeleton	--	--
c108808_g2	52.9542	219.562	-2.0518	2.1622e-19	1.1328e-17	1644	--	--	--	--	--	--	--	--	--	--	--	--	--	--	--	--	--	--	PF00651	BTB/POZ domain	--	--	GO:0005515	protein binding	--	--	--	--
c110562_g1	24.9343	152.436	-2.612	2.9656e-19	1.5489e-17	1488	546326957	XP_005719101.1	523	1.50484e-58	unnamed protein product [Chondrus crispus]>gi|507115759|emb|CDF39190.1| unnamed protein product [Chondrus crispus]	--	--	--	--	--	K17261	CAP1_2, SRV2	adenylyl cyclase-associated protein	http://www.genome.jp/dbget-bin/www_bget?ko:K17261	Q4R4I6	344	7.16781e-34	Adenylyl cyclase-associated protein 1 OS=Macaca fascicularis GN=CAP1 PE=2 SV=3	PF01213//PF08603	Adenylate cyclase associated (CAP) N terminal//Adenylate cyclase associated (CAP) C terminal	GO:0007010	cytoskeleton organization	GO:0003779	actin binding	--	--	KOG2675	Adenylate cyclase-associated protein (CAP/Srv2p)
c110006_g1	89.3967	294.199	-1.7185	3.3126e-19	1.7275e-17	3192	545370411	XP_005649847.1	274	1.23097e-24	DUF862-domain-containing protein [Coccomyxa subellipsoidea C-169]>gi|384251826|gb|EIE25303.1| DUF862-domain-containing protein [Coccomyxa subellipsoidea C-169]	--	--	--	--	--	--	--	--	--	Q93VG8	237	3.26908e-20	DeSI-like protein At4g17486 OS=Arabidopsis thaliana GN=At4g17486 PE=2 SV=1	PF16671	Actin cross-linking domain	GO:0090527	actin filament reorganization	--	--	--	--	KOG0324	Uncharacterized conserved protein
c116298_g1	17.6792	132.512	-2.906	3.4658e-19	1.8046e-17	2159	546310592	XP_005714398.1	996	1.86733e-125	unnamed protein product [Chondrus crispus]>gi|507110837|emb|CDF34579.1| unnamed protein product [Chondrus crispus]	--	--	--	--	--	--	--	--	--	Q55720	276	5.75147e-27	Ycf49-like protein OS=Synechocystis sp. (strain PCC 6803 / Kazusa) GN=sll0608 PE=3 SV=1	PF01412	Putative GTPase activating protein for Arf	--	--	GO:0005096	GTPase activator activity	--	--	--	--
c110640_g1	46.9499	204.065	-2.1198	5.1012e-19	2.644e-17	3532	546315932	XP_005716003.1	214	2.05169e-15	unnamed protein product [Chondrus crispus]>gi|507112506|emb|CDF36184.1| unnamed protein product [Chondrus crispus]	--	--	--	--	--	--	--	--	--	--	--	--	--	--	--	--	--	--	--	--	--	--	--
c106591_g1	25.2679	151.725	-2.5861	6.1613e-19	3.1886e-17	1753	--	--	--	--	--	--	--	--	--	--	--	--	--	--	--	--	--	--	--	--	--	--	--	--	--	--	--	--
c121026_g1	150.049	405.364	-1.4338	8.7589e-19	4.5054e-17	5771	546306417	XP_005712964.1	437	5.6151e-44	unnamed protein product [Chondrus crispus]>gi|507109337|emb|CDF33161.1| unnamed protein product [Chondrus crispus]	571481713	XM_003537196.2	44	9.12311e-11	PREDICTED: Glycine max zinc finger CCCH domain-containing protein 21-like (LOC100783113), mRNA	--	--	--	--	C4QW04	305	1.22582e-28	Probable endonuclease LCL3 OS=Komagataella pastoris (strain GS115 / ATCC 20864) GN=LCL3 PE=3 SV=1	PF01388	ARID/BRIGHT DNA binding domain	--	--	GO:0003677	DNA binding	--	--	KOG1763	Uncharacterized conserved protein, contains CCCH-type Zn-finger
c122001_g5	60.8465	232.866	-1.9363	9.4344e-19	4.831e-17	6360	567997520	ETL47599.1	412	1.08196e-38	hypothetical protein L916_02672 [Phytophthora parasitica]	--	--	--	--	--	--	--	--	--	Q16NS8	292	4.79371e-25	Protein arginine N-methyltransferase 7 OS=Aedes aegypti GN=Art7 PE=3 SV=1	PF03605	Anaerobic c4-dicarboxylate membrane transporter	GO:0015740	C4-dicarboxylate transport	GO:0015556	C4-dicarboxylate transmembrane transporter activity	GO:0016021	integral component of membrane	KOG1721	FOG: Zn-finger
c102066_g1	2.00142	80.3295	-5.3268	1.1683e-18	5.9734e-17	2638	--	--	--	--	--	--	--	--	--	--	--	--	--	--	--	--	--	--	--	--	--	--	--	--	--	--	--	--
c69156_g1	127.59	363.222	-1.5093	1.2197e-18	6.2269e-17	4365	697993808	AIT70027.1	1903	0	pyruvate kinase [Eucheuma denticulatum]	697993825	KM113668.1	195	7.89877e-95	Gloiopeltis furcata isolate SBLT-2019103 pyruvate kinase (pk) mRNA, complete cds	K00873	PK, pyk	pyruvate kinase	http://www.genome.jp/dbget-bin/www_bget?ko:K00873	Q96SZ6	1162	5.89834e-141	CDK5 regulatory subunit-associated protein 1 OS=Homo sapiens GN=CDK5RAP1 PE=1 SV=2	PF04055//PF02333//PF03328//PF15088//PF00919//PF04382//PF00224	Radical SAM superfamily//Phytase//HpcH/HpaI aldolase/citrate lyase family//NADH dehydrogenase [ubiquinone] 1 subunit C1, mitochondrial//Uncharacterized protein family UPF0004//SAB domain//Pyruvate kinase, barrel domain	GO:0006096//GO:0015976//GO:0006144//GO:0009451//GO:0030866//GO:0006094	glycolytic process//carbon utilization//purine nucleobase metabolic process//RNA modification//cortical actin cytoskeleton organization//gluconeogenesis	GO:0004743//GO:0030955//GO:0051536//GO:0000287//GO:0016158//GO:0003824//GO:0008092//GO:0051539	pyruvate kinase activity//potassium ion binding//iron-sulfur cluster binding//magnesium ion binding//3-phytase activity//catalytic activity//cytoskeletal protein binding//4 iron, 4 sulfur cluster binding	GO:0005747//GO:0005739//GO:0005856	mitochondrial respiratory chain complex I//mitochondrion//cytoskeleton	KOG2323	Pyruvate kinase
c121098_g2	72.6348	256.643	-1.821	1.2765e-18	6.5069e-17	7001	546308006	XP_005713525.1	1487	0	probable 2-epi-valiolone synthase [Chondrus crispus]>gi|507109919|emb|CDF33706.1| probable 2-epi-valiolone synthase [Chondrus crispus]	--	--	--	--	--	K01735	aroB	3-dehydroquinate synthase	http://www.genome.jp/dbget-bin/www_bget?ko:K01735	Q9ZAE9	772	1.77614e-88	2-epi-5-epi-valiolone synthase OS=Actinoplanes sp. (strain ATCC 31044 / CBS 674.73 / SE50/110) GN=acbC PE=3 SV=3	PF00097//PF12678//PF14634//PF13639//PF00642//PF17123//PF00465//PF12861	Zinc finger, C3HC4 type (RING finger)//RING-H2 zinc finger//zinc-RING finger domain//Ring finger domain//Zinc finger C-x8-C-x5-C-x3-H type (and similar)//RING-like zinc finger//Iron-containing alcohol dehydrogenase//Anaphase-promoting complex subunit 11 RING-H2 finger	GO:0016567//GO:0055114	protein ubiquitination//oxidation-reduction process	GO:0005515//GO:0016491//GO:0046872//GO:0008270//GO:0004842	protein binding//oxidoreductase activity//metal ion binding//zinc ion binding//ubiquitin-protein transferase activity	GO:0005680	anaphase-promoting complex	KOG0692	Pentafunctional AROM protein
c114285_g1	5.25372	90.2917	-4.1032	2.1193e-18	1.0787e-16	1159	545701081	XP_005702877.1	143	2.91075e-08	hypothetical protein Gasu_60310 [Galdieria sulphuraria]>gi|452819294|gb|EME26357.1| hypothetical protein Gasu_60310 [Galdieria sulphuraria]	--	--	--	--	--	--	--	--	--	--	--	--	--	--	--	--	--	--	--	--	--	--	--
c121409_g1	269.441	606.741	-1.1711	2.4007e-18	1.2201e-16	14332	546305302	XP_005712598.1	1443	5.05874e-166	unnamed protein product [Chondrus crispus]>gi|507108925|emb|CDF32797.1| unnamed protein product [Chondrus crispus]	--	--	--	--	--	K08736	MSH3	DNA mismatch repair protein MSH3	http://www.genome.jp/dbget-bin/www_bget?ko:K08736	P20585	1127	1.47193e-126	DNA mismatch repair protein Msh3 OS=Homo sapiens GN=MSH3 PE=1 SV=4	PF10591//PF00488//PF12763//PF13202//PF13499//PF00036//PF05190//PF05188//PF13405//PF14724//PF13833//PF01624//PF10186//PF05192//PF06519	Secreted protein acidic and rich in cysteine Ca binding region//MutS domain V//Cytoskeletal-regulatory complex EF hand//EF hand//EF-hand domain pair//EF hand//MutS family domain IV//MutS domain II//EF-hand domain//Mitochondrial-associated sphingomyelin phosphodiesterase//EF-hand domain pair//MutS domain I//Vacuolar sorting 38 and autophagy-related subunit 14//MutS domain III//TolA C-terminal	GO:0010508//GO:0006298//GO:0007165//GO:0006687//GO:0006810	positive regulation of autophagy//mismatch repair//signal transduction//glycosphingolipid metabolic process//transport	GO:0005215//GO:0005524//GO:0005509//GO:0005515//GO:0050290//GO:0030983	transporter activity//ATP binding//calcium ion binding//protein binding//sphingomyelin phosphodiesterase D activity//mismatched DNA binding	GO:0016020//GO:0005578	membrane//proteinaceous extracellular matrix	KOG0218	Mismatch repair MSH3
c106672_g1	44.198	192.759	-2.1247	4.1178e-18	2.0866e-16	910	--	--	--	--	--	--	--	--	--	--	--	--	--	--	--	--	--	--	--	--	--	--	--	--	--	--	--	--
c90718_g1	417.963	842.116	-1.0106	4.5968e-18	2.3155e-16	1867	546301028	XP_005711282.1	299	1.05526e-27	unnamed protein product [Chondrus crispus]>gi|507107527|emb|CDF40988.1| unnamed protein product [Chondrus crispus]	--	--	--	--	--	--	--	--	--	--	--	--	--	PF09830//PF01254	ATP adenylyltransferase//Nuclear transition protein 2	GO:0006144//GO:0007283	purine nucleobase metabolic process//spermatogenesis	GO:0003877//GO:0003677	ATP adenylyltransferase activity//DNA binding	GO:0005634//GO:0000786	nucleus//nucleosome	--	--
c114123_g1	279.198	620.024	-1.151	4.6612e-18	2.3445e-16	4824	546298127	XP_005710426.1	546	5.04983e-55	unnamed protein product [Chondrus crispus]>gi|507106503|emb|CDF40132.1| unnamed protein product [Chondrus crispus]	--	--	--	--	--	--	--	--	--	--	--	--	--	PF02925//PF01436//PF08015	Bacteriophage scaffolding protein D//NHL repeat//Fungal mating-type pheromone	GO:0007165//GO:0046797	signal transduction//viral procapsid maturation	GO:0005515//GO:0000772	protein binding//mating pheromone activity	GO:0016020	membrane	--	--
c116783_g1	421.132	846.465	-1.0072	5.1997e-18	2.6115e-16	1850	--	--	--	--	--	--	--	--	--	--	--	--	--	--	--	--	--	--	PF00089	Trypsin	GO:0006508	proteolysis	GO:0004252	serine-type endopeptidase activity	--	--	--	--
c105612_g1	99.4872	305.663	-1.6194	5.3512e-18	2.6836e-16	1798	546318394	XP_005716720.1	984	2.97209e-125	unnamed protein product [Chondrus crispus]>gi|507113266|emb|CDF36901.1| unnamed protein product [Chondrus crispus]	--	--	--	--	--	K03039	PSMD13, RPN9	26S proteasome regulatory subunit N9	http://www.genome.jp/dbget-bin/www_bget?ko:K03039	Q54NQ0	536	3.24919e-60	26S proteasome non-ATPase regulatory subunit 13 OS=Dictyostelium discoideum GN=psmD13 PE=2 SV=1	PF03884//PF01399//PF04643	Domain of unknown function (DUF329)//PCI domain//Motilin/ghrelin-associated peptide	GO:0007165	signal transduction	GO:0005515//GO:0005179//GO:0008270	protein binding//hormone activity//zinc ion binding	GO:0005576	extracellular region	KOG2908	26S proteasome regulatory complex, subunit RPN9/PSMD13
c114998_g1	193.637	474.861	-1.2942	6.7818e-18	3.391e-16	2169	--	--	--	--	--	--	--	--	--	--	--	--	--	--	--	--	--	--	--	--	--	--	--	--	--	--	--	--
c112036_g1	0	77.0879	-7.2684	1.2624e-17	6.2386e-16	843	115455559	NP_001051380.1	352	1.64541e-38	Os03g0766100 [Oryza sativa Japonica Group]>gi|122169826|sp|Q0DN94.1|PROA_ORYSJ RecName: Full=10 kDa prolamin; Flags: Precursor>gi|158513186|sp|A2XMB2.2|PROA_ORYSI RecName: Full=10 kDa prolamin; Flags: Precursor>gi|15127777|gb|AAK84296.1|AF294580_1 10 kDa prolamin [Oryza sativa Japonica Group]>gi|20296|emb|CAA34926.1| unnamed protein product [Oryza sativa]>gi|20308|emb|CAA33301.1| 10 kD prolamin […	30725921	AC099043.6	843	0	Oryza sativa chromosome 3 BAC OSJNBa0079B15 genomic sequence, complete sequence	--	--	--	--	Q0DN94	352	2.30497e-39	10 kDa prolamin OS=Oryza sativa subsp. japonica GN=Os03g0766000 PE=2 SV=1	--	--	--	--	GO:0045735	nutrient reservoir activity	GO:0016020//GO:0033095//GO:0005773	membrane//aleurone grain//vacuole	--	--
c96128_g2	0	77.0879	-7.2684	1.2624e-17	6.2386e-16	691	--	--	--	--	--	--	--	--	--	--	--	--	--	--	--	--	--	--	--	--	--	--	--	--	--	--	--	--
c109679_g1	295.793	642.636	-1.1194	1.3197e-17	6.4937e-16	2617	546323575	XP_005718121.1	1333	1.21737e-174	chlorophyll a synthase [Chondrus crispus]>gi|507114700|emb|CDF38236.1| chlorophyll a synthase [Chondrus crispus]	565469403	XM_006292443.1	55	3.15381e-17	Capsella rubella hypothetical protein (CARUB_v10018735mg) mRNA, complete cds	K04040	chlG, bchG	chlorophyll synthase	http://www.genome.jp/dbget-bin/www_bget?ko:K04040	Q38833	1055	2.17549e-133	Chlorophyll synthase, chloroplastic OS=Arabidopsis thaliana GN=CHLG PE=2 SV=1	PF01040	UbiA prenyltransferase family	--	--	GO:0004659	prenyltransferase activity	GO:0016021	integral component of membrane	--	--
c107120_g1	294.625	637.813	-1.1143	2.5698e-17	1.25e-15	1820	546310692	XP_005714426.1	1556	0	phosphoglycerate kinase [Chondrus crispus]>gi|27446629|gb|AAK40346.1| phosphoglycerate kinase [Chondrus crispus]>gi|507110868|emb|CDF34607.1| phosphoglycerate kinase [Chondrus crispus]	--	--	--	--	--	K00927	PGK, pgk	phosphoglycerate kinase	http://www.genome.jp/dbget-bin/www_bget?ko:K00927	Q5NVB5	1368	0	Phosphoglycerate kinase 1 OS=Pongo abelii GN=PGK1 PE=2 SV=4	PF00162	Phosphoglycerate kinase	GO:0006096//GO:0016310//GO:0006094//GO:0015976	glycolytic process//phosphorylation//gluconeogenesis//carbon utilization	GO:0004618	phosphoglycerate kinase activity	--	--	KOG1367	3-phosphoglycerate kinase
c118010_g1	84.9769	271.745	-1.6771	3.7529e-17	1.8203e-15	3516	546321012	XP_005717448.1	159	4.97129e-09	unnamed protein product [Chondrus crispus]>gi|507113986|emb|CDF37577.1| unnamed protein product [Chondrus crispus]	--	--	--	--	--	--	--	--	--	--	--	--	--	PF02970	Tubulin binding cofactor A	GO:0007021	tubulin complex assembly	GO:0015631//GO:0051082	tubulin binding//unfolded protein binding	GO:0045298	tubulin complex	--	--
c119908_g1	1.33428	72.0278	-5.7544	4.0608e-17	1.9668e-15	1572	659068885	XP_008446938.1	253	1.90349e-20	PREDICTED: uncharacterized protein LOC103489499 [Cucumis melo]	--	--	--	--	--	--	--	--	--	--	--	--	--	PF03823	Neurokinin B	GO:0007217	tachykinin receptor signaling pathway	--	--	--	--	--	--
c115734_g1	58.7083	217.665	-1.8905	5.4271e-17	2.6137e-15	4535	723732222	XP_004247652.2	560	4.13541e-59	PREDICTED: ureidoglycolate hydrolase [Solanum lycopersicum]	--	--	--	--	--	K18151	UAH	ureidoglycolate amidohydrolase	http://www.genome.jp/dbget-bin/www_bget?ko:K18151	Q2QMN7	534	2.19182e-56	Probable ureidoglycolate hydrolase OS=Oryza sativa subsp. japonica GN=UAH PE=1 SV=2	PF03493//PF01546//PF10808	Calcium-activated BK potassium channel alpha subunit//Peptidase family M20/M25/M40//Protein of unknown function (DUF2542)	GO:0006813//GO:0008152	potassium ion transport//metabolic process	GO:0016787//GO:0015269	hydrolase activity//calcium-activated potassium channel activity	GO:0016020//GO:0016021	membrane//integral component of membrane	--	--
c108808_g1	170.788	427.344	-1.3232	5.7936e-17	2.7823e-15	1178	--	--	--	--	--	--	--	--	--	--	--	--	--	--	--	--	--	--	--	--	--	--	--	--	--	--	--	--
c111538_g1	14.0099	111.165	-2.9882	7.5756e-17	3.6228e-15	995	--	--	--	--	--	--	--	--	--	--	--	--	--	--	--	--	--	--	--	--	--	--	--	--	--	--	--	--
c29153_g1	0.500355	72.4231	-7.1774	9.862e-17	4.6898e-15	980	11466764	NP_039360.1	1465	0	photosystem II protein D1 [Oryza sativa Japonica Group]>gi|50233948|ref|YP_052726.1| photosystem II protein D1 (chloroplast) [Oryza nivara]>gi|109156643|ref|YP_654199.1| photosystem II protein D1 (chloroplast) [Oryza sativa Indica Group]>gi|115457392|ref|NP_001052296.1| Os04g0236400 [Oryza sativa Japonica Group]>gi|374249247|ref|YP_005087990.1| psbA gene product [Leersia tisserantii]>gi|378758396…	42409130	AP005483.3	980	0	Oryza sativa Japonica Group genomic DNA, chromosome 8, BAC clone:B1144B06	K02703	psbA	photosystem II P680 reaction center D1 protein	http://www.genome.jp/dbget-bin/www_bget?ko:K02703	P0C434	1465	0	Photosystem II protein D1 OS=Oryza sativa subsp. japonica GN=psbA PE=3 SV=1	PF00124	Photosynthetic reaction centre protein	GO:0009635//GO:0009772//GO:0006118//GO:0019684	response to herbicide//photosynthetic electron transport in photosystem II//obsolete electron transport//photosynthesis, light reaction	GO:0005506//GO:0016491//GO:0045156	iron ion binding//oxidoreductase activity//electron transporter, transferring electrons within the cyclic electron transport pathway of photosynthesis activity	GO:0005739//GO:0030076//GO:0016021//GO:0009535//GO:0009523	mitochondrion//light-harvesting complex//integral component of membrane//chloroplast thylakoid membrane//photosystem II	--	--
c117156_g3	24.1004	136.623	-2.5031	1.6057e-16	7.5935e-15	3492	--	--	--	--	--	--	--	--	--	--	--	--	--	--	--	--	--	--	PF00400	WD domain, G-beta repeat	--	--	GO:0005515	protein binding	--	--	--	--
c11287_g1	151.357	389.155	-1.3624	1.8328e-16	8.6432e-15	2477	--	--	--	--	--	--	--	--	--	--	--	--	--	--	--	--	--	--	--	--	--	--	--	--	--	--	--	--
c117888_g1	4.16962	78.1157	-4.2276	1.9442e-16	9.1431e-15	1743	--	--	--	--	--	--	--	--	--	--	--	--	--	--	--	--	--	--	--	--	--	--	--	--	--	--	--	--
c117077_g1	30.8552	152.674	-2.3069	1.9962e-16	9.3748e-15	2616	546319189	XP_005716953.1	469	1.89821e-50	unnamed protein product [Chondrus crispus]>gi|507113510|emb|CDF37134.1| unnamed protein product [Chondrus crispus]	--	--	--	--	--	--	--	--	--	--	--	--	--	--	--	--	--	--	--	--	--	--	--
c122001_g2	174.707	429.32	-1.2971	2.1283e-16	9.9811e-15	2602	546316789	XP_005716250.1	825	3.08889e-98	unnamed protein product [Chondrus crispus]>gi|507112769|emb|CDF36431.1| unnamed protein product [Chondrus crispus]	--	--	--	--	--	--	--	--	--	--	--	--	--	PF00657//PF13145	GDSL-like Lipase/Acylhydrolase//PPIC-type PPIASE domain	--	--	GO:0016788//GO:0016853	hydrolase activity, acting on ester bonds//isomerase activity	--	--	--	--
c118576_g2	18.4297	120.336	-2.707	3.3549e-16	1.5626e-14	1219	546317901	XP_005716556.1	1348	0	probable serine/threonine protein phosphatase [Chondrus crispus]>gi|507113094|emb|CDF36737.1| probable serine/threonine protein phosphatase [Chondrus crispus]	822490357	CP010917.1	99	5.02072e-42	Sporisorium scitamineum strain SSC39 chromosome 5, complete sequence	K15423	PPP4C	serine/threonine-protein phosphatase 4 catalytic subunit	http://www.genome.jp/dbget-bin/www_bget?ko:K15423	Q9Y0B7	1288	5.77237e-176	Serine/threonine-protein phosphatase 4 catalytic subunit OS=Dictyostelium discoideum GN=ppp4c PE=1 SV=1	PF00149	Calcineurin-like phosphoesterase	--	--	GO:0016787	hydrolase activity	--	--	KOG0372	Serine/threonine specific protein phosphatase involved in glycogen accumulation, PP2A-related
c105963_g1	45.5323	184.774	-2.0208	3.3754e-16	1.57e-14	4100	546296746	XP_005709963.1	343	2.13392e-30	Myb-like DNA-binding protein [Chondrus crispus]>gi|507105981|emb|CDF39669.1| Myb-like DNA-binding protein [Chondrus crispus]	--	--	--	--	--	--	--	--	--	Q54IF9	317	4.22942e-29	Myb-like protein G OS=Dictyostelium discoideum GN=mybG PE=3 SV=1	--	--	--	--	--	--	--	--	--	--
c109476_g1	32.1061	154.018	-2.2622	4.0021e-16	1.8564e-14	1296	546316890	XP_005716279.1	518	3.07956e-61	unnamed protein product [Chondrus crispus]>gi|507112798|emb|CDF36460.1| unnamed protein product [Chondrus crispus]	--	--	--	--	--	K05765	CFL	cofilin	http://www.genome.jp/dbget-bin/www_bget?ko:K05765	Q96VU9	273	4.7356e-27	Cofilin OS=Ogataea parapolymorpha (strain DL-1 / ATCC 26012 / NRRL Y-7560) GN=COF1 PE=2 SV=1	PF00241//PF09326	Cofilin/tropomyosin-type actin-binding protein//NADH-ubiquinone oxidoreductase subunit G, C-terminal	GO:0055114	oxidation-reduction process	GO:0003779//GO:0016651//GO:0051536	actin binding//oxidoreductase activity, acting on NAD(P)H//iron-sulfur cluster binding	GO:0005622	intracellular	KOG1735	Actin depolymerizing factor
c119740_g1	70.55	235.77	-1.7407	4.9835e-16	2.3054e-14	3139	546300171	XP_005711037.1	755	1.986e-90	unnamed protein product [Chondrus crispus]>gi|507107224|emb|CDF40743.1| unnamed protein product [Chondrus crispus]	--	--	--	--	--	--	--	--	--	--	--	--	--	--	--	--	--	--	--	--	--	--	--
c29205_g1	108.41	308.273	-1.5077	5.0502e-16	2.3299e-14	2067	697994054	AIT70150.1	1209	5.38963e-158	malate dehydrogenase [Mazzaella japonica]	--	--	--	--	--	K00051	E1.1.1.82	malate dehydrogenase (NADP+)	http://www.genome.jp/dbget-bin/www_bget?ko:K00051	Q0ABE6	868	1.29756e-108	Malate dehydrogenase OS=Alkalilimnicola ehrlichii (strain ATCC BAA-1101 / DSM 17681 / MLHE-1) GN=mdh PE=3 SV=1	PF00056//PF02866	lactate/malate dehydrogenase, NAD binding domain//lactate/malate dehydrogenase, alpha/beta C-terminal domain	GO:0055114	oxidation-reduction process	GO:0016616//GO:0016491	oxidoreductase activity, acting on the CH-OH group of donors, NAD or NADP as acceptor//oxidoreductase activity	--	--	KOG1494	NAD-dependent malate dehydrogenase
c113040_g1	331.818	681.615	-1.0386	7.9505e-16	3.6432e-14	1153	--	--	--	--	--	--	--	--	--	--	--	--	--	--	--	--	--	--	--	--	--	--	--	--	--	--	--	--
c116347_g1	91.5649	275.224	-1.5877	8.074e-16	3.6948e-14	3250	546308935	XP_005713857.1	299	1.7106e-27	unnamed protein product [Chondrus crispus]>gi|507110265|emb|CDF34038.1| unnamed protein product [Chondrus crispus]	--	--	--	--	--	--	--	--	--	--	--	--	--	PF09494	Slx4 endonuclease	GO:0006260//GO:0006281//GO:0006308	DNA replication//DNA repair//DNA catabolic process	GO:0017108	5'-flap endonuclease activity	GO:0033557//GO:0005634	Slx1-Slx4 complex//nucleus	--	--
c117483_g1	193.304	455.886	-1.2378	8.2569e-16	3.7734e-14	5926	255072505	XP_002499927.1	908	1.4319e-106	predicted protein [Micromonas sp. RCC299]>gi|226515189|gb|ACO61185.1| predicted protein [Micromonas sp. RCC299]	--	--	--	--	--	--	--	--	--	Q54R45	158	5.9956e-10	Translocon-associated protein subunit alpha OS=Dictyostelium discoideum GN=ssr1 PE=3 SV=1	PF07716//PF04055//PF01524//PF03896//PF00170	Basic region leucine zipper//Radical SAM superfamily//Geminivirus V1 protein//Translocon-associated protein (TRAP), alpha subunit//bZIP transcription factor	GO:0006355//GO:0019048//GO:0060967	regulation of transcription, DNA-templated//modulation by virus of host morphology or physiology//negative regulation of gene silencing by RNA	GO:0003824//GO:0051536//GO:0003700//GO:0043565	catalytic activity//iron-sulfur cluster binding//transcription factor activity, sequence-specific DNA binding//sequence-specific DNA binding	GO:0005789//GO:0005667//GO:0030430	endoplasmic reticulum membrane//transcription factor complex//host cell cytoplasm	KOG1631	Translocon-associated complex TRAP, alpha subunit
c137699_g1	5.83747	80.7249	-3.7896	1.0716e-15	4.8839e-14	2832	545713638	XP_005709122.1	2799	0	ATP-dependent Clp protease ATP-binding subunit ClpB [Galdieria sulphuraria]>gi|452825606|gb|EME32602.1| ATP-dependent Clp protease ATP-binding subunit ClpB [Galdieria sulphuraria]	671694938	LK023335.1	131	1.92803e-59	Absidia idahoensis var. thermophila genome assembly Lramosa_hybrid_454_Illumina, scaffold SCAF3	K03695	clpB	ATP-dependent Clp protease ATP-binding subunit ClpB	http://www.genome.jp/dbget-bin/www_bget?ko:K03695	P42730	2650	0	Chaperone protein ClpB1 OS=Arabidopsis thaliana GN=CLPB1 PE=1 SV=2	PF07728//PF02367//PF04904//PF00910//PF06414//PF00158//PF05496//PF07726//PF06160//PF02861//PF04851//PF01105//PF03193//PF08477//PF00004//PF00005//PF02562//PF01637//PF01695//PF07724//PF00437	AAA domain (dynein-related subfamily)//Threonylcarbamoyl adenosine biosynthesis protein TsaE//NAB conserved region 1 (NCD1)//RNA helicase//Zeta toxin//Sigma-54 interaction domain//Holliday junction DNA helicase ruvB N-terminus//ATPase family associated with various cellular activities (AAA)//Septation ring formation regulator, EzrA//Clp amino terminal domain, pathogenicity island component//Type …	GO:0019538//GO:0006310//GO:0007264//GO:0006281//GO:0006810//GO:0002949//GO:0006355//GO:0000921//GO:0045892	protein metabolic process//DNA recombination//small GTPase mediated signal transduction//DNA repair//transport//tRNA threonylcarbamoyladenosine modification//regulation of transcription, DNA-templated//septin ring assembly//negative regulation of transcription, DNA-templated	GO:0003924//GO:0003677//GO:0003724//GO:0016787//GO:0016887//GO:0005524//GO:0003723//GO:0009378//GO:0016301//GO:0005525//GO:0008134	GTPase activity//DNA binding//RNA helicase activity//hydrolase activity//ATPase activity//ATP binding//RNA binding//four-way junction helicase activity//kinase activity//GTP binding//transcription factor binding	GO:0005657//GO:0016021//GO:0005940//GO:0005634//GO:0009379//GO:0005667	replication fork//integral component of membrane//septin ring//nucleus//Holliday junction helicase complex//transcription factor complex	KOG1051	Chaperone HSP104 and related ATP-dependent Clp proteases
c106904_g1	23.6001	131.089	-2.4737	1.1184e-15	5.0906e-14	1921	--	--	--	--	--	--	--	--	--	--	--	--	--	--	--	--	--	--	--	--	--	--	--	--	--	--	--	--
c121438_g2	21.5152	125.792	-2.5476	1.1323e-15	5.1471e-14	3670	--	--	--	--	--	--	--	--	--	--	--	--	--	--	--	--	--	--	PF02950	Conotoxin	GO:0009405//GO:0006810	pathogenesis//transport	GO:0008200	ion channel inhibitor activity	GO:0005576	extracellular region	--	--
c116523_g1	191.052	450.035	-1.2361	1.3903e-15	6.286e-14	3528	--	--	--	--	--	--	--	--	--	--	--	--	--	--	--	--	--	--	PF06482	Collagenase NC10 and Endostatin	GO:0007155	cell adhesion	GO:0005198	structural molecule activity	GO:0031012	extracellular matrix	--	--
c119115_g1	5.00355	77.3251	-3.9499	1.4394e-15	6.4993e-14	853	--	--	--	--	--	--	--	--	--	--	--	--	--	--	--	--	--	--	--	--	--	--	--	--	--	--	--	--
c88116_g1	159.947	396.588	-1.31	1.4829e-15	6.687e-14	1198	546298882	XP_005710654.1	311	3.94361e-30	unnamed protein product [Chondrus crispus]>gi|507106767|emb|CDF40360.1| unnamed protein product [Chondrus crispus]	--	--	--	--	--	K15040	VDAC2	voltage-dependent anion channel protein 2	http://www.genome.jp/dbget-bin/www_bget?ko:K15040	--	--	--	--	PF01459	Eukaryotic porin	GO:0055085	transmembrane transport	--	--	GO:0005741	mitochondrial outer membrane	KOG3126	Porin/voltage-dependent anion-selective channel protein
c117090_g2	53.4545	197.819	-1.8878	1.5068e-15	6.7857e-14	2719	546308052	XP_005713541.1	277	1.52591e-23	unnamed protein product [Chondrus crispus]>gi|507109936|emb|CDF33722.1| unnamed protein product [Chondrus crispus]	514856713	KC511085.1	72	1.16176e-26	Batrachospermum hondongense voucher SAS06009 cytochrome oxidase subunit 2 (cox2) gene, partial cds; cox2-cox3 intergenic spacer, complete sequence; and cytochrome oxidase subunit 3 (cox3) gene, partial cds; mitochondrial	--	--	--	--	P08452	131	1.71054e-06	Uncharacterized lipoprotein syc1174_c OS=Synechococcus sp. (strain ATCC 27144 / PCC 6301 / SAUG 1402/1) GN=syc1174_c PE=3 SV=2	PF02822	Antistasin family	--	--	GO:0004867	serine-type endopeptidase inhibitor activity	--	--	--	--
c182772_g1	325.481	667.937	-1.0371	1.7127e-15	7.6925e-14	369	546324895	XP_005718499.1	185	2.31665e-14	unnamed protein product [Chondrus crispus]>gi|507115101|emb|CDF38594.1| unnamed protein product [Chondrus crispus]	636611402	XM_008038645.1	36	1.49807e-07	Trametes versicolor FP-101664 SS1 heat shock protein partial mRNA	K09490	HSPA5, BIP	heat shock 70kDa protein 5	http://www.genome.jp/dbget-bin/www_bget?ko:K09490	P24067	165	1.21439e-12	Luminal-binding protein 2 OS=Zea mays GN=BIPE2 PE=1 SV=3	--	--	--	--	--	--	--	--	KOG0100	Molecular chaperones GRP78/BiP/KAR2, HSP70 superfamily
c89567_g1	216.403	491.07	-1.1822	1.975e-15	8.8475e-14	2667	545708870	XP_005706746.1	554	2.68357e-59	epsin [Galdieria sulphuraria]>gi|452823214|gb|EME30226.1| epsin [Galdieria sulphuraria]	--	--	--	--	--	K12471	EPN	epsin	http://www.genome.jp/dbget-bin/www_bget?ko:K12471	P78813	255	1.27625e-21	ENTH domain-containing protein C794.11c OS=Schizosaccharomyces pombe (strain 972 / ATCC 24843) GN=SPCC794.11c PE=1 SV=2	PF00846//PF07651	Hantavirus nucleocapsid protein//ANTH domain	--	--	GO:0005543	phospholipid binding	GO:0019013	viral nucleocapsid	KOG2056	Equilibrative nucleoside transporter protein
c107571_g2	284.118	601.365	-1.0817	2.0089e-15	8.9875e-14	5188	546298435	XP_005710514.1	950	5.75759e-108	unnamed protein product [Chondrus crispus]>gi|507106609|emb|CDF40220.1| unnamed protein product [Chondrus crispus]	--	--	--	--	--	--	--	--	--	Q7PC79	528	3.23077e-53	Exportin-T OS=Arabidopsis thaliana GN=PSD PE=2 SV=1	PF00170//PF04111//PF04977//PF16326//PF01997//PF07716//PF02183	bZIP transcription factor//Autophagy protein Apg6//Septum formation initiator//ABC transporter C-terminal domain//Translin family//Basic region leucine zipper//Homeobox associated leucine zipper	GO:0006355//GO:0006914//GO:0007049	regulation of transcription, DNA-templated//autophagy//cell cycle	GO:0003677//GO:0003700//GO:0043565	DNA binding//transcription factor activity, sequence-specific DNA binding//sequence-specific DNA binding	GO:0005667	transcription factor complex	KOG2021	Nuclear mRNA export factor receptor LOS1/Exportin-t (importin beta superfamily)
c120946_g1	14.8439	106.658	-2.8451	2.2194e-15	9.9032e-14	608	--	--	--	--	--	--	--	--	--	--	--	--	--	--	--	--	--	--	PF01539	Hepatitis C virus envelope glycoprotein E1	--	--	--	--	GO:0019031	viral envelope	--	--
c116847_g1	79.8066	249.607	-1.6451	2.2274e-15	9.9256e-14	3194	--	--	--	--	--	--	--	--	--	--	--	--	--	--	--	--	--	--	PF16760//PF03423//PF04928	Starch/carbohydrate-binding module (family 53)//Carbohydrate binding domain (family 25)//Poly(A) polymerase central domain	GO:0043631	RNA polyadenylation	GO:2001070//GO:0004652	starch binding//polynucleotide adenylyltransferase activity	--	--	--	--
c116597_g1	3.08552	69.6558	-4.4967	2.3823e-15	1.0588e-13	3272	--	--	--	--	--	--	--	--	--	--	--	--	--	--	--	--	--	--	--	--	--	--	--	--	--	--	--	--
c110803_g1	104.157	295.385	-1.5038	2.3933e-15	1.0623e-13	2171	--	--	--	--	--	--	--	--	--	--	--	--	--	--	--	--	--	--	--	--	--	--	--	--	--	--	--	--
c19696_g1	132.177	344.958	-1.384	3.3594e-15	1.4815e-13	3045	546316110	XP_005716056.1	683	1.38951e-78	unnamed protein product [Chondrus crispus]>gi|507112563|emb|CDF36237.1| unnamed protein product [Chondrus crispus]	--	--	--	--	--	--	--	--	--	Q9ZPH2	644	4.10785e-72	Monothiol glutaredoxin-S17 OS=Arabidopsis thaliana GN=GRXS17 PE=1 SV=1	PF00462//PF00085	Glutaredoxin//Thioredoxin	GO:0006118//GO:0045454	obsolete electron transport//cell redox homeostasis	GO:0009055//GO:0015035	electron carrier activity//protein disulfide oxidoreductase activity	--	--	KOG0911	Glutaredoxin-related protein
c114327_g2	2.2516	65.4654	-4.8617	4.7999e-15	2.095e-13	592	--	--	--	--	--	--	--	--	--	--	--	--	--	--	--	--	--	--	--	--	--	--	--	--	--	--	--	--
c119090_g2	57.6242	203.196	-1.8181	5.0308e-15	2.193e-13	1508	--	--	--	--	--	--	--	--	--	--	--	--	--	--	--	--	--	--	--	--	--	--	--	--	--	--	--	--
c111915_g1	241.421	527.914	-1.1288	5.4565e-15	2.3694e-13	1574	--	--	--	--	--	--	--	--	--	--	--	--	--	--	--	--	--	--	PF03153	Transcription factor IIA, alpha/beta subunit	GO:0006367	transcription initiation from RNA polymerase II promoter	--	--	GO:0005672	transcription factor TFIIA complex	--	--
c120991_g4	2.91874	67.442	-4.5302	5.7488e-15	2.49e-13	2253	546308770	XP_005713799.1	212	4.05473e-15	WD40-repeat containing [Chondrus crispus]>gi|507110202|emb|CDF33980.1| WD40-repeat containing [Chondrus crispus]	--	--	--	--	--	--	--	--	--	Q9I9H8	144	7.12351e-08	Apoptotic protease-activating factor 1 OS=Danio rerio GN=apaf1 PE=2 SV=1	PF00931//PF00891	NB-ARC domain//O-methyltransferase	--	--	GO:0008171//GO:0043531	O-methyltransferase activity//ADP binding	--	--	--	--
c120279_g1	34.7746	153.78	-2.1448	5.901e-15	2.5527e-13	3285	546313267	XP_005715231.1	541	3.89036e-61	histone H2A.Z variant [Chondrus crispus]>gi|507111699|emb|CDF35412.1| histone H2A.Z variant [Chondrus crispus]	551605265	XM_005783988.1	131	2.2404e-59	Emiliania huxleyi CCMP1516 putative histone H2A mRNA	K11251	H2A	histone H2A	http://www.genome.jp/dbget-bin/www_bget?ko:K11251	P08991	507	1.26649e-57	Histone H2A.V (Fragment) OS=Strongylocentrotus purpuratus GN=H2A.F/Z PE=1 SV=1	PF02724//PF06524//PF00125//PF05206//PF06584	CDC45-like protein//NOA36 protein//Core histone H2A/H2B/H3/H4//Methyltransferase TRM13//DIRP	GO:0007049//GO:0008033//GO:0006270//GO:0006351	cell cycle//tRNA processing//DNA replication initiation//transcription, DNA-templated	GO:0003677//GO:0008270//GO:0008168	DNA binding//zinc ion binding//methyltransferase activity	GO:0017053//GO:0005634	transcriptional repressor complex//nucleus	KOG1757	Histone 2A
c111213_g1	3.58587	69.4186	-4.2749	7.078e-15	3.0502e-13	795	--	--	--	--	--	--	--	--	--	--	--	--	--	--	--	--	--	--	PF08925	Domain of Unknown Function (DUF1907)	--	--	--	--	GO:0005634	nucleus	--	--
c106898_g1	16.5117	107.132	-2.6978	1.5633e-14	6.6607e-13	1752	545712718	XP_005708663.1	479	3.31088e-51	hydrolase [Galdieria sulphuraria]>gi|452825145|gb|EME32143.1| hydrolase [Galdieria sulphuraria]	--	--	--	--	--	--	--	--	--	O14162	187	2.90244e-13	Putative lipase C4A8.10 OS=Schizosaccharomyces pombe (strain 972 / ATCC 24843) GN=SPAC4A8.10 PE=3 SV=2	PF01764	Lipase (class 3)	GO:0006629	lipid metabolic process	--	--	--	--	KOG4372	Predicted alpha/beta hydrolase
c118785_g1	138.598	350.098	-1.3368	1.9067e-14	8.0636e-13	5307	546315097	XP_005715768.1	1414	7.71406e-173	unnamed protein product [Chondrus crispus]>gi|507112259|emb|CDF35949.1| unnamed protein product [Chondrus crispus]	--	--	--	--	--	K14843	PES1, NOP7	pescadillo	http://www.genome.jp/dbget-bin/www_bget?ko:K14843	A8JBB2	868	1.74933e-98	Pescadillo homolog OS=Chlamydomonas reinhardtii GN=CHLREDRAFT_206018 PE=3 SV=1	PF05790//PF06732	Immunoglobulin C2-set domain//Pescadillo N-terminus	GO:0042254//GO:0007155	ribosome biogenesis//cell adhesion	--	--	GO:0005730//GO:0016021	nucleolus//integral component of membrane	KOG2481	Protein required for normal rRNA processing
c111964_g1	199.225	453.119	-1.1855	1.9576e-14	8.2684e-13	4408	546319567	XP_005717057.1	773	3.55527e-85	unnamed protein product [Chondrus crispus]>gi|507113618|emb|CDF37238.1| unnamed protein product [Chondrus crispus]	--	--	--	--	--	K10838	XPC	xeroderma pigmentosum group C-complementing protein	http://www.genome.jp/dbget-bin/www_bget?ko:K10838	Q8W489	414	1.09105e-39	DNA repair protein RAD4 OS=Arabidopsis thaliana GN=RAD4 PE=1 SV=1	PF10405//PF10729//PF10404//PF10403//PF01215	Rad4 beta-hairpin domain 3//Cell division activator CedA//Rad4 beta-hairpin domain 2//Rad4 beta-hairpin domain 1//Cytochrome c oxidase subunit Vb	GO:0015992//GO:0006123//GO:0051301	proton transport//mitochondrial electron transport, cytochrome c to oxygen//cell division	GO:0004129//GO:0003677	cytochrome-c oxidase activity//DNA binding	GO:0045277//GO:0005740	respiratory chain complex IV//mitochondrial envelope	KOG2179	Nucleotide excision repair complex XPC-HR23B, subunit XPC/DPB11
c119276_g1	216.32	480.949	-1.1527	2.1614e-14	9.0951e-13	4589	546316845	XP_005716264.1	803	4.62475e-96	ubiquitin-conjugating enzyme E2 [Chondrus crispus]>gi|507112783|emb|CDF36445.1| ubiquitin-conjugating enzyme E2 [Chondrus crispus]	--	--	--	--	--	K10575	UBE2G1, UBC7	ubiquitin-conjugating enzyme E2 G1	http://www.genome.jp/dbget-bin/www_bget?ko:K10575	P62255	566	1.97054e-64	Ubiquitin-conjugating enzyme E2 G1 OS=Rattus norvegicus GN=Ube2g1 PE=2 SV=3	PF12678//PF00097//PF14634//PF13748//PF13639//PF00642//PF05773//PF16685//PF06925//PF06687	RING-H2 zinc finger//Zinc finger, C3HC4 type (RING finger)//zinc-RING finger domain//ABC transporter transmembrane region//Ring finger domain//Zinc finger C-x8-C-x5-C-x3-H type (and similar)//RWD domain//zinc RING finger of MSL2//Monogalactosyldiacylglycerol (MGDG) synthase//SUR7/PalI family	GO:0006810//GO:0055085//GO:0009247	transport//transmembrane transport//glycolipid biosynthetic process	GO:0046872//GO:0016758//GO:0008270//GO:0042626//GO:0005524//GO:0005515//GO:0061630	metal ion binding//transferase activity, transferring hexosyl groups//zinc ion binding//ATPase activity, coupled to transmembrane movement of substances//ATP binding//protein binding//ubiquitin protein ligase activity	GO:0016021//GO:0005886	integral component of membrane//plasma membrane	KOG0425	Ubiquitin-protein ligase
c113104_g1	27.6863	133.935	-2.2743	2.539e-14	1.0632e-12	3364	--	--	--	--	--	--	--	--	--	--	--	--	--	--	--	--	--	--	--	--	--	--	--	--	--	--	--	--
c121585_g1	34.1909	148.641	-2.1202	2.845e-14	1.1884e-12	5947	546317390	XP_005716421.1	790	2.31772e-88	Serine/threonine protein kinase Rhodoplastic [Chondrus crispus]>gi|507112951|emb|CDF36602.1| Serine/threonine protein kinase Rhodoplastic [Chondrus crispus]	--	--	--	--	--	K04515	CAMK2	calcium/calmodulin-dependent protein kinase (CaM kinase) II	http://www.genome.jp/dbget-bin/www_bget?ko:K04515	Q93VK0	422	1.68562e-43	Phosphoenolpyruvate carboxylase kinase 2 OS=Arabidopsis thaliana GN=PPCK2 PE=1 SV=2	PF13465//PF00096//PF01199//PF06293//PF13912//PF00069//PF07822//PF01155//PF16622//PF07714	Zinc-finger double domain//Zinc finger, C2H2 type//Ribosomal protein L34e//Lipopolysaccharide kinase (Kdo/WaaP) family//C2H2-type zinc finger//Protein kinase domain//Neurotoxin B-IV-like protein//Hydrogenase/urease nickel incorporation, metallochaperone, hypA//zinc-finger C2H2-type//Protein tyrosine kinase	GO:0006810//GO:0009405//GO:0006464//GO:0006468//GO:0042254//GO:0006412	transport//pathogenesis//cellular protein modification process//protein phosphorylation//ribosome biogenesis//translation	GO:0004672//GO:0019871//GO:0016151//GO:0016773//GO:0005524//GO:0003735//GO:0046872	protein kinase activity//sodium channel inhibitor activity//nickel cation binding//phosphotransferase activity, alcohol group as acceptor//ATP binding//structural constituent of ribosome//metal ion binding	GO:0016020//GO:0005622//GO:0005840//GO:0005576	membrane//intracellular//ribosome//extracellular region	KOG0032	Ca2+/calmodulin-dependent protein kinase, EF-Hand protein superfamily
c121460_g1	1.41767	59.4565	-5.3902	3.0174e-14	1.2588e-12	1775	572938632	AHF58602.1	250	7.91876e-20	polyprotein [Chondrus crispus]	--	--	--	--	--	--	--	--	--	--	--	--	--	--	--	--	--	--	--	--	--	--	--
c120898_g1	9.00638	84.3618	-3.2276	3.3073e-14	1.3764e-12	1547	--	--	--	--	--	--	--	--	--	--	--	--	--	--	--	--	--	--	PF14867	Lantibiotic alpha	GO:0050830	defense response to Gram-positive bacterium	--	--	--	--	--	--
c117735_g2	1.83463	60.4843	-5.043	3.3385e-14	1.3877e-12	1547	--	--	--	--	--	--	--	--	--	--	--	--	--	--	--	--	--	--	--	--	--	--	--	--	--	--	--	--
c120745_g1	39.6114	160.185	-2.0157	3.4214e-14	1.4204e-12	3437	544213856	XP_005537075.1	434	8.88281e-72	acetyl-CoA carboxylase, multifunctional enzyme, cytoplasmic [Cyanidioschyzon merolae strain 10D]>gi|449017637|dbj|BAM81039.1| acetyl-CoA carboxylase, multifunctional enzyme, cytoplasmic [Cyanidioschyzon merolae strain 10D]	--	--	--	--	--	K11262	ACACA	acetyl-CoA carboxylase / biotin carboxylase 1	http://www.genome.jp/dbget-bin/www_bget?ko:K11262	P11029	336	2.50119e-34	Acetyl-CoA carboxylase OS=Gallus gallus GN=ACAC PE=1 SV=1	PF08326	Acetyl-CoA carboxylase, central region	GO:0006090//GO:0006633	pyruvate metabolic process//fatty acid biosynthetic process	GO:0005524//GO:0003989	ATP binding//acetyl-CoA carboxylase activity	GO:0009317	acetyl-CoA carboxylase complex	KOG0368	Acetyl-CoA carboxylase
c114035_g1	65.88	214.265	-1.7015	3.567e-14	1.4772e-12	1888	--	--	--	--	--	--	--	--	--	--	--	--	--	--	--	--	--	--	--	--	--	--	--	--	--	--	--	--
c108073_g1	0.0833924	79.4598	-9.8961	3.5904e-14	1.4851e-12	900	--	--	--	--	--	--	--	--	--	--	--	--	--	--	--	--	--	--	--	--	--	--	--	--	--	--	--	--
c110149_g1	83.8094	248.579	-1.5685	3.8679e-14	1.598e-12	2320	--	--	--	--	--	--	--	--	--	--	--	--	--	--	--	--	--	--	--	--	--	--	--	--	--	--	--	--
c120068_g1	209.148	466.639	-1.1578	3.9253e-14	1.6197e-12	4267	546322874	XP_005717907.1	805	1.07647e-96	Ufm1-conjugating enzyme 1 [Chondrus crispus]>gi|507114489|emb|CDF38038.1| Ufm1-conjugating enzyme 1 [Chondrus crispus]	--	--	--	--	--	K12165	UFC1	ufm1-conjugating enzyme 1	http://www.genome.jp/dbget-bin/www_bget?ko:K12165	Q1ZXC9	604	8.69591e-70	Ubiquitin-fold modifier-conjugating enzyme 1 OS=Dictyostelium discoideum GN=ufc1 PE=3 SV=1	PF05773//PF08490//PF04934	RWD domain//Domain of unknown function (DUF1744)//MED6 mediator sub complex component	GO:0006357//GO:0006260	regulation of transcription from RNA polymerase II promoter//DNA replication	GO:0008270//GO:0003887//GO:0005515//GO:0001104	zinc ion binding//DNA-directed DNA polymerase activity//protein binding//RNA polymerase II transcription cofactor activity	GO:0042575//GO:0016592//GO:0005634	DNA polymerase complex//mediator complex//nucleus	KOG3169	RNA polymerase II transcriptional regulation mediator
c113079_g1	26.9358	130.852	-2.2803	4.4656e-14	1.8404e-12	1990	--	--	--	--	--	--	--	--	--	--	--	--	--	--	--	--	--	--	--	--	--	--	--	--	--	--	--	--
c84976_g1	275.529	573.218	-1.0569	4.61e-14	1.8976e-12	3498	546309601	XP_005714095.1	263	5.27002e-24	unnamed protein product [Chondrus crispus]>gi|507110517|emb|CDF34276.1| unnamed protein product [Chondrus crispus]	--	--	--	--	--	--	--	--	--	--	--	--	--	PF02936	Cytochrome c oxidase subunit IV	GO:0015992//GO:0006123	proton transport//mitochondrial electron transport, cytochrome c to oxygen	GO:0004129	cytochrome-c oxidase activity	GO:0045277	respiratory chain complex IV	--	--
c112960_g1	1.91803	60.089	-4.9694	4.7654e-14	1.9569e-12	1292	--	--	--	--	--	--	--	--	--	--	--	--	--	--	--	--	--	--	--	--	--	--	--	--	--	--	--	--
c117045_g1	35.6086	150.539	-2.0798	4.7816e-14	1.9611e-12	3834	--	--	--	--	--	--	--	--	--	--	--	--	--	--	--	--	--	--	--	--	--	--	--	--	--	--	--	--
c153205_g1	0	58.3496	-6.8667	5.7592e-14	2.3592e-12	1011	152940791	ABS44860.1	1043	1.69085e-140	putative germin-like protein [Oryza sativa Japonica Group]	119395219	EF122484.1	860	0	Oryza sativa (japonica cultivar-group) clone KCS334B01 germin-like protein mRNA, complete cds	--	--	--	--	Q6YZA9	1049	3.0129e-142	Germin-like protein 8-2 OS=Oryza sativa subsp. japonica GN=GER3 PE=2 SV=1	PF00190	Cupin	--	--	GO:0045735	nutrient reservoir activity	--	--	--	--
c118547_g1	3.50248	64.991	-4.2138	6.6649e-14	2.7172e-12	2785	--	--	--	--	--	--	--	--	--	--	--	--	--	--	--	--	--	--	--	--	--	--	--	--	--	--	--	--
c114515_g1	10.4241	87.2081	-3.0645	6.6929e-14	2.7253e-12	1590	546305425	XP_005712637.1	308	1.16394e-29	unnamed protein product [Chondrus crispus]>gi|507108969|emb|CDF32836.1| unnamed protein product [Chondrus crispus]	--	--	--	--	--	--	--	--	--	Q92008	138	1.18977e-07	Sonic hedgehog protein A OS=Danio rerio GN=shha PE=1 SV=1	PF01079	Hint module	GO:0006508	proteolysis	GO:0008233	peptidase activity	--	--	KOG3638	Sonic hedgehog and related proteins
c121447_g1	137.598	343.772	-1.321	6.7171e-14	2.7319e-12	10198	546309976	XP_005714209.1	1926	0	unnamed protein product [Chondrus crispus]>gi|507110638|emb|CDF34390.1| unnamed protein product [Chondrus crispus]	--	--	--	--	--	--	--	--	--	--	--	--	--	PF02737//PF01134//PF12831//PF01494//PF00070//PF04577//PF03652//PF01266//PF01593//PF07992	3-hydroxyacyl-CoA dehydrogenase, NAD binding domain//Glucose inhibited division protein A//FAD dependent oxidoreductase//FAD binding domain//Pyridine nucleotide-disulphide oxidoreductase//Protein of unknown function (DUF563)//Holliday junction resolvase//FAD dependent oxidoreductase//Flavin containing amine oxidoreductase//Pyridine nucleotide-disulphide oxidoreductase	GO:0006550//GO:0006364//GO:0006574//GO:0006568//GO:0008033//GO:0006633//GO:0006631//GO:0055114//GO:0006554//GO:0018874//GO:0006552	isoleucine catabolic process//rRNA processing//valine catabolic process//tryptophan metabolic process//tRNA processing//fatty acid biosynthetic process//fatty acid metabolic process//oxidation-reduction process//lysine catabolic process//benzoate metabolic process//leucine catabolic process	GO:0003857//GO:0016491//GO:0050660//GO:0016757//GO:0071949	3-hydroxyacyl-CoA dehydrogenase activity//oxidoreductase activity//flavin adenine dinucleotide binding//transferase activity, transferring glycosyl groups//FAD binding	--	--	--	--
c119254_g1	65.4631	211.498	-1.6919	6.9833e-14	2.8334e-12	2735	546321757	XP_005717657.1	639	4.36239e-70	unnamed protein product [Chondrus crispus]>gi|507114212|emb|CDF37786.1| unnamed protein product [Chondrus crispus]	--	--	--	--	--	--	--	--	--	--	--	--	--	PF03276	Spumavirus gag protein	GO:0075521//GO:0046718//GO:0019076	microtubule-dependent intracellular transport of viral material towards nucleus//viral entry into host cell//viral release from host cell	--	--	GO:0030430//GO:0042025//GO:0019028//GO:0044163	host cell cytoplasm//host cell nucleus//viral capsid//host cytoskeleton	--	--
c103331_g1	18.3463	108.635	-2.5659	7.3354e-14	2.9692e-12	1700	302806234	XP_002984867.1	649	9.743e-74	hypothetical protein SELMODRAFT_423898 [Selaginella moellendorffii]>gi|300147453|gb|EFJ14117.1| hypothetical protein SELMODRAFT_423898 [Selaginella moellendorffii]	--	--	--	--	--	--	--	--	--	Q55156	365	8.13647e-37	Putative RNA methyltransferase slr0064 OS=Synechocystis sp. (strain PCC 6803 / Kazusa) GN=slr0064 PE=3 SV=1	PF02384//PF09445//PF00212//PF05175	N-6 DNA Methylase//RNA cap guanine-N2 methyltransferase//Atrial natriuretic peptide//Methyltransferase small domain	GO:0006306//GO:0007165//GO:0009452//GO:0001510	DNA methylation//signal transduction//7-methylguanosine RNA capping//RNA methylation	GO:0008170//GO:0005179//GO:0008168//GO:0003677	N-methyltransferase activity//hormone activity//methyltransferase activity//DNA binding	GO:0005576	extracellular region	--	--
c120901_g3	0.500355	57.559	-6.8459	8.2907e-14	3.3519e-12	1956	--	--	--	--	--	--	--	--	--	--	--	--	--	--	--	--	--	--	PF01084	Ribosomal protein S18	GO:0006412//GO:0042254	translation//ribosome biogenesis	GO:0003735	structural constituent of ribosome	GO:0005622//GO:0005840	intracellular//ribosome	--	--
c119316_g2	7.83889	78.8273	-3.33	9.0194e-14	3.6378e-12	1066	--	--	--	--	--	--	--	--	--	--	--	--	--	--	--	--	--	--	--	--	--	--	--	--	--	--	--	--
c121979_g1	1.58446	57.4799	-5.181	1.0988e-13	4.4057e-12	1001	--	--	--	--	--	--	--	--	--	--	--	--	--	--	--	--	--	--	PF02740	Colipase, C-terminal domain	GO:0016042//GO:0007586	lipid catabolic process//digestion	GO:0008047	enzyme activator activity	GO:0005576	extracellular region	--	--
c117895_g1	19.8474	111.481	-2.4898	1.1434e-13	4.5792e-12	3117	572938632	AHF58602.1	339	7.71115e-30	polyprotein [Chondrus crispus]	--	--	--	--	--	--	--	--	--	--	--	--	--	PF00665	Integrase core domain	GO:0015074	DNA integration	--	--	--	--	--	--
c17961_g1	17.9294	106.5	-2.5705	1.2002e-13	4.7955e-12	2604	--	--	--	--	--	--	--	--	--	--	--	--	--	--	--	--	--	--	PF04272	Phospholamban	GO:0006810//GO:0006816	transport//calcium ion transport	GO:0005246//GO:0042030	calcium channel regulator activity//ATPase inhibitor activity	GO:0016020	membrane	--	--
c69799_g1	10.2573	85.4687	-3.0587	1.2573e-13	5.0174e-12	840	--	--	--	--	--	--	--	--	--	--	--	--	--	--	--	--	--	--	PF05749	Rubella membrane glycoprotein E2	--	--	--	--	GO:0019013//GO:0016021	viral nucleocapsid//integral component of membrane	--	--
c113741_g2	5.42051	70.2883	-3.6968	1.3421e-13	5.331e-12	2257	--	--	--	--	--	--	--	--	--	--	--	--	--	--	--	--	--	--	--	--	--	--	--	--	--	--	--	--
c112290_g1	64.7125	208.098	-1.6851	1.3543e-13	5.3731e-12	2423	674880000	CDY52181.1	319	2.08089e-29	BnaAnng11220D [Brassica napus]	--	--	--	--	--	--	--	--	--	Q9C5G0	305	2.22638e-28	Protein SUPPRESSOR OF FRI 4 OS=Arabidopsis thaliana GN=SUF4 PE=1 SV=1	PF01155//PF00096	Hydrogenase/urease nickel incorporation, metallochaperone, hypA//Zinc finger, C2H2 type	GO:0006464	cellular protein modification process	GO:0016151//GO:0046872	nickel cation binding//metal ion binding	--	--	KOG2893	Zn finger protein
c121427_g1	55.6228	189.755	-1.7704	1.4914e-13	5.9031e-12	4754	545708271	XP_005706448.1	525	8.61727e-57	short-chain dehydrogenase/reductase SDR [Galdieria sulphuraria]>gi|452822913|gb|EME29928.1| short-chain dehydrogenase/reductase SDR [Galdieria sulphuraria]	--	--	--	--	--	--	--	--	--	Q21929	465	1.12893e-49	L-xylulose reductase OS=Caenorhabditis elegans GN=dhs-21 PE=1 SV=2	PF00106//PF03811//PF01370	short chain dehydrogenase//InsA N-terminal domain//NAD dependent epimerase/dehydratase family	GO:0006313//GO:0008152	transposition, DNA-mediated//metabolic process	GO:0050662//GO:0003824//GO:0016491	coenzyme binding//catalytic activity//oxidoreductase activity	--	--	KOG0725	Reductases with broad range of substrate specificities
c87677_g1	6.08765	72.0278	-3.5646	1.7143e-13	6.7698e-12	3776	546303901	XP_005712161.1	292	2.93012e-24	unnamed protein product [Chondrus crispus]>gi|507108545|emb|CDF32496.1| unnamed protein product [Chondrus crispus]	--	--	--	--	--	--	--	--	--	--	--	--	--	PF09726	Transmembrane protein	--	--	--	--	GO:0016021	integral component of membrane	--	--
c109588_g1	80.3069	237.273	-1.5629	1.7547e-13	6.9214e-12	2806	302790912	XP_002977223.1	460	1.4617e-48	hypothetical protein SELMODRAFT_176092 [Selaginella moellendorffii]>gi|300155199|gb|EFJ21832.1| hypothetical protein SELMODRAFT_176092 [Selaginella moellendorffii]	--	--	--	--	--	K01557	FAHD1	acylpyruvate hydrolase	http://www.genome.jp/dbget-bin/www_bget?ko:K01557	B2RYW9	485	1.32195e-52	Fumarylacetoacetate hydrolase domain-containing protein 2 OS=Rattus norvegicus GN=Fahd2 PE=1 SV=1	PF10399//PF00654//PF01557//PF05757	Ubiquitinol-cytochrome C reductase Fe-S subunit TAT signal//Voltage gated chloride channel//Fumarylacetoacetate (FAA) hydrolase family//Oxygen evolving enhancer protein 3 (PsbQ)	GO:0055085//GO:0015979//GO:0055114//GO:0006119//GO:0006821//GO:0015992//GO:0006118//GO:0008152	transmembrane transport//photosynthesis//oxidation-reduction process//oxidative phosphorylation//chloride transport//proton transport//obsolete electron transport//metabolic process	GO:0003824//GO:0008121//GO:0005247//GO:0005509	catalytic activity//ubiquinol-cytochrome-c reductase activity//voltage-gated chloride channel activity//calcium ion binding	GO:0009654//GO:0016020//GO:0019898//GO:0009523	photosystem II oxygen evolving complex//membrane//extrinsic component of membrane//photosystem II	KOG1535	Predicted fumarylacetoacetate hydralase
c118655_g2	113.497	297.362	-1.3896	2.083e-13	8.2066e-12	5932	546313399	XP_005715272.1	989	1.13463e-106	unnamed protein product [Chondrus crispus]>gi|507111742|emb|CDF35453.1| unnamed protein product [Chondrus crispus]	--	--	--	--	--	K15164	MED13	mediator of RNA polymerase II transcription subunit 13	http://www.genome.jp/dbget-bin/www_bget?ko:K15164	Q7KTX8	169	3.0258e-10	Mediator of RNA polymerase II transcription subunit 13 OS=Drosophila melanogaster GN=skd PE=1 SV=1	PF10717//PF11593//PF06333	Occlusion-derived virus envelope protein ODV-E18//Mediator complex subunit 3 fungal//Mediator complex subunit 13 C-terminal	GO:0006357	regulation of transcription from RNA polymerase II promoter	GO:0001104	RNA polymerase II transcription cofactor activity	GO:0016592//GO:0019031	mediator complex//viral envelope	KOG1175	Acyl-CoA synthetase
c119111_g1	232.998	497.948	-1.0957	2.2265e-13	8.7618e-12	3093	673039357	XP_008873639.1	1480	0	hypothetical protein H310_09362 [Aphanomyces invadans]>gi|574471069|gb|ETV98078.1| hypothetical protein H310_09362 [Aphanomyces invadans]	--	--	--	--	--	K00232	E1.3.3.6, ACOX1, ACOX3	acyl-CoA oxidase	http://www.genome.jp/dbget-bin/www_bget?ko:K00232	O65201	764	2.59428e-86	Acyl-coenzyme A oxidase 2, peroxisomal OS=Arabidopsis thaliana GN=ACX2 PE=1 SV=2	PF02770//PF00441//PF02079	Acyl-CoA dehydrogenase, middle domain//Acyl-CoA dehydrogenase, C-terminal domain//Nuclear transition protein 1	GO:0055114//GO:0007283//GO:0006118	oxidation-reduction process//spermatogenesis//obsolete electron transport	GO:0016627//GO:0003995//GO:0003677	oxidoreductase activity, acting on the CH-CH group of donors//acyl-CoA dehydrogenase activity//DNA binding	GO:0005634//GO:0000786	nucleus//nucleosome	KOG0135	Pristanoyl-CoA/acyl-CoA oxidase
c111969_g1	63.1281	203.512	-1.6888	2.2495e-13	8.8422e-12	2706	546319520	XP_005717047.1	1275	1.01187e-163	unnamed protein product [Chondrus crispus]>gi|507113605|emb|CDF37228.1| unnamed protein product [Chondrus crispus]	--	--	--	--	--	K08869	ADCK, ABC1	aarF domain-containing kinase	http://www.genome.jp/dbget-bin/www_bget?ko:K08869	Q54P00	750	4.34911e-85	Probable serine/threonine-protein kinase abkD OS=Dictyostelium discoideum GN=abkD PE=2 SV=1	PF02671	Paired amphipathic helix repeat	GO:0006355	regulation of transcription, DNA-templated	--	--	--	--	KOG1235	Predicted unusual protein kinase
c117042_g2	85.3939	245.97	-1.5263	2.2852e-13	8.972e-12	2424	--	--	--	--	--	--	--	--	--	--	--	--	--	--	--	--	--	--	PF03153	Transcription factor IIA, alpha/beta subunit	GO:0006367	transcription initiation from RNA polymerase II promoter	--	--	GO:0005672	transcription factor TFIIA complex	--	--
c111887_g1	58.8751	194.973	-1.7275	2.3582e-13	9.2374e-12	2758	255084694	XP_002504778.1	159	6.90121e-09	predicted protein [Micromonas sp. RCC299]>gi|226520047|gb|ACO66036.1| predicted protein [Micromonas sp. RCC299]	--	--	--	--	--	K18726	FAF2, UBXD8	FAS-associated factor 2	http://www.genome.jp/dbget-bin/www_bget?ko:K18726	--	--	--	--	PF00240//PF03811//PF00789//PF14560	Ubiquitin family//InsA N-terminal domain//UBX domain//Ubiquitin-like domain	GO:0006313	transposition, DNA-mediated	GO:0005515	protein binding	--	--	KOG1363	Predicted regulator of the ubiquitin pathway (contains UAS and UBX domains)
c118945_g1	43.1139	162.636	-1.9154	2.444e-13	9.5627e-12	3360	--	--	--	--	--	--	--	--	--	--	--	--	--	--	--	--	--	--	PF02055//PF00436	O-Glycosyl hydrolase family 30//Single-strand binding protein family	GO:0006665//GO:0006807//GO:0005975//GO:0006687	sphingolipid metabolic process//nitrogen compound metabolic process//carbohydrate metabolic process//glycosphingolipid metabolic process	GO:0004348//GO:0003697	glucosylceramidase activity//single-stranded DNA binding	--	--	--	--
c69189_g1	13.0926	92.1101	-2.8146	2.5038e-13	9.7742e-12	1499	--	--	--	--	--	--	--	--	--	--	--	--	--	--	--	--	--	--	--	--	--	--	--	--	--	--	--	--
c117582_g1	63.1281	203.196	-1.6865	2.508e-13	9.779e-12	1826	145341176	XP_001415689.1	175	7.96241e-12	predicted protein, partial [Ostreococcus lucimarinus CCE9901]>gi|144575912|gb|ABO93981.1| predicted protein, partial [Ostreococcus lucimarinus CCE9901]	--	--	--	--	--	--	--	--	--	--	--	--	--	--	--	--	--	--	--	--	--	--	--
c121607_g3	157.133	372.171	-1.244	2.6138e-13	1.018e-11	6890	544215479	XP_005537885.1	601	2.77444e-63	similar to tetracycline resistance protein [Cyanidioschyzon merolae strain 10D]>gi|449018447|dbj|BAM81849.1| similar to tetracycline resistance protein [Cyanidioschyzon merolae strain 10D]	--	--	--	--	--	K12307	MSFD8, CLN7	MFS transporter, ceroid-lipofuscinosis neuronal protein 7	http://www.genome.jp/dbget-bin/www_bget?ko:K12307	Q0VA82	151	2.70084e-08	Major facilitator superfamily domain-containing protein 8 OS=Danio rerio GN=mfsd8 PE=2 SV=1	PF15015//PF07690//PF00083	Spermatogenesis-associated, N-terminal//Major Facilitator Superfamily//Sugar (and other) transporter	GO:0055085//GO:0007283	transmembrane transport//spermatogenesis	GO:0022857	transmembrane transporter activity	GO:0005794//GO:0016021	Golgi apparatus//integral component of membrane	KOG2325	Predicted transporter/transmembrane protein
c42252_g1	4.25301	65.0701	-3.9354	2.6395e-13	1.0268e-11	600	--	--	--	--	--	--	--	--	--	--	--	--	--	--	--	--	--	--	--	--	--	--	--	--	--	--	--	--
c152909_g1	3.3357	61.6703	-4.2085	2.9383e-13	1.1392e-11	765	--	--	--	--	--	--	--	--	--	--	--	--	--	--	--	--	--	--	PF17112	Mitochondrial import receptor subunit Tom6, fungal	GO:0030150	protein import into mitochondrial matrix	--	--	GO:0005742	mitochondrial outer membrane translocase complex	--	--
c119081_g2	5.17033	67.9164	-3.7154	3.0503e-13	1.1799e-11	2577	--	--	--	--	--	--	--	--	--	--	--	--	--	--	--	--	--	--	--	--	--	--	--	--	--	--	--	--
c100918_g1	198.224	439.915	-1.1501	3.1343e-13	1.2104e-11	4810	297592106	ADI46891.1	308	7.24818e-30	PR46af [Volvox carteri f. nagariensis]>gi|297592179|gb|ADI46963.1| PR46am [Volvox carteri f. nagariensis]	--	--	--	--	--	K12162	UFM1	ubiquitin-fold modifier 1	http://www.genome.jp/dbget-bin/www_bget?ko:K12162	Q94DM8	299	2.14176e-29	Ubiquitin-fold modifier 1 OS=Oryza sativa subsp. japonica GN=Os01g0962400 PE=3 SV=1	PF02892//PF00240	BED zinc finger//Ubiquitin family	--	--	GO:0003677//GO:0005515	DNA binding//protein binding	--	--	--	--
c119031_g1	68.3818	212.763	-1.6376	3.1363e-13	1.2104e-11	4221	546313734	XP_005715377.1	515	3.22706e-51	unnamed protein product [Chondrus crispus]>gi|507111851|emb|CDF35558.1| unnamed protein product [Chondrus crispus]	--	--	--	--	--	--	--	--	--	Q8H329	331	2.18502e-31	Metal tolerance protein 8 OS=Oryza sativa subsp. japonica GN=MTP8 PE=2 SV=2	PF01545//PF03402	Cation efflux family//Vomeronasal organ pheromone receptor family, V1R	GO:0006812//GO:0007606//GO:0007186//GO:0055085//GO:0019236	cation transport//sensory perception of chemical stimulus//G-protein coupled receptor signaling pathway//transmembrane transport//response to pheromone	GO:0016503//GO:0008324	pheromone receptor activity//cation transmembrane transporter activity	GO:0016021	integral component of membrane	KOG1484	Putative Zn2+ transporter MSC2 (cation diffusion facilitator superfamily)
c120798_g3	46.7832	169.356	-1.856	3.5007e-13	1.3465e-11	2865	546317897	XP_005716555.1	899	1.35642e-106	unnamed protein product [Chondrus crispus]>gi|507113093|emb|CDF36736.1| unnamed protein product [Chondrus crispus]	--	--	--	--	--	K12829	SF3B2, SAP145, CUS1	splicing factor 3B subunit 2	http://www.genome.jp/dbget-bin/www_bget?ko:K12829	Q13435	756	5.49792e-84	Splicing factor 3B subunit 2 OS=Homo sapiens GN=SF3B2 PE=1 SV=2	PF04037	Domain of unknown function (DUF382)	--	--	--	--	GO:0005634	nucleus	KOG2330	Splicing factor 3b, subunit 2
c119041_g1	62.6277	200.349	-1.6776	4.7565e-13	1.8233e-11	4020	546300106	XP_005711014.1	555	2.1646e-55	unnamed protein product [Chondrus crispus]>gi|507107201|emb|CDF40720.1| unnamed protein product [Chondrus crispus]	--	--	--	--	--	--	--	--	--	--	--	--	--	PF01213//PF02751	Adenylate cyclase associated (CAP) N terminal//Transcription initiation factor IIA, gamma subunit	GO:0007010//GO:0006367	cytoskeleton organization//transcription initiation from RNA polymerase II promoter	GO:0003779	actin binding	GO:0005672	transcription factor TFIIA complex	--	--
c36924_g1	0	53.6848	-6.7464	5.0438e-13	1.9313e-11	2737	115470060	NP_001058629.1	4061	0	Os06g0726400 [Oryza sativa Japonica Group]>gi|90185196|sp|Q01401.2|GLGB_ORYSJ RecName: Full=1,4-alpha-glucan-branching enzyme, chloroplastic/amyloplastic; AltName: Full=Q-enzyme; AltName: Full=Starch-branching enzyme; Flags: Precursor>gi|4704818|gb|AAD28284.1|AF136268_1 starch-branching enzyme I [Oryza sativa Japonica Group]>gi|218151|dbj|BAA01855.1| branching enzyme-I precursor [Oryza sativa Jap…	115470059	NM_001065164.1	2737	0	Oryza sativa Japonica Group Os06g0726400 (Os06g0726400) mRNA, complete cds	K00700	glgB	1,4-alpha-glucan branching enzyme	http://www.genome.jp/dbget-bin/www_bget?ko:K00700	Q01401	4061	0	1,4-alpha-glucan-branching enzyme, chloroplastic/amyloplastic OS=Oryza sativa subsp. japonica GN=SBE1 PE=1 SV=2	PF02806//PF00128//PF02922	Alpha amylase, C-terminal all-beta domain//Alpha amylase, catalytic domain//Carbohydrate-binding module 48 (Isoamylase N-terminal domain)	GO:0019252//GO:0005985//GO:0005978//GO:0005982//GO:0005975	starch biosynthetic process//sucrose metabolic process//glycogen biosynthetic process//starch metabolic process//carbohydrate metabolic process	GO:0003824//GO:0003844//GO:0043169//GO:0004553	catalytic activity//1,4-alpha-glucan branching enzyme activity//cation binding//hydrolase activity, hydrolyzing O-glycosyl compounds	GO:0009501//GO:0009507	amyloplast//chloroplast	--	--
c119809_g5	8.42264	77.167	-3.1956	5.3525e-13	2.038e-11	2036	--	--	--	--	--	--	--	--	--	--	--	--	--	--	--	--	--	--	--	--	--	--	--	--	--	--	--	--
c119219_g2	93.8165	258.699	-1.4634	5.3995e-13	2.049e-11	3441	546315194	XP_005715794.1	1101	3.67675e-135	unnamed protein product [Chondrus crispus]>gi|507112288|emb|CDF35975.1| unnamed protein product [Chondrus crispus]	--	--	--	--	--	K05539	dusA	tRNA-dihydrouridine synthase A	http://www.genome.jp/dbget-bin/www_bget?ko:K05539	Q8ZKH4	563	2.27544e-62	tRNA-dihydrouridine(20/20a) synthase OS=Salmonella typhimurium (strain LT2 / SGSC1412 / ATCC 700720) GN=dusA PE=3 SV=1	PF01207	Dihydrouridine synthase (Dus)	GO:0055114//GO:0008033	oxidation-reduction process//tRNA processing	GO:0050660//GO:0017150	flavin adenine dinucleotide binding//tRNA dihydrouridine synthase activity	--	--	KOG2335	tRNA-dihydrouridine synthase
c152577_g1	0	53.5267	-6.7422	5.4319e-13	2.059e-11	862	115464709	NP_001055954.1	620	8.29212e-78	Os05g0499100 [Oryza sativa Japonica Group]>gi|115505553|sp|P29835.2|GL19_ORYSJ RecName: Full=19 kDa globulin; AltName: Full=Alpha-globulin; Flags: Precursor>gi|1783206|dbj|BAA09308.1| 26 kDa globulin [Oryza sativa Japonica Group]>gi|48475223|gb|AAT44292.1| putative alpha-globulin [Oryza sativa Japonica Group]>gi|51038053|gb|AAT93857.1| alpha-globulin [Oryza sativa Japonica Group]>gi|113579505|dbj…	44804354	AC113332.2	862	0	Oryza sativa Japonica Group chromosome 5 clone OJ1057_B02, complete sequence	--	--	--	--	P29835	620	1.1616e-78	19 kDa globulin OS=Oryza sativa subsp. japonica GN=Os05g0499100 PE=1 SV=2	--	--	--	--	GO:0004867//GO:0045735	serine-type endopeptidase inhibitor activity//nutrient reservoir activity	GO:0016023	cytoplasmic membrane-bounded vesicle	--	--
c106916_g1	154.109	362.827	-1.2353	7.7222e-13	2.9174e-11	1771	546319596	XP_005717066.1	670	3.61884e-80	unnamed protein product [Chondrus crispus]>gi|507113627|emb|CDF37247.1| unnamed protein product [Chondrus crispus]	--	--	--	--	--	K08516	YKT6	synaptobrevin homolog YKT6	http://www.genome.jp/dbget-bin/www_bget?ko:K08516	Q6C537	498	4.31423e-57	Synaptobrevin homolog YKT6 OS=Yarrowia lipolytica (strain CLIB 122 / E 150) GN=YKT6 PE=3 SV=1	PF00957	Synaptobrevin	GO:0016192	vesicle-mediated transport	--	--	GO:0016021	integral component of membrane	KOG0861	SNARE protein YKT6, synaptobrevin/VAMP syperfamily
c183185_g1	0	52.657	-6.7186	8.1718e-13	3.0838e-11	1744	115445979	NP_001046769.1	2583	0	Os02g0453600 [Oryza sativa Japonica Group]>gi|4126687|dbj|BAA36695.1| glutelin [Oryza sativa]>gi|47497447|dbj|BAD19503.1| glutelin [Oryza sativa Japonica Group]>gi|113536300|dbj|BAF08683.1| Os02g0453600 [Oryza sativa Japonica Group]>gi|119395178|gb|ABL74550.1| glutelin [Oryza sativa Japonica Group]	4126686	AB016501.1	1661	0	Oryza sativa mRNA for glutelin, complete cds, clone:lambda RG55	--	--	--	--	P07728	1184	1.01113e-154	Glutelin type-A 1 OS=Oryza sativa subsp. japonica GN=GLUA1 PE=1 SV=2	PF01586//PF03079//PF00190	Myogenic Basic domain//ARD/ARD' family//Cupin	GO:0006355//GO:0055114//GO:0007517	regulation of transcription, DNA-templated//oxidation-reduction process//muscle organ development	GO:0003677//GO:0045735//GO:0010309	DNA binding//nutrient reservoir activity//acireductone dioxygenase [iron(II)-requiring] activity	GO:0016023//GO:0005634	cytoplasmic membrane-bounded vesicle//nucleus	--	--
c106872_g1	23.3499	115.513	-2.3066	8.598e-13	3.2338e-11	1447	--	--	--	--	--	--	--	--	--	--	--	--	--	--	--	--	--	--	--	--	--	--	--	--	--	--	--	--
c110888_g1	62.7945	198.847	-1.663	8.8723e-13	3.3333e-11	2279	--	--	--	--	--	--	--	--	--	--	--	--	--	--	--	--	--	--	PF08119//PF07716//PF00170	Scorpion acidic alpha-KTx toxin family//Basic region leucine zipper//bZIP transcription factor	GO:0009405//GO:0006810//GO:0006355	pathogenesis//transport//regulation of transcription, DNA-templated	GO:0003700//GO:0043565//GO:0019870	transcription factor activity, sequence-specific DNA binding//sequence-specific DNA binding//potassium channel inhibitor activity	GO:0005667//GO:0005576	transcription factor complex//extracellular region	--	--
c114438_g1	219.239	468.694	-1.0961	1.0854e-12	4.06e-11	4067	546313291	XP_005715239.1	812	1.66511e-95	unnamed protein product [Chondrus crispus]>gi|507111707|emb|CDF35420.1| unnamed protein product [Chondrus crispus]	--	--	--	--	--	K05359	ADT, PDT	arogenate/prephenate dehydratase	http://www.genome.jp/dbget-bin/www_bget?ko:K05359	Q9SSE7	541	1.51917e-58	Arogenate dehydratase/prephenate dehydratase 2, chloroplastic OS=Arabidopsis thaliana GN=ADT2 PE=1 SV=1	PF00800//PF01842//PF00076//PF01424	Prephenate dehydratase//ACT domain//RNA recognition motif. (a.k.a. RRM, RBD, or RNP domain)//R3H domain	GO:0009094//GO:0000162//GO:0006571//GO:0008152	L-phenylalanine biosynthetic process//tryptophan biosynthetic process//tyrosine biosynthetic process//metabolic process	GO:0016597//GO:0004664//GO:0003676	amino acid binding//prephenate dehydratase activity//nucleic acid binding	--	--	KOG2797	Prephenate dehydratase
c120947_g1	66.2136	204.698	-1.6283	1.1495e-12	4.2949e-11	4799	545701739	XP_005703202.1	784	1.91842e-89	phospholipid/glycerol acyltransferase family protein [Galdieria sulphuraria]>gi|452819627|gb|EME26682.1| phospholipid/glycerol acyltransferase family protein [Galdieria sulphuraria]	--	--	--	--	--	K13506	GPAT3_4, AGPAT9, AGPAT6	glycerol-3-phosphate O-acyltransferase 3/4	http://www.genome.jp/dbget-bin/www_bget?ko:K13506	Q8C0N2	548	1.18618e-58	Glycerol-3-phosphate acyltransferase 3 OS=Mus musculus GN=Agpat9 PE=1 SV=1	PF01553	Acyltransferase	GO:0008152	metabolic process	GO:0016746	transferase activity, transferring acyl groups	--	--	KOG2898	Predicted phosphate acyltransferase, contains PlsC domain
c111198_g1	106.826	278.544	-1.3826	1.5375e-12	5.7069e-11	1904	546302374	XP_005711679.1	695	5.55113e-84	unnamed protein product [Chondrus crispus]>gi|507108000|emb|CDF41385.1| unnamed protein product [Chondrus crispus]	--	--	--	--	--	--	--	--	--	Q9HC07	447	3.72723e-48	Transmembrane protein 165 OS=Homo sapiens GN=TMEM165 PE=1 SV=1	PF01169//PF06699//PF00646	Uncharacterized protein family UPF0016//GPI biosynthesis protein family Pig-F//F-box domain	GO:0006506	GPI anchor biosynthetic process	GO:0005515	protein binding	GO:0016021//GO:0005789//GO:0016020	integral component of membrane//endoplasmic reticulum membrane//membrane	KOG2881	Predicted membrane protein
c118833_g1	165.951	379.51	-1.1934	1.7154e-12	6.3467e-11	1197	--	--	--	--	--	--	--	--	--	--	--	--	--	--	--	--	--	--	PF06005//PF01545	Protein of unknown function (DUF904)//Cation efflux family	GO:0006812//GO:0000917//GO:0043093//GO:0055085	cation transport//barrier septum assembly//FtsZ-dependent cytokinesis//transmembrane transport	GO:0008324	cation transmembrane transporter activity	GO:0005737//GO:0016021	cytoplasm//integral component of membrane	--	--
c69886_g1	1.33428	51.5501	-5.2718	1.7446e-12	6.4476e-11	1009	--	--	--	--	--	--	--	--	--	--	--	--	--	--	--	--	--	--	--	--	--	--	--	--	--	--	--	--
c118420_g2	2.91874	56.6102	-4.2776	2.0662e-12	7.595e-11	1801	546305425	XP_005712637.1	473	6.44753e-52	unnamed protein product [Chondrus crispus]>gi|507108969|emb|CDF32836.1| unnamed protein product [Chondrus crispus]	--	--	--	--	--	--	--	--	--	Q91611	206	5.81688e-16	Desert hedgehog protein B OS=Xenopus laevis GN=dhh-b PE=2 SV=1	PF01079	Hint module	GO:0006508	proteolysis	GO:0008233	peptidase activity	--	--	KOG3638	Sonic hedgehog and related proteins
c120001_g2	17.5958	99.3841	-2.4978	2.1471e-12	7.8839e-11	2649	546319136	XP_005716936.1	1149	1.99188e-141	Serine/threonine protein kinase [Chondrus crispus]>gi|507113493|emb|CDF37117.1| Serine/threonine protein kinase [Chondrus crispus]	--	--	--	--	--	K04688	RPS6KB	p70 ribosomal S6 kinase	http://www.genome.jp/dbget-bin/www_bget?ko:K04688	P06244	558	8.886e-62	cAMP-dependent protein kinase type 1 OS=Saccharomyces cerevisiae (strain ATCC 204508 / S288c) GN=TPK1 PE=1 SV=3	PF00069//PF07714//PF06293	Protein kinase domain//Protein tyrosine kinase//Lipopolysaccharide kinase (Kdo/WaaP) family	GO:0006468	protein phosphorylation	GO:0016773//GO:0005524//GO:0004672	phosphotransferase activity, alcohol group as acceptor//ATP binding//protein kinase activity	GO:0016020	membrane	KOG0616	cAMP-dependent protein kinase catalytic subunit (PKA)
c63485_g1	14.8439	92.0311	-2.6323	2.4574e-12	9.0135e-11	1636	--	--	--	--	--	--	--	--	--	--	--	--	--	--	--	--	--	--	PF02444	Hepatitis E virus ORF-2 (Putative capsid protein)	--	--	--	--	GO:0030430	host cell cytoplasm	--	--
c108162_g1	30.0213	128.084	-2.093	2.7875e-12	1.0213e-10	1883	303284056	XP_003061319.1	271	6.00307e-23	xtp3a-related NTP pyrophosphatase [Micromonas pusilla CCMP1545]>gi|226457670|gb|EEH54969.1| xtp3a-related NTP pyrophosphatase [Micromonas pusilla CCMP1545]	--	--	--	--	--	K16904	DCTPP1	dCTP diphosphatase	http://www.genome.jp/dbget-bin/www_bget?ko:K16904	Q9QY93	182	6.49068e-14	dCTP pyrophosphatase 1 OS=Mus musculus GN=Dctpp1 PE=1 SV=1	PF01007	Inward rectifier potassium channel	GO:0006813	potassium ion transport	GO:0005242	inward rectifier potassium channel activity	GO:0016021//GO:0008076	integral component of membrane//voltage-gated potassium channel complex	--	--
c112079_g1	67.798	205.014	-1.5964	2.8263e-12	1.0344e-10	5163	546324011	XP_005718246.1	1215	4.22185e-147	Serine/threonine protein kinase [Chondrus crispus]>gi|507114839|emb|CDF38361.1| Serine/threonine protein kinase [Chondrus crispus]	--	--	--	--	--	--	--	--	--	P74297	279	8.66122e-24	Serine/threonine-protein kinase B OS=Synechocystis sp. (strain PCC 6803 / Kazusa) GN=spkB PE=1 SV=1	PF12861//PF17123//PF00069//PF13639//PF11789//PF00097//PF12678//PF14634	Anaphase-promoting complex subunit 11 RING-H2 finger//RING-like zinc finger//Protein kinase domain//Ring finger domain//Zinc-finger of the MIZ type in Nse subunit//Zinc finger, C3HC4 type (RING finger)//RING-H2 zinc finger//zinc-RING finger domain	GO:0016567//GO:0006468	protein ubiquitination//protein phosphorylation	GO:0046872//GO:0004842//GO:0008270//GO:0004672//GO:0005515//GO:0005524	metal ion binding//ubiquitin-protein transferase activity//zinc ion binding//protein kinase activity//protein binding//ATP binding	GO:0005680	anaphase-promoting complex	KOG0198	MEKK and related serine/threonine protein kinases
c120008_g1	14.8439	91.7148	-2.6273	2.8514e-12	1.0425e-10	2901	546302396	XP_005711687.1	837	5.65817e-99	unnamed protein product [Chondrus crispus]>gi|507108008|emb|CDF41393.1| unnamed protein product [Chondrus crispus]	--	--	--	--	--	--	--	--	--	--	--	--	--	PF05356	Phage Coat protein B	--	--	--	--	GO:0019028	viral capsid	--	--
c120134_g1	43.1973	156.231	-1.8547	2.9156e-12	1.0648e-10	4522	546311759	XP_005714759.1	1577	0	unnamed protein product [Chondrus crispus]>gi|507111209|emb|CDF34940.1| unnamed protein product [Chondrus crispus]	--	--	--	--	--	--	--	--	--	Q94KD3	664	1.56493e-71	Vacuolar protein sorting-associated protein 52 A OS=Arabidopsis thaliana GN=VPS52 PE=1 SV=1	PF00762//PF08782//PF08043//PF03081	Ferrochelatase//c-SKI Smad4 binding domain//Xin repeat//Exo70 exocyst complex subunit	GO:0006783//GO:0006887//GO:0030036//GO:0015994	heme biosynthetic process//exocytosis//actin cytoskeleton organization//chlorophyll metabolic process	GO:0046332//GO:0003779//GO:0004325	SMAD binding//actin binding//ferrochelatase activity	GO:0030054//GO:0000145	cell junction//exocyst	KOG1961	Vacuolar sorting protein VPS52/suppressor of actin Sac2
c119762_g1	40.3619	150.302	-1.8968	2.9352e-12	1.0708e-10	3869	546318443	XP_005716744.1	1296	4.66171e-158	unnamed protein product [Chondrus crispus]>gi|507113290|emb|CDF36925.1| unnamed protein product [Chondrus crispus]	--	--	--	--	--	--	--	--	--	--	--	--	--	PF13176//PF00943	Tetratricopeptide repeat//Alphavirus E2 glycoprotein	--	--	GO:0005515//GO:0005198	protein binding//structural molecule activity	GO:0019028	viral capsid	KOG2034	Vacuolar sorting protein PEP3/VPS18
c117183_g4	4.58658	61.4331	-3.7435	3.4454e-12	1.2556e-10	2463	1334480	CAA87600.1	231	3.67639e-20	putative orf79.1 [Chondrus crispus]	563582174	KF649305.1	824	0	Palmaria palmata mitochondrion, complete genome	--	--	--	--	--	--	--	--	--	--	--	--	--	--	--	--	--	--
c121315_g1	92.8992	250.476	-1.4309	3.8531e-12	1.4012e-10	3763	--	--	--	--	--	--	--	--	--	--	--	--	--	--	--	--	--	--	--	--	--	--	--	--	--	--	--	--
c153194_g1	1.25089	49.8106	-5.3154	3.88e-12	1.4094e-10	2253	--	--	--	--	--	--	--	--	--	--	--	--	--	--	--	--	--	--	PF03952	Enolase, N-terminal domain	GO:0006096//GO:0009094//GO:0006094//GO:0000162//GO:0006571	glycolytic process//L-phenylalanine biosynthetic process//gluconeogenesis//tryptophan biosynthetic process//tyrosine biosynthetic process	GO:0000287//GO:0004634	magnesium ion binding//phosphopyruvate hydratase activity	GO:0000015	phosphopyruvate hydratase complex	KOG2670	Enolase
c183860_g1	0	49.3363	-6.6246	3.929e-12	1.4257e-10	2976	115463815	NP_001055507.1	4620	0	Os05g0405000 [Oryza sativa Japonica Group]>gi|75254569|sp|Q6AVA8.1|PPDK1_ORYSJ RecName: Full=Pyruvate, phosphate dikinase 1, chloroplastic; AltName: Full=OsPPDKB; AltName: Full=Pyruvate, orthophosphate dikinase 1; Flags: Precursor>gi|50878307|gb|AAT85082.1| putative pyruvate orthophosphate dikinase [Oryza sativa Japonica Group]>gi|113579058|dbj|BAF17421.1| Os05g0405000 [Oryza sativa Japonica Grou…	32986992	AK101783.1	2958	0	Oryza sativa Japonica Group cDNA clone:J033065A07, full insert sequence >gnl|BL_ORD_ID|1148081 Oryza sativa Japonica Group cDNA clone:J033150I16, full insert sequence	K01006	ppdK	pyruvate, orthophosphate dikinase	http://www.genome.jp/dbget-bin/www_bget?ko:K01006	Q6AVA8	4620	0	Pyruvate, phosphate dikinase 1, chloroplastic OS=Oryza sativa subsp. japonica GN=PPDK1 PE=1 SV=1	PF00391//PF02896//PF01326	PEP-utilising enzyme, mobile domain//PEP-utilising enzyme, TIM barrel domain//Pyruvate phosphate dikinase, PEP/pyruvate binding domain	GO:0016310//GO:0015976//GO:0019252//GO:0009416//GO:0008610//GO:0015979//GO:0006090	phosphorylation//carbon utilization//starch biosynthetic process//response to light stimulus//lipid biosynthetic process//photosynthesis//pyruvate metabolic process	GO:0046872//GO:0016301//GO:0005524//GO:0050242//GO:0016772	metal ion binding//kinase activity//ATP binding//pyruvate, phosphate dikinase activity//transferase activity, transferring phosphorus-containing groups	GO:0005634//GO:0005829//GO:0009570	nucleus//cytosol//chloroplast stroma	--	--
c120498_g1	211.4	450.272	-1.0908	3.9665e-12	1.4378e-10	6267	546322622	XP_005717847.1	1750	0	Possible calcium-dependent tyrosine protein kinase [Chondrus crispus]>gi|507114426|emb|CDF37978.1| Possible calcium-dependent tyrosine protein kinase [Chondrus crispus]	--	--	--	--	--	--	--	--	--	Q8TDC3	502	1.89673e-50	Serine/threonine-protein kinase BRSK1 OS=Homo sapiens GN=BRSK1 PE=1 SV=2	PF13414//PF07714//PF13499//PF00515//PF13202//PF00069//PF00036//PF13405//PF13833	TPR repeat//Protein tyrosine kinase//EF-hand domain pair//Tetratricopeptide repeat//EF hand//Protein kinase domain//EF hand//EF-hand domain//EF-hand domain pair	GO:0006468	protein phosphorylation	GO:0004672//GO:0005524//GO:0005515//GO:0005509	protein kinase activity//ATP binding//protein binding//calcium ion binding	--	--	KOG0588	Serine/threonine protein kinase
c111912_g1	82.8087	231.501	-1.4832	4.6422e-12	1.6715e-10	2946	546296831	XP_005710004.1	598	2.14761e-66	unnamed protein product [Chondrus crispus]>gi|507106025|emb|CDF39710.1| unnamed protein product [Chondrus crispus]	--	--	--	--	--	K11979	UBR7	E3 ubiquitin-protein ligase UBR7	http://www.genome.jp/dbget-bin/www_bget?ko:K11979	Q09329	265	3.03051e-23	Protein mlo2 OS=Schizosaccharomyces pombe (strain 972 / ATCC 24843) GN=mlo2 PE=2 SV=1	PF02207//PF08769//PF00628	Putative zinc finger in N-recognin (UBR box)//Sporulation initiation factor Spo0A C terminal//PHD-finger	GO:0006355//GO:0042173	regulation of transcription, DNA-templated//regulation of sporulation resulting in formation of a cellular spore	GO:0008270//GO:0003700//GO:0005515//GO:0005509	zinc ion binding//transcription factor activity, sequence-specific DNA binding//protein binding//calcium ion binding	GO:0005667//GO:0005737	transcription factor complex//cytoplasm	KOG2752	Uncharacterized conserved protein, contains N-recognin-type Zn-finger
c118720_g1	124.922	305.901	-1.292	5.0205e-12	1.8007e-10	5314	--	--	--	--	--	--	--	--	--	--	--	--	--	--	--	--	--	--	PF14634//PF01313//PF00097//PF13411//PF13639	zinc-RING finger domain//Bacterial export proteins, family 3//Zinc finger, C3HC4 type (RING finger)//MerR HTH family regulatory protein//Ring finger domain	GO:0009306//GO:0006355	protein secretion//regulation of transcription, DNA-templated	GO:0046872//GO:0003677//GO:0005515//GO:0008270	metal ion binding//DNA binding//protein binding//zinc ion binding	GO:0016020	membrane	--	--
c119072_g1	6.08765	65.5445	-3.4285	5.2444e-12	1.875e-10	1378	--	--	--	--	--	--	--	--	--	--	--	--	--	--	--	--	--	--	--	--	--	--	--	--	--	--	--	--
c120630_g1	93.8165	251.03	-1.4199	5.3307e-12	1.9039e-10	4420	546305089	XP_005712531.1	377	4.01504e-36	unnamed protein product [Chondrus crispus]>gi|515796148|emb|CDF77492.1| unnamed protein product [Chondrus crispus]	--	--	--	--	--	--	--	--	--	--	--	--	--	--	--	--	--	--	--	--	--	--	--
c117832_g1	40.7789	148.799	-1.8675	7.1789e-12	2.5532e-10	3595	546313658	XP_005715351.1	706	6.27581e-79	Serine/threonine-protein kinase [Chondrus crispus]>gi|507111824|emb|CDF35532.1| Serine/threonine-protein kinase [Chondrus crispus]	--	--	--	--	--	--	--	--	--	Q55GV3	549	8.13877e-59	Serine/threonine-protein kinase pakC OS=Dictyostelium discoideum GN=pakC PE=1 SV=2	PF06448//PF06293//PF04863//PF07714//PF00069	Domain of Unknown Function (DUF1081)//Lipopolysaccharide kinase (Kdo/WaaP) family//Alliinase EGF-like domain//Protein tyrosine kinase//Protein kinase domain	GO:0006869//GO:0006468	lipid transport//protein phosphorylation	GO:0016773//GO:0016846//GO:0005319//GO:0004672//GO:0005524	phosphotransferase activity, alcohol group as acceptor//carbon-sulfur lyase activity//lipid transporter activity//protein kinase activity//ATP binding	GO:0016020	membrane	KOG0578	p21-activated serine/threonine protein kinase
c34362_g1	0.917317	47.755	-5.7021	7.6468e-12	2.7111e-10	490	--	--	--	--	--	--	--	--	--	--	--	--	--	--	--	--	--	--	--	--	--	--	--	--	--	--	--	--
c120461_g1	75.5535	216.162	-1.5165	8.4972e-12	3.0033e-10	3435	545704730	XP_005704687.1	389	4.60624e-36	hypothetical protein Gasu_43330 [Galdieria sulphuraria]>gi|452821133|gb|EME28167.1| hypothetical protein Gasu_43330 [Galdieria sulphuraria]	--	--	--	--	--	--	--	--	--	Q5ZII9	223	5.32212e-17	Tuftelin-interacting protein 11 OS=Gallus gallus GN=TFIP11 PE=2 SV=1	PF07842//PF01585	GC-rich sequence DNA-binding factor-like protein//G-patch domain	GO:0006355	regulation of transcription, DNA-templated	GO:0003676//GO:0003677	nucleic acid binding//DNA binding	GO:0005634	nucleus	KOG2184	Tuftelin-interacting protein TIP39, contains G-patch domain
c85251_g1	2.00142	50.285	-4.651	1.1095e-11	3.8851e-10	1356	--	--	--	--	--	--	--	--	--	--	--	--	--	--	--	--	--	--	--	--	--	--	--	--	--	--	--	--
c120446_g1	71.3839	207.465	-1.5392	1.1397e-11	3.9743e-10	7465	223996163	XP_002287755.1	1229	2.67881e-147	ABC transporter [Thalassiosira pseudonana CCMP1335]>gi|220976871|gb|EED95198.1| ABC transporter [Thalassiosira pseudonana CCMP1335]	--	--	--	--	--	K05663	ABC.ATM	mitochondrial ABC transporter ATM	http://www.genome.jp/dbget-bin/www_bget?ko:K05663	Q9M0G9	967	6.34535e-111	ABC transporter B family member 24, mitochondrial OS=Arabidopsis thaliana GN=ABCB24 PE=2 SV=1	PF07728//PF01209//PF03193//PF08241//PF05923//PF00107//PF00664//PF02390//PF00891//PF06414//PF00005//PF05175//PF01926//PF13304	AAA domain (dynein-related subfamily)//ubiE/COQ5 methyltransferase family//Protein of unknown function, DUF258//Methyltransferase domain//APC cysteine-rich region//Zinc-binding dehydrogenase//ABC transporter transmembrane region//Putative methyltransferase//O-methyltransferase//Zeta toxin//ABC transporter//Methyltransferase small domain//50S ribosome-binding GTPase//AAA domain, putative AbiEii to…	GO:0055114//GO:0016055//GO:0008152//GO:0008033//GO:0006400//GO:0006810//GO:0055085//GO:0009451	oxidation-reduction process//Wnt signaling pathway//metabolic process//tRNA processing//tRNA modification//transport//transmembrane transport//RNA modification	GO:0003924//GO:0016887//GO:0008176//GO:0005524//GO:0008168//GO:0017111//GO:0042626//GO:0008171//GO:0016301//GO:0005525	GTPase activity//ATPase activity//tRNA (guanine-N7-)-methyltransferase activity//ATP binding//methyltransferase activity//nucleoside-triphosphatase activity//ATPase activity, coupled to transmembrane movement of substances//O-methyltransferase activity//kinase activity//GTP binding	GO:0016021	integral component of membrane	KOG0056	Heavy metal exporter HMT1, ABC superfamily
c121941_g3	0	47.0434	-6.5559	1.1742e-11	4.0865e-10	2181	194033257	YP_002000594.1	2671	0	ATP synthase F0 subunit 1 (mitochondrion) [Oryza sativa Japonica Group]>gi|148886790|sp|P0C520.1|ATPAM_ORYSA RecName: Full=ATP synthase subunit alpha, mitochondrial>gi|148886791|sp|P0C521.1|ATPAM_ORYSI RecName: Full=ATP synthase subunit alpha, mitochondrial>gi|148886792|sp|P0C522.1|ATPAM_ORYSJ RecName: Full=ATP synthase subunit alpha, mitochondrial>gi|60498752|dbj|BAC19899.2| ATP synthase F0 subu…	528540420	AP012527.1	2160	0	Oryza rufipogon mitochondrial DNA, complete genome, strain: RT98C	K02132	ATPeF1A, ATP5A1, ATP1	F-type H+-transporting ATPase subunit alpha	http://www.genome.jp/dbget-bin/www_bget?ko:K02132	P0C522	2671	0	ATP synthase subunit alpha, mitochondrial OS=Oryza sativa subsp. japonica GN=ATPA PE=1 SV=1	PF00306//PF00006//PF02874	ATP synthase alpha/beta chain, C terminal domain//ATP synthase alpha/beta family, nucleotide-binding domain//ATP synthase alpha/beta family, beta-barrel domain	GO:0046034//GO:0006119//GO:0015991//GO:0015992//GO:0006979//GO:0015986	ATP metabolic process//oxidative phosphorylation//ATP hydrolysis coupled proton transport//proton transport//response to oxidative stress//ATP synthesis coupled proton transport	GO:0005524//GO:0016820//GO:0008266//GO:0008270//GO:0005507//GO:0046933//GO:0050897//GO:0046961	ATP binding//hydrolase activity, acting on acid anhydrides, catalyzing transmembrane movement of substances//poly(U) RNA binding//zinc ion binding//copper ion binding//proton-transporting ATP synthase activity, rotational mechanism//cobalt ion binding//proton-transporting ATPase activity, rotational mechanism	GO:0005730//GO:0009941//GO:0005618//GO:0005743//GO:0005886//GO:0033178//GO:0045259//GO:0045261//GO:0005773	nucleolus//chloroplast envelope//cell wall//mitochondrial inner membrane//plasma membrane//proton-transporting two-sector ATPase complex, catalytic domain//proton-transporting ATP synthase complex//proton-transporting ATP synthase complex, catalytic core F(1)//vacuole	KOG1353	F0F1-type ATP synthase, alpha subunit
c117775_g1	57.6242	180.741	-1.6492	1.3637e-11	4.7362e-10	1694	--	--	--	--	--	--	--	--	--	--	--	--	--	--	--	--	--	--	PF02985	HEAT repeat	--	--	GO:0005515	protein binding	--	--	--	--
c113972_g1	35.275	135.279	-1.9392	1.5042e-11	5.2083e-10	3109	546323411	XP_005718071.1	973	3.65905e-118	unnamed protein product [Chondrus crispus]>gi|515797680|emb|CDF77570.1| unnamed protein product [Chondrus crispus]	--	--	--	--	--	K02684	PRI1	DNA primase small subunit	http://www.genome.jp/dbget-bin/www_bget?ko:K02684	Q24317	514	7.46135e-55	DNA primase small subunit OS=Drosophila melanogaster GN=DNApol-alpha50 PE=2 SV=2	PF01896	Eukaryotic and archaeal DNA primase small subunit	GO:0006351//GO:0006269	transcription, DNA-templated//DNA replication, synthesis of RNA primer	GO:0003896	DNA primase activity	GO:0005657//GO:0005730	replication fork//nucleolus	KOG2851	Eukaryotic-type DNA primase, catalytic (small) subunit
c116358_g1	95.9847	251.188	-1.3879	1.575e-11	5.4423e-10	3283	546309113	XP_005713922.1	1053	7.16873e-128	unnamed protein product [Chondrus crispus]>gi|507110334|emb|CDF34103.1| unnamed protein product [Chondrus crispus]	--	--	--	--	--	--	--	--	--	P26623	214	4.01735e-17	Peptidyl-prolyl cis-trans isomerase Mip OS=Chlamydia trachomatis (strain D/UW-3/Cx) GN=mip PE=3 SV=3	PF01346//PF00254//PF00240	Domain amino terminal to FKBP-type peptidyl-prolyl isomerase//FKBP-type peptidyl-prolyl cis-trans isomerase//Ubiquitin family	GO:0006457	protein folding	GO:0005515	protein binding	--	--	KOG0010	Ubiquitin-like protein
c113003_g3	0	46.4109	-6.5364	1.5908e-11	5.4911e-10	333	629086349	KCW52706.1	161	1.19665e-12	hypothetical protein EUGRSUZ_J02069 [Eucalyptus grandis]	527047441	HG323740.1	262	3.11607e-133	TPA: Oryza sativa Japonica Group SRP RNA for signal recognition particle RNA	--	--	--	--	--	--	--	--	--	--	--	--	--	--	--	--	--	--
c116180_g2	46.9499	158.999	-1.7598	1.7342e-11	5.9741e-10	2648	546327440	XP_005719280.1	628	3.56498e-70	unnamed protein product [Chondrus crispus]>gi|507115950|emb|CDF39369.1| unnamed protein product [Chondrus crispus]	--	--	--	--	--	K03676	grxC, GLRX, GLRX2	glutaredoxin 3	http://www.genome.jp/dbget-bin/www_bget?ko:K03676	Q9FNE2	226	6.49309e-20	Glutaredoxin-C2 OS=Arabidopsis thaliana GN=GRXC2 PE=2 SV=1	PF00462//PF13409//PF13417	Glutaredoxin//Glutathione S-transferase, N-terminal domain//Glutathione S-transferase, N-terminal domain	GO:0006118//GO:0045454	obsolete electron transport//cell redox homeostasis	GO:0005515//GO:0009055//GO:0015035	protein binding//electron carrier activity//protein disulfide oxidoreductase activity	--	--	KOG1752	Glutaredoxin and related proteins
c121444_g1	136.93	321.397	-1.2309	1.8408e-11	6.3348e-10	6776	546303755	XP_005712121.1	1897	0	unnamed protein product [Chondrus crispus]>gi|507108492|emb|CDF32456.1| unnamed protein product [Chondrus crispus]	--	--	--	--	--	K10686	UBE1C, UBA3	ubiquitin-activating enzyme E1 C	http://www.genome.jp/dbget-bin/www_bget?ko:K10686	Q99MI7	1068	1.76213e-127	NEDD8-activating enzyme E1 catalytic subunit OS=Rattus norvegicus GN=Uba3 PE=1 SV=1	PF02985//PF06471//PF01602//PF00899//PF08825//PF00514	HEAT repeat//NSP11//Adaptin N terminal region//ThiF family//E2 binding domain//Armadillo/beta-catenin-like repeat	GO:0006886//GO:0006508//GO:0006144//GO:0045116//GO:0016192//GO:0051252	intracellular protein transport//proteolysis//purine nucleobase metabolic process//protein neddylation//vesicle-mediated transport//regulation of RNA metabolic process	GO:0003968//GO:0005524//GO:0005515//GO:0008168//GO:0016896//GO:0016881//GO:0008641//GO:0004197	RNA-directed RNA polymerase activity//ATP binding//protein binding//methyltransferase activity//exoribonuclease activity, producing 5'-phosphomonoesters//acid-amino acid ligase activity//small protein activating enzyme activity//cysteine-type endopeptidase activity	GO:0030117//GO:0031379	membrane coat//RNA-directed RNA polymerase complex	KOG2015	NEDD8-activating complex, catalytic component UBA3
c116231_g1	52.704	169.672	-1.6868	2.2558e-11	7.7241e-10	2956	546318344	XP_005716698.1	934	2.17739e-108	unnamed protein product [Chondrus crispus]>gi|507113244|emb|CDF36879.1| unnamed protein product [Chondrus crispus]	--	--	--	--	--	K19367	SPG21	maspardin	http://www.genome.jp/dbget-bin/www_bget?ko:K19367	Q6PC62	455	2.60523e-48	Maspardin OS=Danio rerio GN=spg21 PE=2 SV=1	PF03194	LUC7 N_terminus	GO:0006376	mRNA splice site selection	GO:0003729	mRNA binding	GO:0005685	U1 snRNP	--	--
c114821_g1	127.841	303.766	-1.2486	3.2827e-11	1.1173e-09	2391	397591682	EJK55440.1	372	2.1635e-36	hypothetical protein THAOC_24828 [Thalassiosira oceanica]	--	--	--	--	--	--	--	--	--	--	--	--	--	PF08241//PF08092	Methyltransferase domain//Magi peptide toxin family	GO:0008152//GO:0006810	metabolic process//transport	GO:0008168//GO:0019871	methyltransferase activity//sodium channel inhibitor activity	GO:0005576	extracellular region	--	--
c94474_g1	4.16962	55.6614	-3.7387	3.602e-11	1.2223e-09	1527	698813992	XP_009840025.1	174	6.55722e-12	hypothetical protein H257_14013 [Aphanomyces astaci]>gi|574104786|gb|ETV70313.1| hypothetical protein H257_14013 [Aphanomyces astaci]	--	--	--	--	--	--	--	--	--	--	--	--	--	--	--	--	--	--	--	--	--	--	--
c114759_g1	77.138	214.028	-1.4723	4.0593e-11	1.3706e-09	4054	546320521	XP_005717303.1	912	1.01837e-105	unnamed protein product [Chondrus crispus]>gi|515797389|emb|CDF77519.1| unnamed protein product [Chondrus crispus]	119372524	CP000489.1	36	1.78976e-06	Paracoccus denitrificans PD1222 chromosome 1, complete sequence	K01466	allB	allantoinase	http://www.genome.jp/dbget-bin/www_bget?ko:K01466	Q54SV3	692	4.77233e-76	Probable allantoinase 1 OS=Dictyostelium discoideum GN=allB1 PE=3 SV=1	PF01979//PF00227//PF09289	Amidohydrolase family//Proteasome subunit//Follistatin/Osteonectin-like EGF domain	GO:0051603	proteolysis involved in cellular protein catabolic process	GO:0016787//GO:0004298//GO:0005515	hydrolase activity//threonine-type endopeptidase activity//protein binding	GO:0005839	proteasome core complex	KOG2584	Dihydroorotase and related enzymes
c115958_g1	0	44.1994	-6.466	4.6237e-11	1.5519e-09	2927	77552595	ABA95392.1	990	5.97419e-117	retrotransposon protein, putative, Ty3-gypsy subclass [Oryza sativa Japonica Group]	--	--	--	--	--	--	--	--	--	P0CT39	921	6.11044e-104	Transposon Tf2-6 polyprotein OS=Schizosaccharomyces pombe (strain 972 / ATCC 24843) GN=Tf2-6 PE=3 SV=1	PF00665	Integrase core domain	GO:0015074	DNA integration	--	--	--	--	KOG0017	FOG: Transposon-encoded proteins with TYA, reverse transcriptase, integrase domains in various combinations
c104972_g1	3.91944	53.8429	-3.78	6.0902e-11	2.0282e-09	1057	802567676	XP_012067741.1	206	1.34671e-16	PREDICTED: 26S proteasome non-ATPase regulatory subunit 10 [Jatropha curcas]>gi|802567697|ref|XP_012067742.1| PREDICTED: 26S proteasome non-ATPase regulatory subunit 10 [Jatropha curcas]>gi|802567722|ref|XP_012067743.1| PREDICTED: 26S proteasome non-ATPase regulatory subunit 10 [Jatropha curcas]>gi|643734602|gb|KDP41272.1| hypothetical protein JCGZ_15679 [Jatropha curcas]	--	--	--	--	--	K06694	PSMD10	26S proteasome non-ATPase regulatory subunit 10	http://www.genome.jp/dbget-bin/www_bget?ko:K06694	Q8BZ25	179	5.50105e-13	Ankyrin repeat and protein kinase domain-containing protein 1 OS=Mus musculus GN=Ankk1 PE=2 SV=1	PF07992//PF00023//PF13606	Pyridine nucleotide-disulphide oxidoreductase//Ankyrin repeat//Ankyrin repeat	GO:0055114	oxidation-reduction process	GO:0005515//GO:0016491	protein binding//oxidoreductase activity	--	--	KOG4177	Ankyrin
c118176_g1	23.0997	104.919	-2.1833	6.2494e-11	2.075e-09	1580	546315437	XP_005715866.1	102	7.95033e-08	unnamed protein product [Chondrus crispus]>gi|507112361|emb|CDF36047.1| unnamed protein product [Chondrus crispus]	--	--	--	--	--	--	--	--	--	--	--	--	--	PF07967//PF06293//PF13718	C3HC zinc finger-like//Lipopolysaccharide kinase (Kdo/WaaP) family//GNAT acetyltransferase 2	GO:0042967	acyl-carrier-protein biosynthetic process	GO:0016773//GO:0005524//GO:0008080//GO:0008270	phosphotransferase activity, alcohol group as acceptor//ATP binding//N-acetyltransferase activity//zinc ion binding	GO:0016020//GO:0005634	membrane//nucleus	--	--
c120437_g1	229.162	465.532	-1.0225	6.4761e-11	2.1482e-09	4719	546321524	XP_005717588.1	1370	8.29103e-170	unnamed protein product [Chondrus crispus]>gi|507114139|emb|CDF37717.1| unnamed protein product [Chondrus crispus]	147816668	AM473677.2	52	2.66047e-15	Vitis vinifera contig VV78X027769.10, whole genome shotgun sequence	K09496	CCT4	T-complex protein 1 subunit delta	http://www.genome.jp/dbget-bin/www_bget?ko:K09496	Q9LV21	1084	4.44877e-130	T-complex protein 1 subunit delta OS=Arabidopsis thaliana GN=CCT4 PE=1 SV=1	PF00118	TCP-1/cpn60 chaperonin family	--	--	GO:0005524	ATP binding	--	--	KOG0358	Chaperonin complex component, TCP-1 delta subunit (CCT4)
c105766_g1	0.166785	48.1503	-8.1734	6.8883e-11	2.2805e-09	1040	--	--	--	--	--	--	--	--	--	--	--	--	--	--	--	--	--	--	--	--	--	--	--	--	--	--	--	--
c118507_g1	236.918	477.312	-1.0105	7.0118e-11	2.3173e-09	2664	225430293	XP_002282677.1	369	7.07123e-36	PREDICTED: putative L-ascorbate peroxidase 6 isoform X1 [Vitis vinifera]>gi|296082040|emb|CBI21045.3| unnamed protein product [Vitis vinifera]	--	--	--	--	--	K00434	E1.11.1.11	L-ascorbate peroxidase	http://www.genome.jp/dbget-bin/www_bget?ko:K00434	Q7XZP5	346	3.14677e-34	L-ascorbate peroxidase 5, peroxisomal OS=Arabidopsis thaliana GN=APX5 PE=2 SV=2	PF03639//PF05757//PF00141	Glycosyl hydrolase family 81//Oxygen evolving enhancer protein 3 (PsbQ)//Peroxidase	GO:0055114//GO:0016998//GO:0006804//GO:0006979//GO:0015979	oxidation-reduction process//cell wall macromolecule catabolic process//obsolete peroxidase reaction//response to oxidative stress//photosynthesis	GO:0020037//GO:0052861//GO:0004601//GO:0005509//GO:0052862	heme binding//glucan endo-1,3-beta-glucanase activity, C-3 substituted reducing group//peroxidase activity//calcium ion binding//glucan endo-1,4-beta-glucanase activity, C-3 substituted reducing group	GO:0019898//GO:0009654//GO:0009523	extrinsic component of membrane//photosystem II oxygen evolving complex//photosystem II	--	--
c120341_g1	151.774	340.531	-1.1659	7.4327e-11	2.4536e-09	11267	546323072	XP_005717966.1	2621	0	unnamed protein product [Chondrus crispus]>gi|507114553|emb|CDF38097.1| unnamed protein product [Chondrus crispus]	--	--	--	--	--	K02999	RPA1, POLR1A	DNA-directed RNA polymerase I subunit RPA1	http://www.genome.jp/dbget-bin/www_bget?ko:K02999	P15398	2105	0	DNA-directed RNA polymerase I subunit rpa1 OS=Schizosaccharomyces pombe (strain 972 / ATCC 24843) GN=rpa1 PE=1 SV=2	PF04997//PF14865//PF04983//PF02914//PF00623//PF05000//PF00400//PF07859//PF05071//PF04998	RNA polymerase Rpb1, domain 1//Macin//RNA polymerase Rpb1, domain 3//Bacteriophage Mu transposase//RNA polymerase Rpb1, domain 2//RNA polymerase Rpb1, domain 4//WD domain, G-beta repeat//alpha/beta hydrolase fold//NADH ubiquinone oxidoreductase subunit NDUFA12//RNA polymerase Rpb1, domain 5	GO:0015992//GO:0006118//GO:0015074//GO:0006313//GO:0008152//GO:0006206//GO:0006814//GO:0006744//GO:0006144//GO:0006351//GO:0006120//GO:0006952	proton transport//obsolete electron transport//DNA integration//transposition, DNA-mediated//metabolic process//pyrimidine nucleobase metabolic process//sodium ion transport//ubiquinone biosynthetic process//purine nucleobase metabolic process//transcription, DNA-templated//mitochondrial electron transport, NADH to ubiquinone//defense response	GO:0003677//GO:0004803//GO:0005515//GO:0008137//GO:0009055//GO:0016787//GO:0003899	DNA binding//transposase activity//protein binding//NADH dehydrogenase (ubiquinone) activity//electron carrier activity//hydrolase activity//DNA-directed RNA polymerase activity	GO:0005730//GO:0016020	nucleolus//membrane	KOG0262	RNA polymerase I, large subunit
c107347_g1	79.1394	215.53	-1.4454	7.7647e-11	2.5582e-09	2504	255076001	XP_002501675.1	1054	2.52233e-130	predicted protein [Micromonas sp. RCC299]>gi|226516939|gb|ACO62933.1| predicted protein [Micromonas sp. RCC299]	--	--	--	--	--	K08869	ADCK, ABC1	aarF domain-containing kinase	http://www.genome.jp/dbget-bin/www_bget?ko:K08869	Q6INL7	264	1.43783e-22	Uncharacterized aarF domain-containing protein kinase 1 OS=Xenopus laevis GN=adck1 PE=2 SV=1	PF11610	Scaffold protein Ste5-Fus5 binding region	--	--	GO:0019900	kinase binding	--	--	KOG1235	Predicted unusual protein kinase
c91063_g1	0	42.6158	-6.4133	9.9814e-11	3.279e-09	980	115445467	NP_001046513.1	1266	3.50897e-170	Os02g0268300 [Oryza sativa Japonica Group]>gi|121477|sp|P14614.1|GLUB4_ORYSJ RecName: Full=Glutelin type-B 4; Contains: RecName: Full=Glutelin type-B 4 acidic chain; Contains: RecName: Full=Glutelin type-B 4 basic chain; Flags: Precursor>gi|20227|emb|CAA32566.1| preprolglutelin (AA -24 to 476) [Oryza sativa Japonica Group]>gi|22506911|gb|AAM97692.1| glutelin precursor [Oryza sativa]>gi|31455452|d…	115445464	NM_001053047.1	979	0	Oryza sativa Japonica Group Os02g0268100 (Os02g0268100) mRNA, complete cds	--	--	--	--	Q6ERU3	1274	3.02715e-172	Glutelin type-B 5 OS=Oryza sativa subsp. japonica GN=GLUB5 PE=2 SV=1	PF03800//PF11593//PF00190	Nuf2 family//Mediator complex subunit 3 fungal//Cupin	GO:0007067//GO:0006952//GO:0006357	mitotic nuclear division//defense response//regulation of transcription from RNA polymerase II promoter	GO:0045735//GO:0001104	nutrient reservoir activity//RNA polymerase II transcription cofactor activity	GO:0000775//GO:0009279//GO:0016592//GO:0016023	chromosome, centromeric region//cell outer membrane//mediator complex//cytoplasmic membrane-bounded vesicle	--	--
c119064_g1	3.75266	52.0244	-3.7932	1.1977e-10	3.9158e-09	1776	--	--	--	--	--	--	--	--	--	--	--	--	--	--	--	--	--	--	--	--	--	--	--	--	--	--	--	--
c112082_g1	124.755	293.487	-1.2342	1.2072e-10	3.9429e-09	1337	546316777	XP_005716246.1	346	6.84249e-36	unnamed protein product [Chondrus crispus]>gi|507112765|emb|CDF36427.1| unnamed protein product [Chondrus crispus]	--	--	--	--	--	K03094	SKP1, CBF3D	S-phase kinase-associated protein 1	http://www.genome.jp/dbget-bin/www_bget?ko:K03094	Q557E4	231	2.35123e-31	SCF ubiquitin ligase complex protein SKP1b OS=Dictyostelium discoideum GN=fpaB-1 PE=1 SV=1	PF03931//PF01466//PF02509	Skp1 family, tetramerisation domain//Skp1 family, dimerisation domain//Rotavirus non-structural protein 35	GO:0006511//GO:0019079	ubiquitin-dependent protein catabolic process//viral genome replication	GO:0003723	RNA binding	--	--	KOG1724	SCF ubiquitin ligase, Skp1 component
c121397_g4	81.0574	217.427	-1.4235	1.2387e-10	4.0419e-09	2723	546308460	XP_005713689.1	658	2.62759e-75	Serine racemase CcSR [Chondrus crispus]>gi|507110088|emb|CDF33870.1| Serine racemase CcSR [Chondrus crispus]	168192641	CP000943.1	44	4.27442e-11	Methylobacterium sp. 4-46, complete genome	K12235	SRR	serine racemase	http://www.genome.jp/dbget-bin/www_bget?ko:K12235	Q54HH2	567	9.52965e-64	Probable serine racemase OS=Dictyostelium discoideum GN=srr PE=3 SV=1	PF09026//PF01299	Centromere protein B dimerisation domain//Lysosome-associated membrane glycoprotein (Lamp)	GO:0006355	regulation of transcription, DNA-templated	GO:0003677//GO:0003682	DNA binding//chromatin binding	GO:0005634//GO:0016020//GO:0000775//GO:0000785	nucleus//membrane//chromosome, centromeric region//chromatin	KOG1251	Serine racemase
c114258_g1	24.6008	106.421	-2.113	1.382e-10	4.4966e-09	1896	546310190	XP_005714275.1	531	7.14279e-58	unnamed protein product [Chondrus crispus]>gi|507110707|emb|CDF34456.1| unnamed protein product [Chondrus crispus]	--	--	--	--	--	--	--	--	--	--	--	--	--	--	--	--	--	--	--	--	--	--	--
c121008_g4	10.5908	72.1859	-2.7689	1.4326e-10	4.6569e-09	1433	546315894	XP_005715992.1	165	1.70376e-10	unnamed protein product [Chondrus crispus]>gi|507112495|emb|CDF36173.1| unnamed protein product [Chondrus crispus]	--	--	--	--	--	--	--	--	--	--	--	--	--	PF07716//PF00170	Basic region leucine zipper//bZIP transcription factor	GO:0006355	regulation of transcription, DNA-templated	GO:0003700//GO:0043565	transcription factor activity, sequence-specific DNA binding//sequence-specific DNA binding	GO:0005667	transcription factor complex	--	--
c42445_g1	7.25514	62.6191	-3.1095	1.5264e-10	4.9474e-09	2034	729391356	XP_010552350.1	2262	0	PREDICTED: heat shock protein 90-2 [Tarenaya hassleriana]	573990242	XM_006672979.1	399	0	Cordyceps militaris CM01 heat shock protein 90 (CCM_07839), partial mRNA	K04079	htpG, HSP90A	molecular chaperone HtpG	http://www.genome.jp/dbget-bin/www_bget?ko:K04079	P51818	2227	0	Heat shock protein 90-3 OS=Arabidopsis thaliana GN=HSP90-3 PE=1 SV=2	PF09171//PF00183//PF01141	Domain of unknown function (DUF1886)//Hsp90 protein//Gag polyprotein, inner coat protein p12	GO:0006950//GO:0006284//GO:0006457	response to stress//base-excision repair//protein folding	GO:0016799//GO:0005524//GO:0051082//GO:0003906	hydrolase activity, hydrolyzing N-glycosyl compounds//ATP binding//unfolded protein binding//DNA-(apurinic or apyrimidinic site) lyase activity	GO:0019028	viral capsid	KOG0019	Molecular chaperone (HSP90 family)
c117392_g2	11.9251	75.5066	-2.6626	1.6156e-10	5.2168e-09	1194	544216877	XP_005538583.1	217	1.00337e-16	probabale Lipopolysaccharide glycosyltransferase [Cyanidioschyzon merolae strain 10D]>gi|449019145|dbj|BAM82547.1| probabale Lipopolysaccharide glycosyltransferase [Cyanidioschyzon merolae strain 10D]	--	--	--	--	--	--	--	--	--	--	--	--	--	PF03153	Transcription factor IIA, alpha/beta subunit	GO:0006367	transcription initiation from RNA polymerase II promoter	--	--	GO:0005672	transcription factor TFIIA complex	--	--
c115076_g1	38.3605	135.121	-1.8166	1.8056e-10	5.7738e-09	3451	546299003	XP_005710690.1	796	3.19525e-90	unnamed protein product [Chondrus crispus]>gi|507106809|emb|CDF40396.1| unnamed protein product [Chondrus crispus]	--	--	--	--	--	--	--	--	--	O28972	355	6.41039e-33	Cell division cycle protein 48 homolog AF_1297 OS=Archaeoglobus fulgidus (strain ATCC 49558 / VC-16 / DSM 4304 / JCM 9628 / NBRC 100126) GN=AF_1297 PE=3 SV=1	--	--	--	--	--	--	--	--	KOG0730	AAA+-type ATPase
c120692_g1	205.312	422.916	-1.0426	1.8472e-10	5.8974e-09	2050	--	--	--	--	--	--	--	--	--	--	--	--	--	--	--	--	--	--	PF17123//PF12861//PF02059//PF00097//PF12678//PF14634//PF13639//PF00628	RING-like zinc finger//Anaphase-promoting complex subunit 11 RING-H2 finger//Interleukin-3//Zinc finger, C3HC4 type (RING finger)//RING-H2 zinc finger//zinc-RING finger domain//Ring finger domain//PHD-finger	GO:0008283//GO:0016567//GO:0040007//GO:0007165//GO:0006955	cell proliferation//protein ubiquitination//growth//signal transduction//immune response	GO:0005135//GO:0004842//GO:0008270//GO:0046872//GO:0008083//GO:0005515	interleukin-3 receptor binding//ubiquitin-protein transferase activity//zinc ion binding//metal ion binding//growth factor activity//protein binding	GO:0005894//GO:0005680//GO:0005576	interleukin-3 receptor complex//anaphase-promoting complex//extracellular region	KOG0800	FOG: Predicted E3 ubiquitin ligase
c52013_g1	0.33357	41.9833	-6.9757	2.0499e-10	6.5322e-09	2282	--	--	--	--	--	--	--	--	--	--	--	--	--	--	--	--	--	--	--	--	--	--	--	--	--	--	--	--
c116267_g1	126.741	294.439	-1.2161	2.2177e-10	7.0472e-09	6504	546321517	XP_005717586.1	5802	0	Clathrin heavy chain [Chondrus crispus]>gi|507114137|emb|CDF37715.1| Clathrin heavy chain [Chondrus crispus]	--	--	--	--	--	K04646	CLTC	clathrin heavy chain	http://www.genome.jp/dbget-bin/www_bget?ko:K04646	P49951	3318	0	Clathrin heavy chain 1 OS=Bos taurus GN=CLTC PE=1 SV=1	PF00637	Region in Clathrin and VPS	GO:0016192//GO:0006886	vesicle-mediated transport//intracellular protein transport	--	--	--	--	KOG0985	Vesicle coat protein clathrin, heavy chain
c119435_g1	220.907	445.924	-1.0134	2.5534e-10	8.0911e-09	2645	--	--	--	--	--	--	--	--	--	--	--	--	--	--	--	--	--	--	PF00451	Scorpion short toxin, BmKK2	GO:0006810//GO:0009405	transport//pathogenesis	GO:0008200	ion channel inhibitor activity	GO:0005576	extracellular region	--	--
c118530_g1	28.3534	113.141	-1.9965	2.5881e-10	8.1934e-09	2644	546296683	XP_005709946.1	498	1.6441e-55	unnamed protein product [Chondrus crispus]>gi|507105957|emb|CDF39652.1| unnamed protein product [Chondrus crispus]	--	--	--	--	--	K06173	truA, PUS1	tRNA pseudouridine38-40 synthase	http://www.genome.jp/dbget-bin/www_bget?ko:K06173	O22928	287	1.92723e-25	Putative tRNA pseudouridine synthase OS=Arabidopsis thaliana GN=At2g30320 PE=3 SV=1	PF01416//PF01885	tRNA pseudouridine synthase//RNA 2'-phosphotransferase, Tpt1 / KptA family	GO:0001522//GO:0009451//GO:0006388	pseudouridine synthesis//RNA modification//tRNA splicing, via endonucleolytic cleavage and ligation	GO:0009982//GO:0016772//GO:0003723	pseudouridine synthase activity//transferase activity, transferring phosphorus-containing groups//RNA binding	--	--	KOG2553	Pseudouridylate synthase
c121604_g2	0.169287	44.5228	-8.0389	2.7732e-10	8.7551e-09	897	--	--	--	--	--	--	--	--	--	--	--	--	--	--	--	--	--	--	--	--	--	--	--	--	--	--	--	--
c121718_g2	21.5152	97.6447	-2.1822	2.8933e-10	9.1004e-09	1247	546298559	XP_005710554.1	371	1.07698e-36	unnamed protein product [Chondrus crispus]>gi|507106652|emb|CDF40260.1| unnamed protein product [Chondrus crispus]	--	--	--	--	--	--	--	--	--	--	--	--	--	PF01687//PF04437	Riboflavin kinase//RINT-1 / TIP-1 family	GO:0048193//GO:0009231	Golgi vesicle transport//riboflavin biosynthetic process	GO:0008531	riboflavin kinase activity	GO:0005783	endoplasmic reticulum	--	--
c119625_g3	169.704	363.618	-1.0994	3.1321e-10	9.8334e-09	3110	546309065	XP_005713905.1	643	1.32991e-71	unnamed protein product [Chondrus crispus]>gi|507110316|emb|CDF34086.1| unnamed protein product [Chondrus crispus]	--	--	--	--	--	--	--	--	--	Q2JJF6	208	2.70411e-16	Vitamin K epoxide reductase homolog OS=Synechococcus sp. (strain JA-2-3B'a(2-13)) GN=CYB_2278 PE=1 SV=1	PF00085//PF00536	Thioredoxin//SAM domain (Sterile alpha motif)	GO:0045454	cell redox homeostasis	GO:0005515	protein binding	--	--	--	--
c107571_g1	160.447	347.963	-1.1168	3.6519e-10	1.1423e-08	789	--	--	--	--	--	--	--	--	--	--	--	--	--	--	--	--	--	--	--	--	--	--	--	--	--	--	--	--
c122081_g4	0	39.6904	-6.3107	4.1876e-10	1.3039e-08	4396	818211090	AKG25417.1	677	3.60108e-69	putative polyketide synthase, partial [Hematodinium sp. SG-2015]	695227445	NG_041665.1	4070	0	Streptomyces coelicolor plasmid pZR695-p, partial sequence >gnl|BL_ORD_ID|15172091 Streptomyces coelicolor plasmid pZR695-p, partial sequence	--	--	--	--	B2HIL7	1474	1.22772e-171	Phenolphthiocerol synthesis polyketide synthase type I Pks15/1 OS=Mycobacterium marinum (strain ATCC BAA-535 / M) GN=pks15/1 PE=1 SV=1	PF00106//PF00108//PF01370//PF08545	short chain dehydrogenase//Thiolase, N-terminal domain//NAD dependent epimerase/dehydratase family//3-Oxoacyl-[acyl-carrier-protein (ACP)] synthase III	GO:0008152//GO:0006633//GO:0042967	metabolic process//fatty acid biosynthetic process//acyl-carrier-protein biosynthetic process	GO:0050662//GO:0003824//GO:0016747//GO:0016491//GO:0004315	coenzyme binding//catalytic activity//transferase activity, transferring acyl groups other than amino-acyl groups//oxidoreductase activity//3-oxoacyl-[acyl-carrier-protein] synthase activity	GO:0005835	fatty acid synthase complex	KOG1202	Animal-type fatty acid synthase and related proteins
c117642_g3	186.549	388.681	-1.059	4.7996e-10	1.4931e-08	2900	565481876	XP_006298578.1	262	8.86285e-23	hypothetical protein CARUB_v10014662mg [Capsella rubella]>gi|482567287|gb|EOA31476.1| hypothetical protein CARUB_v10014662mg [Capsella rubella]	--	--	--	--	--	--	--	--	--	Q9ZR37	252	1.84663e-22	Dual specificity protein phosphatase 1 OS=Arabidopsis thaliana GN=DSPTP1 PE=1 SV=1	PF00102//PF00782	Protein-tyrosine phosphatase//Dual specificity phosphatase, catalytic domain	GO:0006470//GO:0006570	protein dephosphorylation//tyrosine metabolic process	GO:0004725//GO:0008138	protein tyrosine phosphatase activity//protein tyrosine/serine/threonine phosphatase activity	--	--	KOG1716	Dual specificity phosphatase
c115958_g2	0	38.8974	-6.2816	6.1951e-10	1.9166e-08	2796	698564737	XP_009773064.1	679	2.71141e-72	PREDICTED: uncharacterized protein LOC104223337 [Nicotiana sylvestris]	--	--	--	--	--	--	--	--	--	P0CT39	467	2.821e-46	Transposon Tf2-6 polyprotein OS=Schizosaccharomyces pombe (strain 972 / ATCC 24843) GN=Tf2-6 PE=3 SV=1	PF01627//PF00098//PF05719	Hpt domain//Zinc knuckle//Golgi phosphoprotein 3 (GPP34)	GO:0000160//GO:0007165//GO:0048193	phosphorelay signal transduction system//signal transduction//Golgi vesicle transport	GO:0004871//GO:0070273//GO:0008270//GO:0003676	signal transducer activity//phosphatidylinositol-4-phosphate binding//zinc ion binding//nucleic acid binding	--	--	KOG0017	FOG: Transposon-encoded proteins with TYA, reverse transcriptase, integrase domains in various combinations
c117183_g3	8.75621	64.0422	-2.8706	6.5098e-10	2.0122e-08	2019	870755475	KMS64810.1	175	2.13033e-12	hypothetical protein BVRB_042430, partial [Beta vulgaris subsp. vulgaris]	470487197	NR_076807.1	945	0	Marivirga tractuosa strain DSM 4126 23S ribosomal RNA gene, complete sequence	--	--	--	--	--	--	--	--	--	--	--	--	--	--	--	--	--	--
c90907_g1	5.33712	53.8429	-3.3346	7.033e-10	2.1719e-08	592	--	--	--	--	--	33304715	AY251803.1	44	8.88211e-12	Bigelowiella natans ubiquitin/ribosomal protein L40 fusion mRNA, complete cds	--	--	--	--	--	--	--	--	--	--	--	--	--	--	--	--	KOG0001	Ubiquitin and ubiquitin-like proteins
c117392_g1	13.0926	75.1903	-2.5218	7.7139e-10	2.3779e-08	2268	546316282	XP_005716107.1	1574	0	D-inositol-3-phosphate glycosyltransferase [Chondrus crispus]>gi|507112615|emb|CDF36288.1| D-inositol-3-phosphate glycosyltransferase [Chondrus crispus]	--	--	--	--	--	--	--	--	--	Q59002	489	7.87076e-53	Uncharacterized glycosyltransferase MJ1607 OS=Methanocaldococcus jannaschii (strain ATCC 43067 / DSM 2661 / JAL-1 / JCM 10045 / NBRC 100440) GN=MJ1607 PE=3 SV=1	PF14631	Fanconi anaemia protein FancD2 nuclease	GO:0006281	DNA repair	--	--	--	--	KOG1111	N-acetylglucosaminyltransferase complex, subunit PIG-A/SPT14, required for phosphatidylinositol biosynthesis/Sulfolipid synthase
c183065_g1	0.250177	39.7694	-7.3126	8.746e-10	2.6911e-08	1505	--	--	--	--	--	--	--	--	--	--	--	--	--	--	--	--	--	--	--	--	--	--	--	--	--	--	--	--
c110390_g1	0	38.1091	-6.2521	9.155e-10	2.8119e-08	1884	551606226	XP_005784477.1	982	1.63883e-115	hypothetical protein EMIHUDRAFT_449489 [Emiliania huxleyi CCMP1516]>gi|485637562|gb|EOD32048.1| hypothetical protein EMIHUDRAFT_449489 [Emiliania huxleyi CCMP1516]	--	--	--	--	--	--	--	--	--	Q58A42	1208	4.92198e-156	Protein DD3-3 OS=Dictyostelium discoideum GN=DD3-3 PE=2 SV=1	--	--	--	--	--	--	--	--	--	--
c119365_g1	177.709	371.129	-1.0624	1.0199e-09	3.1129e-08	3976	546319384	XP_005717017.1	854	4.73333e-96	unnamed protein product [Chondrus crispus]>gi|507113574|emb|CDF37198.1| unnamed protein product [Chondrus crispus]	--	--	--	--	--	K05857	PLCD	phosphatidylinositol phospholipase C, delta	http://www.genome.jp/dbget-bin/www_bget?ko:K05857	Q4KWH8	648	3.71048e-67	1-phosphatidylinositol 4,5-bisphosphate phosphodiesterase eta-1 OS=Homo sapiens GN=PLCH1 PE=1 SV=1	PF00387//PF00168	Phosphatidylinositol-specific phospholipase C, Y domain//C2 domain	GO:0009395//GO:0006629//GO:0046339//GO:0007165//GO:0035556	phospholipid catabolic process//lipid metabolic process//diacylglycerol metabolic process//signal transduction//intracellular signal transduction	GO:0005515//GO:0004435	protein binding//phosphatidylinositol phospholipase C activity	--	--	KOG0169	Phosphoinositide-specific phospholipase C
c121578_g1	113.164	265.42	-1.2299	1.0652e-09	3.2366e-08	3130	546316586	XP_005716190.1	415	8.61388e-41	unnamed protein product [Chondrus crispus]>gi|507112703|emb|CDF36371.1| unnamed protein product [Chondrus crispus]	--	--	--	--	--	--	--	--	--	O94271	316	2.08315e-28	Uncharacterized RING finger protein P8B7.23 OS=Schizosaccharomyces pombe (strain 972 / ATCC 24843) GN=SPBP8B7.23 PE=3 SV=1	PF13639//PF00097//PF17123//PF12678//PF11789//PF14634	Ring finger domain//Zinc finger, C3HC4 type (RING finger)//RING-like zinc finger//RING-H2 zinc finger//Zinc-finger of the MIZ type in Nse subunit//zinc-RING finger domain	--	--	GO:0046872//GO:0005515//GO:0008270	metal ion binding//protein binding//zinc ion binding	--	--	KOG2164	Predicted E3 ubiquitin ligase
c92128_g1	4.33641	49.6525	-3.5173	1.2026e-09	3.6475e-08	1580	546319612	XP_005717071.1	202	1.77269e-16	Phycobilisome core linker polypeptide (Lc), allophycocyanin-associated (ApcC) [Chondrus crispus]>gi|507113632|emb|CDF37252.1| Phycobilisome core linker polypeptide (Lc), allophycocyanin-associated (ApcC) [Chondrus crispus]	--	--	--	--	--	K02094	apcC	phycobilisome core linker protein	http://www.genome.jp/dbget-bin/www_bget?ko:K02094	P20116	164	2.0854e-12	Phycobilisome 7.8 kDa linker polypeptide, allophycocyanin-associated, core OS=Mastigocladus laminosus GN=apcC PE=1 SV=1	PF01383	CpcD/allophycocyanin linker domain	--	--	--	--	GO:0030089	phycobilisome	--	--
c118300_g1	194.304	396.35	-1.0285	1.281e-09	3.8715e-08	2591	--	--	--	--	--	--	--	--	--	--	--	--	--	--	--	--	--	--	--	--	--	--	--	--	--	--	--	--
c116931_g1	8.50603	61.8284	-2.8617	1.3762e-09	4.1447e-08	1029	--	--	--	--	--	--	--	--	--	--	--	--	--	--	--	--	--	--	--	--	--	--	--	--	--	--	--	--
c115214_g1	50.9528	153.939	-1.5951	1.4579e-09	4.3828e-08	4663	546309802	XP_005714158.1	840	1.41801e-96	Nucleosome/chromatin assembly complex proteins [Chondrus crispus]>gi|507110582|emb|CDF34339.1| Nucleosome/chromatin assembly complex proteins [Chondrus crispus]	--	--	--	--	--	K10751	CHAF1B	chromatin assembly factor 1 subunit B	http://www.genome.jp/dbget-bin/www_bget?ko:K10751	Q5R1S9	606	4.59699e-65	Chromatin assembly factor 1 subunit B OS=Gallus gallus GN=CHAF1B PE=1 SV=1	PF00560//PF00646//PF15966//PF12937//PF00400//PF04310	Leucine Rich Repeat//F-box domain//F-box//F-box-like//WD domain, G-beta repeat//MukB N-terminal	GO:0030261//GO:0007059	chromosome condensation//chromosome segregation	GO:0003677//GO:0005524//GO:0005515	DNA binding//ATP binding//protein binding	GO:0009295	nucleoid	KOG1009	Chromatin assembly complex 1 subunit B/CAC2 (contains WD40 repeats)
c122193_g1	155.944	334.601	-1.1014	1.4612e-09	4.389e-08	15721	546298110	XP_005710420.1	3935	0	unnamed protein product [Chondrus crispus]>gi|507106497|emb|CDF40126.1| unnamed protein product [Chondrus crispus]	--	--	--	--	--	K19525	VPS13A_C	vacuolar protein sorting-associated protein 13A/C	http://www.genome.jp/dbget-bin/www_bget?ko:K19525	Q96RL7	270	1.78079e-21	Vacuolar protein sorting-associated protein 13A OS=Homo sapiens GN=VPS13A PE=1 SV=2	PF05669	SOH1	GO:0006355	regulation of transcription, DNA-templated	GO:0001104	RNA polymerase II transcription cofactor activity	GO:0016592	mediator complex	KOG1809	Vacuolar protein sorting-associated protein
c117429_g1	66.4638	182.639	-1.4584	1.5274e-09	4.5755e-08	2968	546305425	XP_005712637.1	388	3.61342e-39	unnamed protein product [Chondrus crispus]>gi|507108969|emb|CDF32836.1| unnamed protein product [Chondrus crispus]	--	--	--	--	--	--	--	--	--	Q9XTQ6	329	4.32499e-30	Tyramine beta-hydroxylase OS=Caenorhabditis elegans GN=tbh-1 PE=1 SV=3	PF09907//PF02196//PF01082//PF01079	HigB_toxin, RelE-like toxic component of a toxin-antitoxin system//Raf-like Ras-binding domain//Copper type II ascorbate-dependent monooxygenase, N-terminal domain//Hint module	GO:0007165//GO:0055114//GO:0006508	signal transduction//oxidation-reduction process//proteolysis	GO:0005057//GO:0016788//GO:0004497//GO:0005507//GO:0016715//GO:0008233	receptor signaling protein activity//hydrolase activity, acting on ester bonds//monooxygenase activity//copper ion binding//oxidoreductase activity, acting on paired donors, with incorporation or reduction of molecular oxygen, reduced ascorbate as one donor, and incorporation of one atom of oxygen//peptidase activity	--	--	KOG3568	Dopamine beta-monooxygenase
c1406_g2	9.75691	64.4376	-2.7234	2.0414e-09	6.0939e-08	723	--	--	--	--	--	--	--	--	--	--	--	--	--	--	--	--	--	--	--	--	--	--	--	--	--	--	--	--
c120621_g2	155.193	331.755	-1.0961	2.1154e-09	6.2926e-08	5536	--	--	--	--	--	--	--	--	--	--	--	--	--	--	--	--	--	--	PF03938//PF02724//PF06667//PF04111//PF04627//PF08702//PF02870//PF09302	Outer membrane protein (OmpH-like)//CDC45-like protein//Phage shock protein B//Autophagy protein Apg6//Mitochondrial ATP synthase epsilon chain//Fibrinogen alpha/beta chain family//6-O-methylguanine DNA methyltransferase, ribonuclease-like domain//XLF-Cernunnos, XRcc4-like factor, NHEJ component	GO:0015986//GO:0030168//GO:0009271//GO:0006302//GO:0051258//GO:0006914//GO:0006355//GO:0007165//GO:0006270//GO:0006281//GO:0015992//GO:0006119	ATP synthesis coupled proton transport//platelet activation//phage shock//double-strand break repair//protein polymerization//autophagy//regulation of transcription, DNA-templated//signal transduction//DNA replication initiation//DNA repair//proton transport//oxidative phosphorylation	GO:0046933//GO:0003908//GO:0046961//GO:0051082//GO:0005102//GO:0030674	proton-transporting ATP synthase activity, rotational mechanism//methylated-DNA-[protein]-cysteine S-methyltransferase activity//proton-transporting ATPase activity, rotational mechanism//unfolded protein binding//receptor binding//protein binding, bridging	GO:0005577//GO:0045259//GO:0000275//GO:0005634	fibrinogen complex//proton-transporting ATP synthase complex//mitochondrial proton-transporting ATP synthase complex, catalytic core F(1)//nucleus	--	--
c117163_g2	1.75124	39.7694	-4.5052	2.1324e-09	6.3378e-08	719	--	--	--	--	--	--	--	--	--	--	--	--	--	--	--	--	--	--	--	--	--	--	--	--	--	--	--	--
c122870_g1	12.1753	70.6046	-2.5358	2.1905e-09	6.5047e-08	2881	--	--	--	--	--	--	--	--	--	--	--	--	--	--	--	--	--	--	--	--	--	--	--	--	--	--	--	--
c117150_g2	116.499	267.871	-1.2012	2.3608e-09	7.0042e-08	3668	255079270	XP_002503215.1	620	7.39878e-70	derlin-like protein [Micromonas sp. RCC299]>gi|226518481|gb|ACO64473.1| derlin-like protein [Micromonas sp. RCC299]	--	--	--	--	--	K13989	DERL2_3	Derlin-2/3	http://www.genome.jp/dbget-bin/www_bget?ko:K13989	Q4G2J4	550	1.76274e-61	Derlin-2.1 OS=Zea mays GN=DER2.1 PE=2 SV=2	PF01694//PF06422	Rhomboid family//CDR ABC transporter	GO:0006810	transport	GO:0004252//GO:0042626//GO:0005524	serine-type endopeptidase activity//ATPase activity, coupled to transmembrane movement of substances//ATP binding	GO:0016021	integral component of membrane	KOG0858	Predicted membrane protein
c122243_g1	0	36.0534	-6.1721	2.5505e-09	7.5277e-08	7260	194477046	YP_002049225.1	592	1.69137e-66	50S ribosomal protein L5 [Paulinella chromatophora]>gi|224493187|sp|B1X4Z6.1|RK5_PAUCH RecName: Full=50S ribosomal protein L5, organellar chromatophore [Paulinella chromatophora]>gi|171192053|gb|ACB43015.1| 50S ribosomal protein L5 [Paulinella chromatophora]	148878541	BA000030.3	4532	0	Streptomyces avermitilis MA-4680 = NBRC 14893 DNA, complete genome	K02931	RP-L5, MRPL5, rplE	large subunit ribosomal protein L5	http://www.genome.jp/dbget-bin/www_bget?ko:K02931	Q82DN9	1046	4.91834e-127	30S ribosomal protein S3 OS=Streptomyces avermitilis (strain ATCC 31267 / DSM 46492 / JCM 5070 / NCIMB 12804 / NRRL 8165 / MA-4680) GN=rpsC PE=3 SV=1	PF03947//PF00203//PF07650//PF00252//PF00347//PF00410//PF03719//PF00253//PF00237//PF00366//PF00831//PF00861//PF00333//PF01330	Ribosomal Proteins L2, C-terminal domain//Ribosomal protein S19//KH domain//Ribosomal protein L16p/L10e//Ribosomal protein L6//Ribosomal protein S8//Ribosomal protein S5, C-terminal domain//Ribosomal protein S14p/S29e//Ribosomal protein L22p/L17e//Ribosomal protein S17//Ribosomal L29 protein//Ribosomal L18p/L5e family//Ribosomal protein S5, N-terminal domain//RuvA N terminal domain	GO:0006310//GO:0006412//GO:0006281//GO:0042254	DNA recombination//translation//DNA repair//ribosome biogenesis	GO:0009378//GO:0003735//GO:0019843//GO:0005524//GO:0003723	four-way junction helicase activity//structural constituent of ribosome//rRNA binding//ATP binding//RNA binding	GO:0044444//GO:0009379//GO:0043231//GO:0005657//GO:0030529//GO:0005840//GO:0005622	cytoplasmic part//Holliday junction helicase complex//intracellular membrane-bounded organelle//replication fork//intracellular ribonucleoprotein complex//ribosome//intracellular	KOG0398	Mitochondrial/chloroplast ribosomal protein L5/L7
c118861_g2	89.3133	220.985	-1.307	2.8384e-09	8.3341e-08	4613	460394179	XP_004242682.1	920	7.83086e-106	PREDICTED: FGGY carbohydrate kinase domain-containing protein isoform X1 [Solanum lycopersicum]	--	--	--	--	--	--	--	--	--	Q96C11	873	2.83573e-101	FGGY carbohydrate kinase domain-containing protein OS=Homo sapiens GN=FGGY PE=1 SV=2	PF08534//PF00370//PF10414//PF02782//PF13676	Redoxin//FGGY family of carbohydrate kinases, N-terminal domain//Sirohaem synthase dimerisation region//FGGY family of carbohydrate kinases, C-terminal domain//TIR domain	GO:0007165//GO:0006779//GO:0005975//GO:0055114	signal transduction//porphyrin-containing compound biosynthetic process//carbohydrate metabolic process//oxidation-reduction process	GO:0016491//GO:0016773//GO:0005515	oxidoreductase activity//phosphotransferase activity, alcohol group as acceptor//protein binding	--	--	KOG2517	Ribulose kinase and related carbohydrate kinases
c106742_g1	3.58587	45.5412	-3.6668	2.9134e-09	8.5395e-08	2060	--	--	--	--	--	--	--	--	--	--	--	--	--	--	--	--	--	--	PF06910	Male enhanced antigen 1 (MEA1)	GO:0007283	spermatogenesis	--	--	--	--	--	--
c114174_g1	163.866	344.089	-1.0703	3.0095e-09	8.8061e-08	2532	545704205	XP_005704426.1	151	1.25762e-08	hypothetical protein Gasu_45680 [Galdieria sulphuraria]>gi|452820869|gb|EME27906.1| hypothetical protein Gasu_45680 [Galdieria sulphuraria]	--	--	--	--	--	--	--	--	--	--	--	--	--	PF01442	Apolipoprotein A1/A4/E domain	GO:0042157//GO:0006869	lipoprotein metabolic process//lipid transport	GO:0008289	lipid binding	GO:0005576	extracellular region	--	--
c122242_g2	0	35.5	-6.1497	3.3658e-09	9.8317e-08	5175	855317257	XP_012899446.1	408	2.01376e-37	putative polyketide synthase [Blastocystis hominis]>gi|300176829|emb|CBK25398.2| putative polyketide synthase [Blastocystis hominis]	695227445	NG_041665.1	3853	0	Streptomyces coelicolor plasmid pZR695-p, partial sequence >gnl|BL_ORD_ID|15172091 Streptomyces coelicolor plasmid pZR695-p, partial sequence	--	--	--	--	Q03132	750	2.03579e-78	Erythronolide synthase, modules 3 and 4 OS=Saccharopolyspora erythraea GN=eryA PE=1 SV=3	PF02371//PF06273//PF00067	Transposase IS116/IS110/IS902 family//Plant specific eukaryotic initiation factor 4B//Cytochrome P450	GO:0055114//GO:0006313//GO:0006446	oxidation-reduction process//transposition, DNA-mediated//regulation of translational initiation	GO:0020037//GO:0003677//GO:0005506//GO:0003743//GO:0016705//GO:0004803	heme binding//DNA binding//iron ion binding//translation initiation factor activity//oxidoreductase activity, acting on paired donors, with incorporation or reduction of molecular oxygen//transposase activity	GO:0005840	ribosome	KOG0157	Cytochrome P450 CYP4/CYP19/CYP26 subfamilies
c118072_g1	48.1174	145.953	-1.6009	3.4219e-09	9.9785e-08	2144	375332111	AFA52595.1	320	1.90198e-29	hypothetical protein [Vaucheria litorea]	--	--	--	--	--	--	--	--	--	Q8XTY1	207	2.46959e-16	UPF0187 protein RSc3414 OS=Ralstonia solanacearum (strain GMI1000) GN=RSc3414 PE=3 SV=1	--	--	--	--	--	--	--	--	--	--
c114443_g2	44.2814	138.205	-1.642	3.8867e-09	1.1285e-07	1028	--	--	--	--	--	--	--	--	--	--	--	--	--	--	--	--	--	--	--	--	--	--	--	--	--	--	--	--
c111380_g1	74.803	194.024	-1.3751	4.4035e-09	1.2726e-07	2468	--	--	--	--	--	--	--	--	--	--	--	--	--	--	--	--	--	--	PF02891	MIZ/SP-RING zinc finger	--	--	GO:0008270	zinc ion binding	--	--	--	--
c93242_g1	182.296	371.524	-1.0272	4.4195e-09	1.2756e-07	1473	546301634	XP_005711466.1	588	2.72961e-69	unnamed protein product [Chondrus crispus]>gi|507107737|emb|CDF41172.1| unnamed protein product [Chondrus crispus]	--	--	--	--	--	--	--	--	--	Q54P23	386	1.32157e-41	Stromal cell-derived factor 2-like protein OS=Dictyostelium discoideum GN=DDB_G0284847 PE=3 SV=1	PF02499//PF02815	Probable DNA packing protein, C-terminus//MIR domain	GO:0006323	DNA packaging	--	--	GO:0016020	membrane	KOG3358	Uncharacterized secreted protein SDF2 (Stromal cell-derived factor 2), contains MIR domains
c116127_g1	54.2051	156.39	-1.5286	4.7948e-09	1.3793e-07	2870	544210556	XP_005535679.1	285	5.00226e-26	mitochondrial ribosomal protein L19 precursor [Cyanidioschyzon merolae strain 10D]>gi|449015991|dbj|BAM79393.1| mitochondrial ribosomal protein L19 precursor [Cyanidioschyzon merolae strain 10D]	--	--	--	--	--	K02884	RP-L19, MRPL19, rplS	large subunit ribosomal protein L19	http://www.genome.jp/dbget-bin/www_bget?ko:K02884	A5V9Q3	207	3.86228e-17	50S ribosomal protein L19 OS=Sphingomonas wittichii (strain RW1 / DSM 6014 / JCM 10273) GN=rplS PE=3 SV=1	PF01245	Ribosomal protein L19	GO:0042254//GO:0006412	ribosome biogenesis//translation	GO:0003735	structural constituent of ribosome	GO:0005840//GO:0005622	ribosome//intracellular	KOG1698	Mitochondrial/chloroplast ribosomal protein L19
c120748_g1	32.1895	113.22	-1.8145	5.4933e-09	1.5709e-07	3157	695397601	XP_009521785.1	137	1.10274e-06	hypothetical protein PHYSODRAFT_541906 [Phytophthora sojae]>gi|348679252|gb|EGZ19068.1| hypothetical protein PHYSODRAFT_541906 [Phytophthora sojae]	--	--	--	--	--	--	--	--	--	Q9UQ35	160	1.5469e-09	Serine/arginine repetitive matrix protein 2 OS=Homo sapiens GN=SRRM2 PE=1 SV=2	--	--	--	--	--	--	--	--	KOG1869	Splicing coactivator SRm160/300, subunit SRm300
c120972_g1	162.031	338.159	-1.0614	5.8037e-09	1.6568e-07	6484	546325125	XP_005718571.1	1011	4.03779e-122	Serine/threonine protein kinase (fragment), partial [Chondrus crispus]>gi|507115175|emb|CDF38666.1| Serine/threonine protein kinase (fragment), partial [Chondrus crispus]	--	--	--	--	--	K17535	TNNI3K	serine/threonine-protein kinase TNNI3K	http://www.genome.jp/dbget-bin/www_bget?ko:K17535	Q54H46	535	4.87381e-55	Probable serine/threonine-protein kinase drkA OS=Dictyostelium discoideum GN=drkA PE=3 SV=1	PF07651//PF04939//PF08027//PF07714//PF00069	ANTH domain//Ribosome biogenesis regulatory protein (RRS1)//Albumin I chain b//Protein tyrosine kinase//Protein kinase domain	GO:0009405//GO:0006468//GO:0042254	pathogenesis//protein phosphorylation//ribosome biogenesis	GO:0045735//GO:0005524//GO:0004672//GO:0005543	nutrient reservoir activity//ATP binding//protein kinase activity//phospholipid binding	GO:0005634	nucleus	KOG0192	Tyrosine kinase specific for activated (GTP-bound) p21cdc42Hs
c115221_g1	43.2807	134.963	-1.6408	6.0522e-09	1.7249e-07	3045	546296553	XP_005709904.1	184	8.31324e-13	unnamed protein product [Chondrus crispus]>gi|507105910|emb|CDF39610.1| unnamed protein product [Chondrus crispus]	--	--	--	--	--	--	--	--	--	--	--	--	--	PF00643	B-box zinc finger	--	--	GO:0008270	zinc ion binding	GO:0005622	intracellular	--	--
c114685_g1	31.1054	110.532	-1.8292	6.5273e-09	1.8572e-07	2624	--	--	--	--	--	--	--	--	--	--	--	--	--	--	--	--	--	--	PF07271	Cytadhesin P30/P32	GO:0007157//GO:0009405	heterophilic cell-cell adhesion via plasma membrane cell adhesion molecules//pathogenesis	--	--	GO:0016021	integral component of membrane	--	--
c117352_g1	121.503	271.745	-1.1613	6.9974e-09	1.986e-07	3533	546298192	XP_005710441.1	1764	0	Putative ATP-dependent RNA helicase, Uap56 [Chondrus crispus]>gi|507106526|emb|CDF40147.1| Putative ATP-dependent RNA helicase, Uap56 [Chondrus crispus]	546298191	XM_005710384.1	245	1.02334e-122	Chondrus crispus Putative ATP-dependent RNA helicase, Uap56 (CHC_T00010060001) mRNA, complete cds	K12812	UAP56, BAT1, SUB2	ATP-dependent RNA helicase UAP56/SUB2	http://www.genome.jp/dbget-bin/www_bget?ko:K12812	Q5JK84	1586	0	DEAD-box ATP-dependent RNA helicase 15 OS=Oryza sativa subsp. japonica GN=Os01g0550000 PE=2 SV=1	PF04851//PF00270	Type III restriction enzyme, res subunit//DEAD/DEAH box helicase	--	--	GO:0016787//GO:0003677//GO:0005524//GO:0003676	hydrolase activity//DNA binding//ATP binding//nucleic acid binding	--	--	KOG0329	ATP-dependent RNA helicase
c114182_g1	29.1874	106.342	-1.8653	7.1062e-09	2.0152e-07	2056	546300275	XP_005711067.1	361	1.33295e-34	unnamed protein product [Chondrus crispus]>gi|507107260|emb|CDF40773.1| unnamed protein product [Chondrus crispus]	--	--	--	--	--	--	--	--	--	--	--	--	--	--	--	--	--	--	--	--	--	--	--
c111880_g1	11.258	65.7026	-2.545	7.2104e-09	2.043e-07	522	--	--	--	--	--	--	--	--	--	--	--	--	--	--	--	--	--	--	--	--	--	--	--	--	--	--	--	--
c120943_g1	0	33.8396	-6.0806	7.7671e-09	2.1953e-07	2900	--	--	--	--	--	--	--	--	--	--	--	--	--	--	Q54KF7	166	3.27684e-10	Integrin beta-like protein A OS=Dictyostelium discoideum GN=sibA PE=1 SV=2	--	--	--	--	--	--	--	--	--	--
c118359_g3	9.59013	61.1959	-2.6738	7.8227e-09	2.2073e-07	1986	545712840	XP_005708724.1	279	1.71303e-24	hypothetical protein Gasu_06150 [Galdieria sulphuraria]>gi|452825206|gb|EME32204.1| hypothetical protein Gasu_06150 [Galdieria sulphuraria]	--	--	--	--	--	--	--	--	--	--	--	--	--	--	--	--	--	--	--	--	--	--	--
c102815_g1	8.8396	59.1402	-2.7421	8.0161e-09	2.2581e-07	1446	--	--	--	--	--	--	--	--	--	--	--	--	--	--	--	--	--	--	--	--	--	--	--	--	--	--	--	--
c115892_g2	59.709	164.77	-1.4644	8.3124e-09	2.3321e-07	927	--	--	--	--	--	--	--	--	--	--	--	--	--	--	--	--	--	--	PF04931//PF06524	DNA polymerase phi//NOA36 protein	GO:0006260//GO:0006351	DNA replication//transcription, DNA-templated	GO:0003887//GO:0008270//GO:0003677	DNA-directed DNA polymerase activity//zinc ion binding//DNA binding	GO:0042575//GO:0005634	DNA polymerase complex//nucleus	--	--
c109393_g1	153.525	322.741	-1.0719	8.6908e-09	2.4361e-07	1280	693498042	CEF99262.1	260	9.59998e-23	Heat shock protein DnaJ, cysteine-rich domain [Ostreococcus tauri]	--	--	--	--	--	K03686	dnaJ	molecular chaperone DnaJ	http://www.genome.jp/dbget-bin/www_bget?ko:K03686	O89114	224	7.2749e-19	DnaJ homolog subfamily B member 5 OS=Mus musculus GN=Dnajb5 PE=2 SV=1	--	--	--	--	--	--	--	--	KOG0714	Molecular chaperone (DnaJ superfamily)
c118457_g1	37.8602	123.182	-1.702	9.1479e-09	2.5621e-07	3605	546317361	XP_005716412.1	865	5.70366e-100	DEAD (Asp-Glu-Ala-Asp) box polypeptide [Chondrus crispus]>gi|507112942|emb|CDF36593.1| DEAD (Asp-Glu-Ala-Asp) box polypeptide [Chondrus crispus]	--	--	--	--	--	K14779	DDX52, ROK1	ATP-dependent RNA helicase DDX52/ROK1	http://www.genome.jp/dbget-bin/www_bget?ko:K14779	Q9Y7C4	554	1.18532e-58	ATP-dependent RNA helicase CHR1 OS=Candida albicans (strain SC5314 / ATCC MYA-2876) GN=CHR1 PE=3 SV=1	PF04851//PF00270	Type III restriction enzyme, res subunit//DEAD/DEAH box helicase	--	--	GO:0003676//GO:0016787//GO:0003677//GO:0005524	nucleic acid binding//hydrolase activity//DNA binding//ATP binding	--	--	KOG0344	ATP-dependent RNA helicase
c113049_g1	55.7895	156.943	-1.4922	1.0142e-08	2.829e-07	2004	546323796	XP_005718183.1	1009	8.73282e-129	sphingolipid delta-4 desaturase [Chondrus crispus]>gi|507114770|emb|CDF38298.1| sphingolipid delta-4 desaturase [Chondrus crispus]	--	--	--	--	--	--	--	--	--	O44186	396	6.91325e-41	Putative sphingolipid delta(4)-desaturase OS=Caenorhabditis elegans GN=F33D4.4 PE=3 SV=1	PF00487	Fatty acid desaturase	GO:0006629	lipid metabolic process	--	--	--	--	KOG2987	Fatty acid desaturase
c117004_g1	131.093	285.581	-1.1233	1.0882e-08	3.0277e-07	2535	546324356	XP_005718344.1	1434	0	unnamed protein product [Chondrus crispus]>gi|507114941|emb|CDF38451.1| unnamed protein product [Chondrus crispus]	--	--	--	--	--	K02146	ATPeV0D, ATP6D	V-type H+-transporting ATPase subunit d	http://www.genome.jp/dbget-bin/www_bget?ko:K02146	Q6PGV1	1066	7.47947e-136	V-type proton ATPase subunit d 1 OS=Danio rerio GN=atp6v0d1 PE=1 SV=1	PF04979	Protein phosphatase inhibitor 2 (IPP-2)	GO:0009966//GO:0043666	regulation of signal transduction//regulation of phosphoprotein phosphatase activity	GO:0004864	protein phosphatase inhibitor activity	--	--	KOG2957	Vacuolar H+-ATPase V0 sector, subunit d
c88318_g1	110.745	251.346	-1.1824	1.321e-08	3.6607e-07	1064	546298882	XP_005710654.1	294	3.90669e-28	unnamed protein product [Chondrus crispus]>gi|507106767|emb|CDF40360.1| unnamed protein product [Chondrus crispus]	--	--	--	--	--	K15040	VDAC2	voltage-dependent anion channel protein 2	http://www.genome.jp/dbget-bin/www_bget?ko:K15040	Q9P544	164	1.45648e-11	Probable mitochondrial outer membrane protein porin OS=Schizosaccharomyces pombe (strain 972 / ATCC 24843) GN=SPAC1635.01 PE=3 SV=1	PF01459	Eukaryotic porin	GO:0055085	transmembrane transport	--	--	GO:0005741	mitochondrial outer membrane	KOG3126	Porin/voltage-dependent anion-selective channel protein
c152731_g1	11.8417	65.8607	-2.4755	1.3259e-08	3.6711e-07	468	--	--	--	--	--	--	--	--	--	--	--	--	--	--	--	--	--	--	PF05432	Bone sialoprotein II (BSP-II)	GO:0001503//GO:0007155	ossification//cell adhesion	--	--	GO:0005576	extracellular region	--	--
c117531_g1	0	32.7327	-6.0327	1.3611e-08	3.7624e-07	1347	--	--	--	--	--	--	--	--	--	--	--	--	--	--	--	--	--	--	--	--	--	--	--	--	--	--	--	--
c113348_g1	4.75337	46.2527	-3.2825	1.4488e-08	3.9887e-07	1513	--	--	--	--	--	--	--	--	--	--	--	--	--	--	--	--	--	--	--	--	--	--	--	--	--	--	--	--
c101683_g2	0	32.5746	-6.0257	1.475e-08	4.0542e-07	627	50881454	AAT85299.1	475	1.59351e-57	glycine-rich RNA-binding protein, putative [Oryza sativa Japonica Group]>gi|108710320|gb|ABF98115.1| retrotransposon protein, putative, Ty1-copia subclass, expressed [Oryza sativa Japonica Group]>gi|154550663|gb|ABS83497.1| receptor-like serine threonine kinase [Oryza sativa Japonica Group]>gi|169244423|gb|ACA50485.1| glycine-rich RNA binding protein [Oryza sativa Japonica Group]>gi|215697732|dbj…	116637730	CT828687.1	515	0	Oryza sativa (indica cultivar-group) cDNA clone:OSIGCRA112P01, full insert sequence	--	--	--	--	P49310	398	1.09007e-46	Glycine-rich RNA-binding protein GRP1A OS=Sinapis alba PE=2 SV=1	PF00076//PF16367//PF01213	RNA recognition motif. (a.k.a. RRM, RBD, or RNP domain)//RNA recognition motif//Adenylate cyclase associated (CAP) N terminal	GO:0010119//GO:0010043//GO:0010501//GO:0007623//GO:0045087//GO:0032508//GO:0010228//GO:0016310//GO:0009651//GO:0007010//GO:0009409//GO:0006406//GO:0009737//GO:0046686	regulation of stomatal movement//response to zinc ion//RNA secondary structure unwinding//circadian rhythm//innate immune response//DNA duplex unwinding//vegetative to reproductive phase transition of meristem//phosphorylation//response to salt stress//cytoskeleton organization//response to cold//mRNA export from nucleus//response to abscisic acid//response to cadmium ion	GO:0016301//GO:0003697//GO:0003676//GO:0003690//GO:0000166//GO:0003779	kinase activity//single-stranded DNA binding//nucleic acid binding//double-stranded DNA binding//nucleotide binding//actin binding	GO:0005777//GO:0005886//GO:0009507//GO:0005618//GO:0005730	peroxisome//plasma membrane//chloroplast//cell wall//nucleolus	KOG0118	FOG: RRM domain
c119252_g1	5.42051	48.1503	-3.151	1.5474e-08	4.2431e-07	2627	--	--	--	--	--	--	--	--	--	--	--	--	--	--	--	--	--	--	PF09329//PF00048//PF16685	Primase zinc finger//Small cytokines (intecrine/chemokine), interleukin-8 like//zinc RING finger of MSL2	GO:0006935//GO:0007165//GO:0006260//GO:0006955	chemotaxis//signal transduction//DNA replication//immune response	GO:0008009//GO:0061630	chemokine activity//ubiquitin protein ligase activity	GO:0005576//GO:0005634	extracellular region//nucleus	--	--
c111367_g1	42.3634	129.982	-1.6174	1.7886e-08	4.8808e-07	3123	546319560	XP_005717055.1	495	1.01879e-51	unnamed protein product [Chondrus crispus]>gi|507113616|emb|CDF37236.1| unnamed protein product [Chondrus crispus]	--	--	--	--	--	--	--	--	--	--	--	--	--	PF03126	Plus-3 domain	--	--	GO:0003677	DNA binding	--	--	KOG2402	Paf1/RNA polymerase II complex, RTF1 component (involved in regulation of TATA box-binding protein)
c111387_g1	61.5436	165.482	-1.427	1.8317e-08	4.9943e-07	2318	546296409	XP_005709856.1	318	2.05902e-28	unnamed protein product [Chondrus crispus]>gi|507105861|emb|CDF39562.1| unnamed protein product [Chondrus crispus]	545749326	KF364496.1	70	1.27918e-25	Colaconema proskaueri voucher GWSC008 cytochrome oxidase subunit 1 (COI) gene, partial cds; mitochondrial	K02256	COX1	cytochrome c oxidase subunit 1	http://www.genome.jp/dbget-bin/www_bget?ko:K02256	P48866	197	1.85625e-14	Cytochrome c oxidase subunit 1 OS=Chondrus crispus GN=COX1 PE=3 SV=1	PF00512//PF03147//PF00115	His Kinase A (phospho-acceptor) domain//Ferredoxin-fold anticodon binding domain//Cytochrome C and Quinol oxidase polypeptide I	GO:0007165//GO:0006571//GO:0000162//GO:0006118//GO:0015992//GO:0016310//GO:0000160//GO:0055114//GO:0006123//GO:0009094//GO:0006432//GO:0008033//GO:0009060	signal transduction//tyrosine biosynthetic process//tryptophan biosynthetic process//obsolete electron transport//proton transport//phosphorylation//phosphorelay signal transduction system//oxidation-reduction process//mitochondrial electron transport, cytochrome c to oxygen//L-phenylalanine biosynthetic process//phenylalanyl-tRNA aminoacylation//tRNA processing//aerobic respiration	GO:0005524//GO:0009055//GO:0005506//GO:0000155//GO:0000287//GO:0004129//GO:0004826//GO:0000049//GO:0020037	ATP binding//electron carrier activity//iron ion binding//phosphorelay sensor kinase activity//magnesium ion binding//cytochrome-c oxidase activity//phenylalanine-tRNA ligase activity//tRNA binding//heme binding	GO:0016021//GO:0045277//GO:0009328//GO:0009365	integral component of membrane//respiratory chain complex IV//phenylalanine-tRNA ligase complex//protein histidine kinase complex	--	--
c120442_g2	12.2587	66.0979	-2.4308	1.9102e-08	5.1959e-07	1503	545708092	XP_005706359.1	145	1.27902e-07	hypothetical protein Gasu_28390 [Galdieria sulphuraria]>gi|452822823|gb|EME29839.1| hypothetical protein Gasu_28390 [Galdieria sulphuraria]	--	--	--	--	--	--	--	--	--	--	--	--	--	PF03404	Mo-co oxidoreductase dimerisation domain	GO:0055114	oxidation-reduction process	GO:0016491//GO:0030151	oxidoreductase activity//molybdenum ion binding	--	--	--	--
c117227_g2	74.386	187.936	-1.3371	2.0128e-08	5.4705e-07	3561	546300406	XP_005711105.1	428	6.16916e-44	unnamed protein product [Chondrus crispus]>gi|507107307|emb|CDF40811.1| unnamed protein product [Chondrus crispus]	--	--	--	--	--	--	--	--	--	Q5AHI7	260	4.15895e-22	Nucleolar protein 12 OS=Candida albicans (strain SC5314 / ATCC MYA-2876) GN=NOP12 PE=3 SV=1	PF16367//PF00076	RNA recognition motif//RNA recognition motif. (a.k.a. RRM, RBD, or RNP domain)	--	--	GO:0003676	nucleic acid binding	--	--	KOG0118	FOG: RRM domain
c113064_g1	4.25301	44.0389	-3.3722	2.0471e-08	5.5593e-07	1606	--	--	--	--	--	--	--	--	--	--	--	--	--	--	--	--	--	--	PF02117//PF00779	Serpentine type 7TM GPCR chemoreceptor Sra//BTK motif	GO:0007186//GO:0035556//GO:0007606	G-protein coupled receptor signaling pathway//intracellular signal transduction//sensory perception of chemical stimulus	GO:0004930	G-protein coupled receptor activity	GO:0016021	integral component of membrane	--	--
c118710_g2	25.4539	95.589	-1.909	2.1778e-08	5.8907e-07	2800	546326337	XP_005718923.1	329	3.48006e-31	unnamed protein product [Chondrus crispus]>gi|507115559|emb|CDF39018.1| unnamed protein product [Chondrus crispus]	--	--	--	--	--	--	--	--	--	--	--	--	--	PF06821//PF02346//PF07819//PF00711	Serine hydrolase//Chordopoxvirus multifunctional envelope protein A27//PGAP1-like protein//Beta defensin	GO:0019064//GO:0006886//GO:0006505//GO:0006952	fusion of virus membrane with host plasma membrane//intracellular protein transport//GPI anchor metabolic process//defense response	GO:0016787//GO:0016788	hydrolase activity//hydrolase activity, acting on ester bonds	GO:0005576//GO:0019031	extracellular region//viral envelope	--	--
c119174_g1	24.3506	93.138	-1.9354	2.2779e-08	6.142e-07	3715	546310712	XP_005714434.1	326	1.01789e-29	unnamed protein product [Chondrus crispus]>gi|507110876|emb|CDF34615.1| unnamed protein product [Chondrus crispus]	--	--	--	--	--	--	--	--	--	--	--	--	--	PF06821	Serine hydrolase	--	--	GO:0016787	hydrolase activity	--	--	--	--
c119464_g1	44.0312	132.433	-1.5887	2.283e-08	6.1509e-07	3276	546299733	XP_005710903.1	438	9.76902e-47	unnamed protein product [Chondrus crispus]>gi|507107071|emb|CDF40609.1| unnamed protein product [Chondrus crispus]	--	--	--	--	--	K02874	RP-L14, MRPL14, rplN	large subunit ribosomal protein L14	http://www.genome.jp/dbget-bin/www_bget?ko:K02874	Q2W2K1	225	1.79822e-19	50S ribosomal protein L14 OS=Magnetospirillum magneticum (strain AMB-1 / ATCC 700264) GN=rplN PE=3 SV=1	PF01213//PF00238	Adenylate cyclase associated (CAP) N terminal//Ribosomal protein L14p/L23e	GO:0042254//GO:0007010//GO:0006412	ribosome biogenesis//cytoskeleton organization//translation	GO:0003735//GO:0003779	structural constituent of ribosome//actin binding	GO:0005840	ribosome	KOG0901	60S ribosomal protein L14/L17/L23
c114093_g1	25.7683	96.0634	-1.8984	2.3399e-08	6.2993e-07	2857	546313457	XP_005715291.1	320	8.63971e-31	unnamed protein product [Chondrus crispus]>gi|507111761|emb|CDF35472.1| unnamed protein product [Chondrus crispus]	--	--	--	--	--	--	--	--	--	A3KPW7	176	6.98231e-12	Protein prenyltransferase alpha subunit repeat-containing protein 1 OS=Danio rerio GN=ptar1 PE=2 SV=1	PF01239	Protein prenyltransferase alpha subunit repeat	GO:0018342	protein prenylation	GO:0008318	protein prenyltransferase activity	--	--	KOG0529	Protein geranylgeranyltransferase type II, alpha subunit
c121855_g1	61.5436	164.612	-1.4194	2.3735e-08	6.3846e-07	4797	546318220	XP_005716642.1	884	5.47108e-100	unnamed protein product [Chondrus crispus]>gi|507113187|emb|CDF36823.1| unnamed protein product [Chondrus crispus]	--	--	--	--	--	K04424	ZAK, MLTK	sterile alpha motif and leucine zipper containing kinase AZK	http://www.genome.jp/dbget-bin/www_bget?ko:K04424	Q9FPR3	383	8.54544e-36	Serine/threonine-protein kinase EDR1 OS=Arabidopsis thaliana GN=EDR1 PE=1 SV=1	PF07714//PF00069	Protein tyrosine kinase//Protein kinase domain	GO:0006468	protein phosphorylation	GO:0005524//GO:0004672	ATP binding//protein kinase activity	--	--	KOG0192	Tyrosine kinase specific for activated (GTP-bound) p21cdc42Hs
c110102_g1	14.9272	72.0278	-2.2706	2.3907e-08	6.4259e-07	465	--	--	--	--	--	--	--	--	--	--	--	--	--	--	--	--	--	--	--	--	--	--	--	--	--	--	--	--
c117295_g1	148.355	309.775	-1.0622	2.4449e-08	6.556e-07	2923	546296750	XP_005709965.1	649	1.27073e-75	member of emp24/gp25L/p24 family/GOLD family [Chondrus crispus]>gi|507105983|emb|CDF39671.1| member of emp24/gp25L/p24 family/GOLD family [Chondrus crispus]	--	--	--	--	--	--	--	--	--	Q8L831	328	9.5895e-30	Nudix hydrolase 3 OS=Arabidopsis thaliana GN=NUDT3 PE=1 SV=1	PF07361//PF00293//PF01105//PF09167	Cytochrome b562//NUDIX domain//emp24/gp25L/p24 family/GOLD//Domain of unknown function (DUF1942)	GO:0006810//GO:0006118//GO:0022900	transport//obsolete electron transport//electron transport chain	GO:0020037//GO:0005506//GO:0009055//GO:0016787	heme binding//iron ion binding//electron carrier activity//hydrolase activity	GO:0005615//GO:0016021//GO:0042597	extracellular space//integral component of membrane//periplasmic space	KOG1693	emp24/gp25L/p24 family of membrane trafficking proteins
c115312_g1	171.788	346.777	-1.0134	2.4544e-08	6.5762e-07	2420	546301557	XP_005711448.1	2127	0	unnamed protein product [Chondrus crispus]>gi|507107709|emb|CDF41154.1| unnamed protein product [Chondrus crispus]	--	--	--	--	--	K15633	gpmI	2,3-bisphosphoglycerate-independent phosphoglycerate mutase	http://www.genome.jp/dbget-bin/www_bget?ko:K15633	P59173	1176	8.33989e-150	Probable 2,3-bisphosphoglycerate-independent phosphoglycerate mutase OS=Leptospira interrogans serogroup Icterohaemorrhagiae serovar Lai (strain 56601) GN=gpmI PE=3 SV=2	PF01663//PF01676//PF06415	Type I phosphodiesterase / nucleotide pyrophosphatase//Metalloenzyme superfamily//BPG-independent PGAM N-terminus (iPGM_N)	GO:0006007//GO:0006096//GO:0006094	glucose catabolic process//glycolytic process//gluconeogenesis	GO:0046872//GO:0003824//GO:0030145//GO:0004619	metal ion binding//catalytic activity//manganese ion binding//phosphoglycerate mutase activity	GO:0005737	cytoplasm	KOG4513	Phosphoglycerate mutase
c96390_g1	0	31.5467	-5.9794	2.4905e-08	6.6676e-07	2625	--	--	--	--	--	148878541	BA000030.3	2625	0	Streptomyces avermitilis MA-4680 = NBRC 14893 DNA, complete genome	--	--	--	--	--	--	--	--	PF00733	Asparagine synthase	GO:0006531//GO:0006522//GO:0006529	aspartate metabolic process//alanine metabolic process//asparagine biosynthetic process	GO:0004066	asparagine synthase (glutamine-hydrolyzing) activity	--	--	--	--
c113889_g1	1.41767	34.0768	-4.5872	2.5425e-08	6.8015e-07	1659	--	--	--	--	--	--	--	--	--	--	--	--	--	--	--	--	--	--	PF08030	Ferric reductase NAD binding domain	GO:0055114	oxidation-reduction process	GO:0016491	oxidoreductase activity	--	--	--	--
c112118_g1	65.4631	171.333	-1.388	2.5818e-08	6.9013e-07	2165	546298341	XP_005710485.1	272	4.17077e-24	unnamed protein product [Chondrus crispus]>gi|507106576|emb|CDF40191.1| unnamed protein product [Chondrus crispus]	--	--	--	--	--	--	--	--	--	O74863	228	1.40529e-18	tRNA (guanine-N(7)-)-methyltransferase non-catalytic subunit trm82 OS=Schizosaccharomyces pombe (strain 972 / ATCC 24843) GN=trm82 PE=1 SV=1	PF00400	WD domain, G-beta repeat	--	--	GO:0005515	protein binding	--	--	KOG3914	WD repeat protein WDR4
c121164_g1	53.121	148.958	-1.4875	2.6409e-08	7.0427e-07	4332	546314672	XP_005715639.1	457	7.41664e-45	unnamed protein product [Chondrus crispus]>gi|507112127|emb|CDF35820.1| unnamed protein product [Chondrus crispus]	--	--	--	--	--	--	--	--	--	--	--	--	--	PF02376	CUT domain	--	--	GO:0003677	DNA binding	--	--	--	--
c121604_g3	49.0322	141.386	-1.5278	2.6464e-08	7.0518e-07	3908	546320378	XP_005717263.1	1629	0	unnamed protein product [Chondrus crispus]>gi|507113843|emb|CDF37444.1| unnamed protein product [Chondrus crispus]	--	--	--	--	--	--	--	--	--	Q9UI26	672	1.82853e-71	Importin-11 OS=Homo sapiens GN=IPO11 PE=1 SV=1	PF08506//PF01465//PF03810	Cse1//GRIP domain//Importin-beta N-terminal domain	GO:0006886//GO:0000042	intracellular protein transport//protein targeting to Golgi	GO:0005515//GO:0008536	protein binding//Ran GTPase binding	--	--	KOG1993	Nuclear transport receptor KAP120 (importin beta superfamily)
c96504_g1	0	31.3095	-5.9685	2.8115e-08	7.48e-07	752	115471181	NP_001059189.1	701	5.93902e-91	Os07g0215500 [Oryza sativa Japonica Group]>gi|23495787|dbj|BAC19997.1| allergen RA5B precursor [Oryza sativa Japonica Group]>gi|113610725|dbj|BAF21103.1| Os07g0215500 [Oryza sativa Japonica Group]>gi|125557690|gb|EAZ03226.1| hypothetical protein OsI_25375 [Oryza sativa Indica Group]>gi|125599550|gb|EAZ39126.1| hypothetical protein OsJ_23554 [Oryza sativa Japonica Group]>gi|215769035|dbj|BAH01264.…	23495780	AP003963.3	575	0	Oryza sativa Japonica Group genomic DNA, chromosome 7, BAC clone:OJ1779_B07	--	--	--	--	Q01881	697	3.90228e-91	Seed allergenic protein RA5 OS=Oryza sativa subsp. japonica GN=RA5 PE=1 SV=2	--	--	GO:0016068	type I hypersensitivity	GO:0004867	serine-type endopeptidase inhibitor activity	GO:0005615//GO:0016023	extracellular space//cytoplasmic membrane-bounded vesicle	--	--
c114876_g2	13.0926	67.0467	-2.3564	3.119e-08	8.2721e-07	983	--	--	--	--	--	--	--	--	--	--	--	--	--	--	--	--	--	--	--	--	--	--	--	--	--	--	--	--
c118783_g1	26.6022	97.0121	-1.8666	3.1657e-08	8.383e-07	2668	544214275	XP_005537284.1	947	3.73368e-114	probable AAA protein spastin [Cyanidioschyzon merolae strain 10D]>gi|449017846|dbj|BAM81248.1| probable AAA protein spastin [Cyanidioschyzon merolae strain 10D]	--	--	--	--	--	--	--	--	--	Q6GX84	910	3.89836e-108	Fidgetin-like protein 1 OS=Rattus norvegicus GN=Fignl1 PE=2 SV=1	PF00004//PF06068//PF01695//PF07724//PF05496//PF07728	ATPase family associated with various cellular activities (AAA)//TIP49 C-terminus//IstB-like ATP binding protein//AAA domain (Cdc48 subfamily)//Holliday junction DNA helicase ruvB N-terminus//AAA domain (dynein-related subfamily)	GO:0006310//GO:0006281	DNA recombination//DNA repair	GO:0009378//GO:0003678//GO:0005524//GO:0016887	four-way junction helicase activity//DNA helicase activity//ATP binding//ATPase activity	GO:0009379//GO:0005657	Holliday junction helicase complex//replication fork	KOG0740	AAA+-type ATPase
c23864_g1	0	31.0724	-5.9576	3.1744e-08	8.3993e-07	720	77556486	ABA99282.1	469	7.79568e-54	ATP synthase subunit C family protein [Oryza sativa Japonica Group]	32974582	AK064564.1	701	0	Oryza sativa Japonica Group cDNA clone:002-112-D02, full insert sequence	K02128	ATPeF0C, ATP5G, ATP9	F-type H+-transporting ATPase subunit c	http://www.genome.jp/dbget-bin/www_bget?ko:K02128	P13547	167	6.67666e-14	ATP synthase subunit 9, mitochondrial OS=Triticum aestivum GN=ATP9 PE=1 SV=3	PF00137	ATP synthase subunit C	GO:0015992//GO:0015991	proton transport//ATP hydrolysis coupled proton transport	GO:0015078	hydrogen ion transmembrane transporter activity	GO:0033177	proton-transporting two-sector ATPase complex, proton-transporting domain	KOG3025	Mitochondrial F1F0-ATP synthase, subunit c/ATP9/proteolipid
c106956_g1	16.9287	75.981	-2.1662	3.2106e-08	8.4887e-07	1340	--	--	--	--	--	--	--	--	--	--	--	--	--	--	--	--	--	--	PF05887	Procyclic acidic repetitive protein (PARP)	--	--	--	--	GO:0016020	membrane	--	--
c114004_g1	68.7154	176.314	-1.3594	3.2276e-08	8.5204e-07	3774	546326367	XP_005718931.1	505	2.68321e-53	unnamed protein product [Chondrus crispus]>gi|507115567|emb|CDF39026.1| unnamed protein product [Chondrus crispus]	--	--	--	--	--	--	--	--	--	Q9U5N0	226	9.18888e-18	V-type proton ATPase subunit H OS=Manduca sexta PE=2 SV=1	PF08138//PF11698//PF01590//PF00512	Sex peptide (SP) family//V-ATPase subunit H//GAF domain//His Kinase A (phospho-acceptor) domain	GO:0000160//GO:0015991//GO:0016310//GO:0007165//GO:0046008	phosphorelay signal transduction system//ATP hydrolysis coupled proton transport//phosphorylation//signal transduction//regulation of female receptivity, post-mating	GO:0000155//GO:0016820//GO:0005179//GO:0005515	phosphorelay sensor kinase activity//hydrolase activity, acting on acid anhydrides, catalyzing transmembrane movement of substances//hormone activity//protein binding	GO:0005576//GO:0009365//GO:0000221	extracellular region//protein histidine kinase complex//vacuolar proton-transporting V-type ATPase, V1 domain	KOG2759	Vacuolar H+-ATPase V1 sector, subunit H
c117268_g2	2.91874	38.7416	-3.7305	3.4429e-08	9.0747e-07	1014	--	--	--	--	--	--	--	--	--	--	--	--	--	--	--	--	--	--	--	--	--	--	--	--	--	--	--	--
c77950_g1	55.9563	153.069	-1.4518	3.6691e-08	9.6261e-07	2124	--	--	--	--	--	--	--	--	--	--	--	--	--	--	--	--	--	--	--	--	--	--	--	--	--	--	--	--
c113013_g1	56.6235	154.097	-1.4444	3.878e-08	1.0158e-06	2480	551672832	XP_005839172.1	210	9.88154e-17	hypothetical protein GUITHDRAFT_65389 [Guillardia theta CCMP2712]>gi|428183334|gb|EKX52192.1| hypothetical protein GUITHDRAFT_65389 [Guillardia theta CCMP2712]	--	--	--	--	--	--	--	--	--	Q8WV99	232	1.32707e-19	AN1-type zinc finger protein 2B OS=Homo sapiens GN=ZFAND2B PE=1 SV=1	PF01428	AN1-like Zinc finger	--	--	GO:0008270	zinc ion binding	--	--	KOG3183	Predicted Zn-finger protein
c113418_g3	0	30.598	-5.9354	4.0482e-08	1.0596e-06	1048	--	--	--	--	--	--	--	--	--	--	--	--	--	--	--	--	--	--	--	--	--	--	--	--	--	--	--	--
c114976_g1	0.416962	30.4398	-6.1899	4.3907e-08	1.1457e-06	1407	--	--	--	--	--	--	--	--	--	--	--	--	--	--	--	--	--	--	--	--	--	--	--	--	--	--	--	--
c105351_g1	51.2863	143.818	-1.4876	4.5751e-08	1.1902e-06	2051	546315038	XP_005715750.1	209	8.34387e-16	unnamed protein product [Chondrus crispus]>gi|507112241|emb|CDF35931.1| unnamed protein product [Chondrus crispus]	--	--	--	--	--	--	--	--	--	--	--	--	--	PF00254	FKBP-type peptidyl-prolyl cis-trans isomerase	GO:0006457	protein folding	--	--	--	--	--	--
c121979_g5	37.7768	118.28	-1.6466	4.7062e-08	1.2224e-06	2460	546308610	XP_005713742.1	901	9.60145e-109	unnamed protein product [Chondrus crispus]>gi|507110143|emb|CDF33923.1| unnamed protein product [Chondrus crispus]	--	--	--	--	--	--	--	--	--	Q6P5G6	340	2.30293e-32	UBX domain-containing protein 7 OS=Mus musculus GN=Ubxn7 PE=1 SV=2	PF05656//PF00789	Protein of unknown function (DUF805)//UBX domain	--	--	GO:0005515	protein binding	GO:0016021	integral component of membrane	KOG1364	Predicted ubiquitin regulatory protein, contains UAS and UBX domains
c117103_g7	26.6022	95.7471	-1.8477	5.0999e-08	1.3203e-06	783	546315221	XP_005715803.1	121	5.65003e-06	unnamed protein product [Chondrus crispus]>gi|507112297|emb|CDF35984.1| unnamed protein product [Chondrus crispus]	--	--	--	--	--	--	--	--	--	--	--	--	--	--	--	--	--	--	--	--	--	--	--
c69669_g1	0	30.0445	-5.909	5.38e-08	1.3869e-06	1718	--	--	--	--	--	--	--	--	--	--	--	--	--	--	--	--	--	--	--	--	--	--	--	--	--	--	--	--
c111605_g2	96.6518	221.697	-1.1977	6.1525e-08	1.5812e-06	3145	546314276	XP_005715528.1	1059	1.76063e-131	unnamed protein product [Chondrus crispus]>gi|507112009|emb|CDF35709.1| unnamed protein product [Chondrus crispus]	--	--	--	--	--	K03027	RPC40, POLR1C	DNA-directed RNA polymerases I and III subunit RPAC1	http://www.genome.jp/dbget-bin/www_bget?ko:K03027	Q54SN4	788	1.20894e-93	DNA-directed RNA polymerases I and III subunit rpac1 OS=Dictyostelium discoideum GN=polr1c PE=3 SV=1	PF01193//PF01000	RNA polymerase Rpb3/Rpb11 dimerisation domain//RNA polymerase Rpb3/RpoA insert domain	GO:0006144//GO:0006206//GO:0006351	purine nucleobase metabolic process//pyrimidine nucleobase metabolic process//transcription, DNA-templated	GO:0003899//GO:0046983	DNA-directed RNA polymerase activity//protein dimerization activity	GO:0005730	nucleolus	KOG1521	RNA polymerase I and III, subunit RPA40/RPC40
c107403_g1	16.4283	73.2137	-2.1559	6.3759e-08	1.6361e-06	1764	633908008	KDD73914.1	169	7.15246e-11	hypothetical protein H632_c1735p0 [Helicosporidium sp. ATCC 50920]	--	--	--	--	--	--	--	--	--	P65349	162	4.54632e-11	Uncharacterized methyltransferase Mb3374 OS=Mycobacterium bovis (strain ATCC BAA-935 / AF2122/97) GN=Mb3374 PE=3 SV=1	PF08241//PF05175	Methyltransferase domain//Methyltransferase small domain	GO:0008152	metabolic process	GO:0008168	methyltransferase activity	--	--	--	--
c152590_g1	44.3648	129.903	-1.5499	6.4116e-08	1.6441e-06	2082	669160978	XP_008616051.1	224	1.0932e-16	hypothetical protein SDRG_11778 [Saprolegnia diclina VS20]>gi|530732216|gb|EQC30458.1| hypothetical protein SDRG_11778 [Saprolegnia diclina VS20]	--	--	--	--	--	--	--	--	--	Q12955	215	3.37084e-16	Ankyrin-3 OS=Homo sapiens GN=ANK3 PE=1 SV=3	PF00023//PF13606	Ankyrin repeat//Ankyrin repeat	--	--	GO:0005515	protein binding	--	--	KOG4177	Ankyrin
c106278_g1	14.0933	67.7583	-2.2654	6.5262e-08	1.6697e-06	2564	546306756	XP_005713083.1	311	3.10092e-27	unnamed protein product [Chondrus crispus]>gi|507109460|emb|CDF33280.1| unnamed protein product [Chondrus crispus]	--	--	--	--	--	--	--	--	--	--	--	--	--	--	--	--	--	--	--	--	--	--	--
c121718_g1	42.0298	124.685	-1.5688	8.3804e-08	2.1264e-06	2325	546298559	XP_005710554.1	713	8.84575e-81	unnamed protein product [Chondrus crispus]>gi|507106652|emb|CDF40260.1| unnamed protein product [Chondrus crispus]	--	--	--	--	--	--	--	--	--	--	--	--	--	PF04437//PF09297	RINT-1 / TIP-1 family//NADH pyrophosphatase zinc ribbon domain	GO:0048193	Golgi vesicle transport	GO:0016787//GO:0046872	hydrolase activity//metal ion binding	GO:0005783	endoplasmic reticulum	--	--
c107173_g1	0	29.1748	-5.8667	8.4247e-08	2.1361e-06	471	--	--	--	--	--	--	--	--	--	--	--	--	--	--	--	--	--	--	--	--	--	--	--	--	--	--	--	--
c107644_g3	2.33499	35.1046	-3.9102	8.4817e-08	2.1473e-06	893	--	--	--	--	--	--	--	--	--	--	--	--	--	--	--	--	--	--	--	--	--	--	--	--	--	--	--	--
c121246_g1	122.754	262.81	-1.0983	9.1633e-08	2.3079e-06	7719	546325897	XP_005718789.1	457	3.27224e-43	unnamed protein product [Chondrus crispus]>gi|507115417|emb|CDF38884.1| unnamed protein product [Chondrus crispus]	--	--	--	--	--	--	--	--	--	Q9NW07	144	2.08134e-07	Zinc finger protein 358 OS=Homo sapiens GN=ZNF358 PE=1 SV=2	PF01022//PF00076//PF00096//PF13465	Bacterial regulatory protein, arsR family//RNA recognition motif. (a.k.a. RRM, RBD, or RNP domain)//Zinc finger, C2H2 type//Zinc-finger double domain	GO:0006355	regulation of transcription, DNA-templated	GO:0046872//GO:0003700//GO:0003676	metal ion binding//transcription factor activity, sequence-specific DNA binding//nucleic acid binding	GO:0005667	transcription factor complex	KOG1721	FOG: Zn-finger
c120146_g1	152.024	309.3	-1.0247	9.3916e-08	2.3636e-06	5418	546315397	XP_005715854.1	3378	0	chromatin-remodelling complex ATPase ISWI2 [Chondrus crispus]>gi|507112349|emb|CDF36036.1| chromatin-remodelling complex ATPase ISWI2 [Chondrus crispus]	546315396	XM_005715797.1	216	2.08104e-106	Chondrus crispus chromatin-remodelling complex ATPase ISWI2 (CHC_T00010228001) mRNA, complete cds	K11654	SMARCA5, SNF2H, ISWI	SWI/SNF-related matrix-associated actin-dependent regulator of chromatin subfamily A member 5	http://www.genome.jp/dbget-bin/www_bget?ko:K11654	Q5A310	1687	0	ISWI chromatin-remodeling complex ATPase ISW2 OS=Candida albicans (strain SC5314 / ATCC MYA-2876) GN=ISW2 PE=2 SV=1	PF04851//PF09111//PF09110//PF00270//PF00176	Type III restriction enzyme, res subunit//SLIDE//HAND//DEAD/DEAH box helicase//SNF2 family N-terminal domain	GO:0043044//GO:0006338	ATP-dependent chromatin remodeling//chromatin remodeling	GO:0031491//GO:0016787//GO:0005524//GO:0003676//GO:0003677//GO:0016818	nucleosome binding//hydrolase activity//ATP binding//nucleic acid binding//DNA binding//hydrolase activity, acting on acid anhydrides, in phosphorus-containing anhydrides	GO:0005634//GO:0000785	nucleus//chromatin	KOG0385	Chromatin remodeling complex WSTF-ISWI, small subunit
c183063_g1	0.166785	30.5189	-7.5156	9.5655e-08	2.4056e-06	1721	109156602	YP_654221.1	2517	0	ribulose-1,5-bisphosphate carboxylase/oxygenase large subunit (chloroplast) [Oryza sativa Indica Group]>gi|42795494|gb|AAS46061.1| ribulose 1,5-bisphosphate carboxylase/oxygenase (chloroplast) [Oryza sativa Indica Group]>gi|42795561|gb|AAS46127.1| ribulose 1,5-bisphosphate carboxylase/oxygenase (chloroplast) [Oryza sativa Japonica Group]>gi|42795625|gb|AAS46190.1| ribulose 1,5-bisphosphate carbox…	761231605	KM881639.1	1721	0	Oryza glaberrima isolate 101328 chloroplast, complete genome	K01601	rbcL	ribulose-bisphosphate carboxylase large chain	http://www.genome.jp/dbget-bin/www_bget?ko:K01601	P0C512	2477	0	Ribulose bisphosphate carboxylase large chain OS=Oryza sativa subsp. japonica GN=rbcL PE=1 SV=1	PF00016//PF02788	Ribulose bisphosphate carboxylase large chain, catalytic domain//Ribulose bisphosphate carboxylase large chain, N-terminal domain	GO:0009853//GO:0046487//GO:0055114//GO:0015977//GO:0019253	photorespiration//glyoxylate metabolic process//oxidation-reduction process//carbon fixation//reductive pentose-phosphate cycle	GO:0004497//GO:0016984//GO:0000287	monooxygenase activity//ribulose-bisphosphate carboxylase activity//magnesium ion binding	GO:0009507//GO:0009573	chloroplast//chloroplast ribulose bisphosphate carboxylase complex	--	--
c113452_g8	36.0255	112.667	-1.645	1.0047e-07	2.5249e-06	667	--	--	--	--	--	--	--	--	--	--	--	--	--	--	--	--	--	--	--	--	--	--	--	--	--	--	--	--
c117059_g3	13.0926	64.2004	-2.2938	1.1002e-07	2.7425e-06	1853	--	--	--	--	--	--	--	--	--	--	--	--	--	--	--	--	--	--	PF02740	Colipase, C-terminal domain	GO:0016042//GO:0007586	lipid catabolic process//digestion	GO:0008047	enzyme activator activity	GO:0005576	extracellular region	--	--
c100258_g1	3.91944	39.7694	-3.3429	1.1238e-07	2.7972e-06	1604	546308529	XP_005713713.1	151	1.92853e-08	hypothetical protein CHC_T00008299001 [Chondrus crispus]>gi|507110113|emb|CDF33894.1| hypothetical protein CHC_T00008299001 [Chondrus crispus]	--	--	--	--	--	--	--	--	--	--	--	--	--	--	--	--	--	--	--	--	--	--	--
c120532_g3	147.354	301.078	-1.0308	1.1276e-07	2.8047e-06	1368	--	--	--	--	--	--	--	--	--	--	--	--	--	--	--	--	--	--	--	--	--	--	--	--	--	--	--	--
c110403_g1	6.42122	47.0434	-2.8731	1.1751e-07	2.9164e-06	1142	--	--	--	--	--	--	--	--	--	--	--	--	--	--	--	--	--	--	--	--	--	--	--	--	--	--	--	--
c118898_g1	4.16962	40.402	-3.2764	1.2114e-07	3e-06	1634	--	--	--	--	--	--	--	--	--	--	--	--	--	--	--	--	--	--	--	--	--	--	--	--	--	--	--	--
c198936_g1	0	28.4632	-5.831	1.2177e-07	3.0133e-06	577	312983212	ADR30404.1	251	2.09333e-24	17.3 kDa heat shock protein [Oryza sativa Indica Group]	--	--	--	--	--	K13993	HSP20	HSP20 family protein	http://www.genome.jp/dbget-bin/www_bget?ko:K13993	Q84Q77	227	8.40947e-22	17.9 kDa class I heat shock protein OS=Oryza sativa subsp. japonica GN=HSP17.9A PE=2 SV=1	--	--	--	--	--	--	--	--	--	--
c115885_g1	118.334	254.192	-1.1031	1.2852e-07	3.1758e-06	2971	546298421	XP_005710510.1	840	4.1228e-100	St-SNARE family protein [Chondrus crispus]>gi|507106603|emb|CDF40216.1| St-SNARE family protein [Chondrus crispus]	--	--	--	--	--	--	--	--	--	O16000	259	1.05609e-22	Syntaxin-1A homolog OS=Caenorhabditis elegans GN=unc-64 PE=1 SV=1	PF06452//PF16011//PF02317//PF05739//PF01105//PF00769//PF04513//PF00804//PF09452//PF04344	Carbohydrate family 9 binding domain-like//Carbohydrate-binding family 9//NAD/NADP octopine/nopaline dehydrogenase, alpha-helical domain//SNARE domain//emp24/gp25L/p24 family/GOLD//Ezrin/radixin/moesin family//Baculovirus polyhedron envelope protein, PEP, C terminus//Syntaxin//ESCRT-I subunit Mvb12//Chemotaxis phosphatase, CheZ	GO:0006810//GO:0005975//GO:0032509//GO:0050920//GO:0055114//GO:0016052	transport//carbohydrate metabolic process//endosome transport via multivesicular body sorting pathway//regulation of chemotaxis//oxidation-reduction process//carbohydrate catabolic process	GO:0016491//GO:0003824//GO:0008092//GO:0043130//GO:0004553//GO:0030246//GO:0005198//GO:0005515//GO:0050662	oxidoreductase activity//catalytic activity//cytoskeletal protein binding//ubiquitin binding//hydrolase activity, hydrolyzing O-glycosyl compounds//carbohydrate binding//structural molecule activity//protein binding//coenzyme binding	GO:0019031//GO:0016020//GO:0009288//GO:0016021//GO:0019898//GO:0019028//GO:0000813//GO:0005737	viral envelope//membrane//bacterial-type flagellum//integral component of membrane//extrinsic component of membrane//viral capsid//ESCRT I complex//cytoplasm	KOG0810	SNARE protein Syntaxin 1 and related proteins
c107763_g1	88.5628	204.935	-1.2104	1.3908e-07	3.4243e-06	2977	546299860	XP_005710946.1	651	1.4681e-74	unnamed protein product [Chondrus crispus]>gi|507107116|emb|CDF40652.1| unnamed protein product [Chondrus crispus]	--	--	--	--	--	K00476	ASPH	aspartate beta-hydroxylase	http://www.genome.jp/dbget-bin/www_bget?ko:K00476	Q5HZW3	159	5.76245e-10	Aspartate beta-hydroxylase domain-containing protein 2 OS=Rattus norvegicus GN=Asphd2 PE=2 SV=1	PF05118//PF00333//PF13640//PF03616	Aspartyl/Asparaginyl beta-hydroxylase//Ribosomal protein S5, N-terminal domain//2OG-Fe(II) oxygenase superfamily//Sodium/glutamate symporter	GO:0015846//GO:0055114//GO:0015813//GO:0042254//GO:0006412//GO:0006814//GO:0018193	polyamine transport//oxidation-reduction process//L-glutamate transport//ribosome biogenesis//translation//sodium ion transport//peptidyl-amino acid modification	GO:0003735//GO:0016491//GO:0003723//GO:0015501	structural constituent of ribosome//oxidoreductase activity//RNA binding//glutamate:sodium symporter activity	GO:0005840//GO:0016021	ribosome//integral component of membrane	KOG3696	Aspartyl beta-hydroxylase
c118576_g1	6.08765	45.6993	-2.9082	1.4412e-07	3.5431e-06	735	--	--	--	--	--	--	--	--	--	--	--	--	--	--	--	--	--	--	--	--	--	--	--	--	--	--	--	--
c102236_g1	94.567	214.66	-1.1826	1.4948e-07	3.6722e-06	3829	546327905	XP_005719411.1	1060	4.63016e-131	cell differentiation protein rcd1 [Chondrus crispus]>gi|507116103|emb|CDF39500.1| cell differentiation protein rcd1 [Chondrus crispus]	--	--	--	--	--	K12606	RCD1, CNOT9, CAF40	CCR4-NOT transcription complex subunit 9	http://www.genome.jp/dbget-bin/www_bget?ko:K12606	Q6NWL4	920	1.00382e-111	Cell differentiation protein RCD1 homolog OS=Danio rerio GN=rqcd1 PE=2 SV=1	PF04710//PF13174//PF01412	Pellino//Tetratricopeptide repeat//Putative GTPase activating protein for Arf	GO:0008063	Toll signaling pathway	GO:0005515//GO:0005096	protein binding//GTPase activator activity	--	--	KOG3036	Protein involved in cell differentiation/sexual development
c110525_g1	48.7846	135.2	-1.4706	1.5962e-07	3.913e-06	4306	546301372	XP_005711388.1	2624	0	Translation elongation factor EF-G1, mitochondrial [Chondrus crispus]>gi|507107648|emb|CDF41094.1| Translation elongation factor EF-G1, mitochondrial [Chondrus crispus]	--	--	--	--	--	K02355	fusA, GFM, EFG	elongation factor G	http://www.genome.jp/dbget-bin/www_bget?ko:K02355	Q9C641	2207	0	Elongation factor G-1, mitochondrial OS=Arabidopsis thaliana GN=MEFG1 PE=2 SV=1	PF03144//PF15177//PF15245//PF03764//PF02421//PF04548//PF01926	Elongation factor Tu domain 2//Interleukin-28A//Transcription cofactor vestigial-like protein 4//Elongation factor G, domain IV//Ferrous iron transport protein B//AIG1 family//50S ribosome-binding GTPase	GO:0006355//GO:0050778//GO:0015684//GO:0007259//GO:0051607//GO:0007165	regulation of transcription, DNA-templated//positive regulation of immune response//ferrous iron transport//JAK-STAT cascade//defense response to virus//signal transduction	GO:0015093//GO:0005125//GO:0005525	ferrous iron transmembrane transporter activity//cytokine activity//GTP binding	GO:0016021	integral component of membrane	KOG0465	Mitochondrial elongation factor
c116114_g1	23.2665	85.785	-1.8825	1.6072e-07	3.937e-06	3034	546316564	XP_005716184.1	1008	1.15943e-121	unnamed protein product [Chondrus crispus]>gi|507112697|emb|CDF36365.1| unnamed protein product [Chondrus crispus]	--	--	--	--	--	--	--	--	--	Q8JZW4	673	6.88149e-75	Copine-5 OS=Mus musculus GN=Cpne5 PE=2 SV=1	PF00168	C2 domain	--	--	GO:0005515	protein binding	--	--	KOG1327	Copine
c111181_g1	1.58446	31.3095	-4.3045	1.616e-07	3.9557e-06	1097	695370018	XP_009514202.1	403	7.48275e-43	hypothetical protein PHYSODRAFT_474036 [Phytophthora sojae]>gi|348687113|gb|EGZ26927.1| hypothetical protein PHYSODRAFT_474036 [Phytophthora sojae]	--	--	--	--	--	--	--	--	--	--	--	--	--	PF04604	Type-A lantibiotic	GO:0042742	defense response to bacterium	--	--	GO:0005576	extracellular region	--	--
c115309_g1	5.83747	44.6714	-2.9359	1.6928e-07	4.1379e-06	2335	545711008	XP_005707811.1	243	1.1424e-19	hypothetical protein Gasu_15300 [Galdieria sulphuraria]>gi|452824287|gb|EME31291.1| hypothetical protein Gasu_15300 [Galdieria sulphuraria]	--	--	--	--	--	--	--	--	--	--	--	--	--	PF13922	PHD domain of transcriptional enhancer, Asx	--	--	GO:0003677	DNA binding	--	--	--	--
c102619_g1	95.8179	216.083	-1.1732	1.7543e-07	4.2758e-06	814	--	--	--	--	--	--	--	--	--	--	--	--	--	--	--	--	--	--	--	--	--	--	--	--	--	--	--	--
c115432_g1	67.6313	168.249	-1.3148	1.826e-07	4.4409e-06	3374	546311310	XP_005714619.1	164	1.50925e-09	unnamed protein product [Chondrus crispus]>gi|507111064|emb|CDF34800.1| unnamed protein product [Chondrus crispus]	--	--	--	--	--	--	--	--	--	--	--	--	--	PF11365//PF08281//PF05887	Protein of unknown function (DUF3166)//Sigma-70, region 4//Procyclic acidic repetitive protein (PARP)	GO:0006352//GO:0010506//GO:0006355	DNA-templated transcription, initiation//regulation of autophagy//regulation of transcription, DNA-templated	GO:0003677//GO:0003700//GO:0016987	DNA binding//transcription factor activity, sequence-specific DNA binding//sigma factor activity	GO:0005615//GO:0005667//GO:0016020	extracellular space//transcription factor complex//membrane	--	--
c120415_g1	121.92	258.383	-1.0836	1.8403e-07	4.4727e-06	5900	546299753	XP_005710910.1	557	8.51069e-61	exosome component 6 Mtr3 [Chondrus crispus]>gi|507107078|emb|CDF40616.1| exosome component 6 Mtr3 [Chondrus crispus]	--	--	--	--	--	--	--	--	--	Q8BTW3	281	4.02256e-25	Exosome complex component MTR3 OS=Mus musculus GN=Exosc6 PE=1 SV=1	PF00536//PF07647//PF00240//PF11421	SAM domain (Sterile alpha motif)//SAM domain (Sterile alpha motif)//Ubiquitin family//ATP synthase F1 beta subunit	GO:0006754	ATP biosynthetic process	GO:0016887//GO:0005515//GO:0005524	ATPase activity//protein binding//ATP binding	GO:0000275	mitochondrial proton-transporting ATP synthase complex, catalytic core F(1)	KOG1068	Exosomal 3'-5' exoribonuclease complex, subunit Rrp41 and related exoribonucleases
c85981_g1	1.50106	30.7561	-4.3568	1.8636e-07	4.5229e-06	949	--	--	--	--	--	--	--	--	--	--	--	--	--	--	--	--	--	--	PF01129	NAD:arginine ADP-ribosyltransferase	GO:0006471	protein ADP-ribosylation	GO:0003956	NAD(P)+-protein-arginine ADP-ribosyltransferase activity	--	--	--	--
c69090_g1	68.2984	168.961	-1.3068	2.0642e-07	4.9954e-06	3179	747084023	XP_011089402.1	320	8.17666e-28	PREDICTED: E3 UFM1-protein ligase 1 homolog [Sesamum indicum]	--	--	--	--	--	--	--	--	--	B3RYG4	377	1.33282e-35	E3 UFM1-protein ligase 1 homolog OS=Trichoplax adhaerens GN=TRIADDRAFT_25797 PE=3 SV=1	--	--	--	--	--	--	--	--	--	--
c110931_g1	13.8431	64.4376	-2.2187	2.1352e-07	5.1562e-06	2886	546311900	XP_005714804.1	222	2.09367e-16	unnamed protein product [Chondrus crispus]>gi|507111256|emb|CDF34985.1| unnamed protein product [Chondrus crispus]	--	--	--	--	--	--	--	--	--	--	--	--	--	PF03131//PF07716	bZIP Maf transcription factor//Basic region leucine zipper	GO:0006355	regulation of transcription, DNA-templated	GO:0003677//GO:0043565//GO:0003700	DNA binding//sequence-specific DNA binding//transcription factor activity, sequence-specific DNA binding	GO:0005634//GO:0005667	nucleus//transcription factor complex	--	--
c113633_g1	3.58587	37.4766	-3.3856	2.1754e-07	5.2495e-06	1244	--	--	--	--	--	--	--	--	--	--	--	--	--	--	--	--	--	--	PF02300	Fumarate reductase subunit C	--	--	--	--	GO:0016020	membrane	--	--
c114386_g1	51.7033	139.233	-1.4292	2.3474e-07	5.6525e-06	2638	546307594	XP_005713379.1	666	6.16951e-78	unnamed protein product [Chondrus crispus]>gi|507109767|emb|CDF33576.1| unnamed protein product [Chondrus crispus]	--	--	--	--	--	--	--	--	--	Q54QY3	406	5.22555e-43	Protein YIPF5 homolog OS=Dictyostelium discoideum GN=yipf5 PE=3 SV=1	PF04893//PF01782	Yip1 domain//RimM N-terminal domain	GO:0006364	rRNA processing	--	--	GO:0016020	membrane	KOG3103	Rab GTPase interacting factor, Golgi membrane protein
c115890_g1	16.5951	69.814	-2.0728	3.0698e-07	7.335e-06	1792	--	--	--	--	--	--	--	--	--	--	--	--	--	--	--	--	--	--	--	--	--	--	--	--	--	--	--	--
c119164_g2	3.10637	35.2122	-3.5028	3.2243e-07	7.6879e-06	1848	--	--	--	--	--	--	--	--	--	--	--	--	--	--	--	--	--	--	PF01297	Zinc-uptake complex component A periplasmic	GO:0030001	metal ion transport	GO:0046872	metal ion binding	--	--	--	--
c119664_g1	41.6128	119.466	-1.5215	3.5164e-07	8.355e-06	2528	545701053	XP_005702863.1	551	1.26172e-59	RNA-binding protein [Galdieria sulphuraria]>gi|452819280|gb|EME26343.1| RNA-binding protein [Galdieria sulphuraria]	--	--	--	--	--	K14945	QKI	protein quaking	http://www.genome.jp/dbget-bin/www_bget?ko:K14945	Q32NN2	370	6.24061e-37	Protein quaking-A OS=Xenopus laevis GN=qki-a PE=1 SV=2	PF00013//PF13014	KH domain//KH domain	--	--	GO:0003723	RNA binding	--	--	KOG1588	RNA-binding protein Sam68 and related KH domain proteins
c112816_g1	10.5074	55.2661	-2.395	3.6868e-07	8.7415e-06	1545	--	--	--	--	--	--	--	--	--	--	--	--	--	--	--	--	--	--	PF10099	Anti-sigma-K factor rskA	--	--	--	--	GO:0016021//GO:0005886	integral component of membrane//plasma membrane	--	--
c117495_g1	23.4333	83.8874	-1.8399	3.7617e-07	8.913e-06	2430	546299332	XP_005710784.1	355	8.12991e-33	unnamed protein product [Chondrus crispus]>gi|507106926|emb|CDF40490.1| unnamed protein product [Chondrus crispus]	--	--	--	--	--	--	--	--	--	Q54X16	135	1.47184e-07	Glucose-induced degradation protein 8 homolog OS=Dictyostelium discoideum GN=DDB_G0279265 PE=3 SV=2	PF07721	Tetratricopeptide repeat	--	--	GO:0042802	identical protein binding	--	--	--	--
c121837_g3	2.91874	34.314	-3.5554	3.7695e-07	8.9252e-06	2610	698589316	XP_009779696.1	189	1.9137e-12	PREDICTED: uncharacterized protein LOC104228850 [Nicotiana sylvestris]	--	--	--	--	--	--	--	--	--	--	--	--	--	PF05465	Halobacterial gas vesicle protein C (GVPC) repeat	GO:0031412	gas vesicle organization	--	--	GO:0031411	gas vesicle	--	--
c120766_g2	35.1082	106.816	-1.6052	4.0031e-07	9.452e-06	2569	546316285	XP_005716108.1	245	4.80432e-19	unnamed protein product [Chondrus crispus]>gi|507112616|emb|CDF36289.1| unnamed protein product [Chondrus crispus]	--	--	--	--	--	--	--	--	--	Q54HX6	176	1.42534e-11	Myb-like protein I OS=Dictyostelium discoideum GN=mybI PE=3 SV=1	--	--	--	--	--	--	--	--	--	--
c111738_g1	39.4446	114.96	-1.5432	4.0787e-07	9.6105e-06	1171	545701525	XP_005703096.1	201	1.38505e-15	DNA-binding protein [Galdieria sulphuraria]>gi|452819519|gb|EME26576.1| DNA-binding protein [Galdieria sulphuraria]	--	--	--	--	--	K11111	TERF2, TRF2	telomeric repeat-binding factor 2	http://www.genome.jp/dbget-bin/www_bget?ko:K11111	--	--	--	--	PF00082	Subtilase family	GO:0006508	proteolysis	GO:0004252	serine-type endopeptidase activity	--	--	--	--
c120753_g1	54.0383	141.525	-1.389	4.111e-07	9.6733e-06	4554	302758300	XP_002962573.1	739	9.005e-81	hypothetical protein SELMODRAFT_78743, partial [Selaginella moellendorffii]>gi|300169434|gb|EFJ36036.1| hypothetical protein SELMODRAFT_78743, partial [Selaginella moellendorffii]	--	--	--	--	--	K16569	TUBGCP2, GCP2	gamma-tubulin complex component 2	http://www.genome.jp/dbget-bin/www_bget?ko:K16569	Q5R5J6	767	1.31828e-83	Gamma-tubulin complex component 2 OS=Pongo abelii GN=TUBGCP2 PE=2 SV=1	PF08437//PF04130	Glycosyl transferase family 8 C-terminal//Spc97 / Spc98 family	GO:0009103//GO:0000226//GO:0090063	lipopolysaccharide biosynthetic process//microtubule cytoskeleton organization//positive regulation of microtubule nucleation	GO:0008918	lipopolysaccharide 3-alpha-galactosyltransferase activity	GO:0000922//GO:0005815	spindle pole//microtubule organizing center	KOG2001	Gamma-tubulin complex, DGRIP84/SPC97 component
c119608_g2	60.3761	152.674	-1.3384	4.1467e-07	9.7438e-06	892	--	--	--	--	--	--	--	--	--	--	--	--	--	--	--	--	--	--	--	--	--	--	--	--	--	--	--	--
c109357_g1	0	26.0913	-5.7055	4.1981e-07	9.8576e-06	3243	90265109	CAC09471.2	4926	0	H0806H05.4 [Oryza sativa Indica Group]	115457057	NM_001058664.1	2117	0	Oryza sativa Japonica Group Os04g0164900 (Os04g0164900) mRNA, partial cds	--	--	--	--	Q8GTR4	2999	0	Pullulanase 1, chloroplastic OS=Arabidopsis thaliana GN=PU1 PE=2 SV=2	PF00128//PF02922	Alpha amylase, catalytic domain//Carbohydrate-binding module 48 (Isoamylase N-terminal domain)	GO:0005975	carbohydrate metabolic process	GO:0043169//GO:0004553//GO:0003824	cation binding//hydrolase activity, hydrolyzing O-glycosyl compounds//catalytic activity	--	--	--	--
c120122_g1	1.0841	27.7516	-4.678	4.3523e-07	1.0213e-05	1864	546305693	XP_005712721.1	139	9.68882e-07	unnamed protein product [Chondrus crispus]>gi|507109065|emb|CDF32918.1| unnamed protein product [Chondrus crispus]	--	--	--	--	--	--	--	--	--	--	--	--	--	--	--	--	--	--	--	--	--	--	--
c50876_g1	141.183	284.79	-1.0123	4.4859e-07	1.0497e-05	2042	545709456	XP_005707038.1	172	5.03241e-11	hypothetical protein Gasu_21900 [Galdieria sulphuraria]>gi|452823508|gb|EME30518.1| hypothetical protein Gasu_21900 [Galdieria sulphuraria]	--	--	--	--	--	--	--	--	--	--	--	--	--	--	--	--	--	--	--	--	--	--	--
c114507_g1	1.33428	28.3051	-4.4069	5.2145e-07	1.2102e-05	1876	546310742	XP_005714444.1	253	1.76587e-20	unnamed protein product [Chondrus crispus]>gi|507110886|emb|CDF34625.1| unnamed protein product [Chondrus crispus]	--	--	--	--	--	--	--	--	--	--	--	--	--	--	--	--	--	--	--	--	--	--	--
c113893_g2	11.9251	57.4799	-2.2691	6.2574e-07	1.4393e-05	1326	546310719	XP_005714436.1	142	2.46399e-08	unnamed protein product [Chondrus crispus]>gi|507110878|emb|CDF34617.1| unnamed protein product [Chondrus crispus]	--	--	--	--	--	--	--	--	--	--	--	--	--	--	--	--	--	--	--	--	--	--	--
c121062_g1	71.9677	170.937	-1.248	6.5814e-07	1.511e-05	3842	586669038	XP_006836210.1	247	1.46051e-19	PREDICTED: SUN domain-containing protein 3 isoform X1 [Amborella trichopoda]>gi|548838710|gb|ERM99063.1| hypothetical protein AMTR_s00101p00088850 [Amborella trichopoda]	--	--	--	--	--	K19347	SUN1_2	SUN domain-containing protein 1/2	http://www.genome.jp/dbget-bin/www_bget?ko:K19347	O94901	303	1.65934e-26	SUN domain-containing protein 1 OS=Homo sapiens GN=SUN1 PE=1 SV=3	PF02308	MgtC family	--	--	--	--	GO:0016020	membrane	KOG2687	Spindle pole body protein, contains UNC-84 domain
c112924_g1	20.181	75.5857	-1.9051	6.7384e-07	1.5449e-05	3122	546300118	XP_005711018.1	882	8.64938e-107	Diphthine synthase [Chondrus crispus]>gi|507107205|emb|CDF40724.1| Diphthine synthase [Chondrus crispus]	552814673	XM_005844187.1	66	2.8925e-23	Chlorella variabilis hypothetical protein (CHLNCDRAFT_54649) mRNA, complete cds	K00586	DPH5	diphthine synthase	http://www.genome.jp/dbget-bin/www_bget?ko:K00586	Q9H2P9	717	1.69605e-84	Diphthine methyl ester synthase OS=Homo sapiens GN=DPH5 PE=1 SV=2	PF00590//PF07716//PF03131//PF00170	Tetrapyrrole (Corrin/Porphyrin) Methylases//Basic region leucine zipper//bZIP Maf transcription factor//bZIP transcription factor	GO:0008152//GO:0006355	metabolic process//regulation of transcription, DNA-templated	GO:0008168//GO:0043565//GO:0003700//GO:0003677	methyltransferase activity//sequence-specific DNA binding//transcription factor activity, sequence-specific DNA binding//DNA binding	GO:0005634//GO:0005667	nucleus//transcription factor complex	KOG3123	Diphthine synthase
c109780_g1	113.997	238.696	-1.0662	8.7687e-07	1.9929e-05	2892	546323473	XP_005718089.1	322	4.23134e-29	unnamed protein product [Chondrus crispus]>gi|507114665|emb|CDF38204.1| unnamed protein product [Chondrus crispus]	--	--	--	--	--	K15304	RANBP3	Ran-binding protein 3	http://www.genome.jp/dbget-bin/www_bget?ko:K15304	Q4R4T9	222	2.42662e-17	Ran-binding protein 3 OS=Macaca fascicularis GN=RANBP3 PE=2 SV=1	PF00638//PF08911	RanBP1 domain//NUP50 (Nucleoporin 50 kDa)	GO:0046907	intracellular transport	--	--	GO:0005643	nuclear pore	KOG0866	Ran-binding protein RANBP3
c118497_g1	7.08836	44.5924	-2.6533	9.4699e-07	2.1423e-05	622	--	--	--	--	--	--	--	--	--	--	--	--	--	--	--	--	--	--	PF03955	Adenovirus hexon-associated protein (IX)	--	--	GO:0031423	hexon binding	GO:0019012	virion	--	--
c120991_g3	110.912	233.319	-1.0729	9.6842e-07	2.1864e-05	1950	--	--	--	--	--	--	--	--	--	--	--	--	--	--	--	--	--	--	PF04353//PF16519//PF04513	Regulator of RNA polymerase sigma(70) subunit, Rsd/AlgQ//Tetramerisation domain of TRPM//Baculovirus polyhedron envelope protein, PEP, C terminus	GO:0006355//GO:0051262	regulation of transcription, DNA-templated//protein tetramerization	GO:0005198	structural molecule activity	GO:0019031//GO:0019028	viral envelope//viral capsid	--	--
c167760_g1	59.709	148.404	-1.3135	9.8945e-07	2.2324e-05	2793	159481744	XP_001698938.1	229	3.24796e-18	hypothetical protein CHLREDRAFT_193410 [Chlamydomonas reinhardtii]>gi|158273430|gb|EDO99220.1| predicted protein [Chlamydomonas reinhardtii]	--	--	--	--	--	--	--	--	--	--	--	--	--	PF13417//PF13409//PF04627	Glutathione S-transferase, N-terminal domain//Glutathione S-transferase, N-terminal domain//Mitochondrial ATP synthase epsilon chain	GO:0006119//GO:0015992//GO:0015986	oxidative phosphorylation//proton transport//ATP synthesis coupled proton transport	GO:0046961//GO:0005515//GO:0046933	proton-transporting ATPase activity, rotational mechanism//protein binding//proton-transporting ATP synthase activity, rotational mechanism	GO:0045259//GO:0000275	proton-transporting ATP synthase complex//mitochondrial proton-transporting ATP synthase complex, catalytic core F(1)	--	--
c121042_g2	50.5358	132.275	-1.3882	9.9613e-07	2.246e-05	5060	546316716	XP_005716225.1	2562	0	putative pre-mRNA-splicing factor ATP-dependent RNA helicase DHX16-like [Chondrus crispus]>gi|507112741|emb|CDF36406.1| putative pre-mRNA-splicing factor ATP-dependent RNA helicase DHX16-like [Chondrus crispus]	--	--	--	--	--	K12813	DHX16	pre-mRNA-splicing factor ATP-dependent RNA helicase DHX16	http://www.genome.jp/dbget-bin/www_bget?ko:K12813	Q7YR39	2073	0	Putative pre-mRNA-splicing factor ATP-dependent RNA helicase DHX16 OS=Pan troglodytes GN=DHX16 PE=3 SV=1	PF00004//PF00437//PF04408//PF01480//PF00270//PF07652	ATPase family associated with various cellular activities (AAA)//Type II/IV secretion system protein//Helicase associated domain (HA2)//PWI domain//DEAD/DEAH box helicase//Flavivirus DEAD domain	GO:0006810//GO:0006397//GO:0019079	transport//mRNA processing//viral genome replication	GO:0004386//GO:0005524//GO:0008026//GO:0003676	helicase activity//ATP binding//ATP-dependent helicase activity//nucleic acid binding	--	--	KOG0923	mRNA splicing factor ATP-dependent RNA helicase
c152850_g1	0.166785	24.9053	-7.2223	1.1459e-06	2.5667e-05	812	--	--	--	--	--	--	--	--	--	--	--	--	--	--	--	--	--	--	--	--	--	--	--	--	--	--	--	--
c117143_g1	114.831	238.538	-1.0547	1.2157e-06	2.7193e-05	3424	546315007	XP_005715741.1	862	4.01726e-100	Serine/threonine protein kinase [Chondrus crispus]>gi|507112231|emb|CDF35922.1| Serine/threonine protein kinase [Chondrus crispus]	--	--	--	--	--	K08853	AAK	AP2-associated kinase	http://www.genome.jp/dbget-bin/www_bget?ko:K08853	Q86HW6	471	3.35899e-47	Probable serine/threonine-protein kinase DDB_G0276461 OS=Dictyostelium discoideum GN=DDB_G0276461 PE=3 SV=1	PF07714//PF00069	Protein tyrosine kinase//Protein kinase domain	GO:0006468	protein phosphorylation	GO:0004672//GO:0005524	protein kinase activity//ATP binding	--	--	KOG1989	ARK protein kinase family
c117042_g1	53.121	136.149	-1.3578	1.2206e-06	2.7285e-05	3262	546320461	XP_005717286.1	1875	0	unnamed protein product [Chondrus crispus]>gi|507113867|emb|CDF37467.1| unnamed protein product [Chondrus crispus]	751225606	XM_011167894.1	36	1.43698e-06	PREDICTED: Solenopsis invicta NHL repeat-containing protein 2 (LOC105200373), mRNA	--	--	--	--	Q8BZW8	939	3.98371e-110	NHL repeat-containing protein 2 OS=Mus musculus GN=Nhlrc2 PE=2 SV=1	PF01436//PF00971//PF08534//PF00254//PF00085	NHL repeat//EIAV coat protein, gp90//Redoxin//FKBP-type peptidyl-prolyl cis-trans isomerase//Thioredoxin	GO:0045454//GO:0006457	cell redox homeostasis//protein folding	GO:0016491//GO:0005198//GO:0005515	oxidoreductase activity//structural molecule activity//protein binding	GO:0019031	viral envelope	KOG2177	Predicted E3 ubiquitin ligase
c121316_g1	41.3626	114.96	-1.4747	1.2582e-06	2.8072e-05	4105	546310699	XP_005714429.1	585	3.04013e-61	unnamed protein product [Chondrus crispus]>gi|507110871|emb|CDF34610.1| unnamed protein product [Chondrus crispus]	--	--	--	--	--	K09506	DNAJA5	DnaJ homolog subfamily A member 5	http://www.genome.jp/dbget-bin/www_bget?ko:K09506	Q8VZA5	443	5.4716e-45	Probable 3-deoxy-D-manno-octulosonic acid transferase, mitochondrial OS=Arabidopsis thaliana GN=KDTA PE=2 SV=1	PF00096//PF13912	Zinc finger, C2H2 type//C2H2-type zinc finger	--	--	GO:0046872	metal ion binding	--	--	KOG0717	Molecular chaperone (DnaJ superfamily)
c117006_g1	59.292	146.507	-1.3051	1.3698e-06	3.04e-05	2997	546318871	XP_005716868.1	672	7.39437e-75	unnamed protein product [Chondrus crispus]>gi|507113419|emb|CDF37049.1| unnamed protein product [Chondrus crispus]	--	--	--	--	--	--	--	--	--	--	--	--	--	PF01734//PF05478//PF07546	Patatin-like phospholipase//Prominin//EMI domain	GO:0006629	lipid metabolic process	GO:0005515	protein binding	GO:0016021	integral component of membrane	--	--
c120544_g1	75.22	173.309	-1.2042	1.4681e-06	3.254e-05	6330	546303180	XP_005711947.1	1296	1.38996e-148	Kinesin-related protein [Chondrus crispus]>gi|507108284|emb|CDF32282.1| Kinesin-related protein [Chondrus crispus]	--	--	--	--	--	K10398	KIF11, EG5	kinesin family member 11	http://www.genome.jp/dbget-bin/www_bget?ko:K10398	P28025	1069	6.96903e-121	Kinesin-like protein KIF11-B OS=Xenopus laevis GN=kif11-b PE=1 SV=2	PF00225//PF12242//PF01370//PF00106	Kinesin motor domain//NAD(P)H binding domain of trans-2-enoyl-CoA reductase//NAD dependent epimerase/dehydratase family//short chain dehydrogenase	GO:0007017//GO:0007018//GO:0055114//GO:0008152	microtubule-based process//microtubule-based movement//oxidation-reduction process//metabolic process	GO:0016491//GO:0008017//GO:0003824//GO:0003777//GO:0050662//GO:0005524	oxidoreductase activity//microtubule binding//catalytic activity//microtubule motor activity//coenzyme binding//ATP binding	GO:0045298//GO:0005874	tubulin complex//microtubule	KOG0243	Kinesin-like protein
c120199_g2	0	23.4822	-5.5535	1.6681e-06	3.6686e-05	581	356508927	XP_003523204.1	185	3.77045e-15	PREDICTED: 17.5 kDa class I heat shock protein [Glycine max]>gi|734400110|gb|KHN31196.1| 17.5 kDa class I heat shock protein [Glycine soja]	--	--	--	--	--	K13993	HSP20	HSP20 family protein	http://www.genome.jp/dbget-bin/www_bget?ko:K13993	Q9LNW0	156	5.69936e-12	17.8 kDa class I heat shock protein OS=Arabidopsis thaliana GN=HSP17.8 PE=2 SV=1	--	--	--	--	--	--	--	--	--	--
c119417_g1	17.6792	67.9164	-1.9417	1.7015e-06	3.7372e-05	1932	--	--	--	--	--	--	--	--	--	--	--	--	--	--	--	--	--	--	--	--	--	--	--	--	--	--	--	--
c112209_g1	66.0468	157.101	-1.2501	1.7846e-06	3.9148e-05	2367	546300639	XP_005711176.1	508	1.71248e-52	unnamed protein product [Chondrus crispus]>gi|507107387|emb|CDF40882.1| unnamed protein product [Chondrus crispus]	--	--	--	--	--	--	--	--	--	Q9LYZ9	213	4.60595e-16	Pentatricopeptide repeat-containing protein At5g02860 OS=Arabidopsis thaliana GN=At5g02860 PE=2 SV=1	--	--	--	--	--	--	--	--	--	--
c120950_g1	17.7626	67.9164	-1.9349	1.8244e-06	3.9968e-05	3874	546305643	XP_005712708.1	667	3.02231e-72	unnamed protein product [Chondrus crispus]>gi|507109047|emb|CDF32907.1| unnamed protein product [Chondrus crispus]	--	--	--	--	--	--	--	--	--	Q9Z8K2	316	1.3166e-29	FAD:protein FMN transferase OS=Chlamydia pneumoniae GN=apbE PE=3 SV=1	PF02424//PF01613//PF08273	ApbE family//Flavin reductase like domain//Zinc-binding domain of primase-helicase	GO:0006269//GO:0017013//GO:0006351	DNA replication, synthesis of RNA primer//protein flavinylation//transcription, DNA-templated	GO:0008270//GO:0010181//GO:0004386//GO:0003896	zinc ion binding//FMN binding//helicase activity//DNA primase activity	GO:0005657//GO:0005730	replication fork//nucleolus	--	--
[truncated: 198 more rows]
