# Supplementary material for: Transcriptome analysis of the typical freshwater rhodophytes Sheathia arcuata grown under different light intensities
Source: PLoS One. 2018 May 29;13(5):e0197729. doi: 10.1371/journal.pone.0197729 (PMC5973588; doi:10.1371/journal.pone.0197729)
Supplement: S4 Table — (XLSX) [file pone.0197729.s004.xlsx]

## Sheet: BATRAvsJCBAT.DEG_up_annot - 副本
Gene_id	BATRA_readcount	JCBAT_readcount	log2.Fold_change.	p.value	q.value.Storey.et.al..2003.	Gene Length	NR GI	NR ID	NR Score	NR Evalue	NR Description	NT GI	NT ID	NT Score	NT Evalue	NT Description	KO ID	KO Name	KO Description	Http Link	Swissprot ID	Swissprot Score	Swissprot Evalue	Swissprot Description	PFAM ID	PFAM description	Gene Ontology Biological Pathway	BP Description	Gene Ontology Molecular Function	MF Description	Gene Ontology Cellular Component	CC Description	KOG ID	KOG Description
c114462_g1	3596.3	90.9242	5.3057	0	0	1121	--	--	--	--	--	--	--	--	--	--	--	--	--	--	--	--	--	--	--	--	--	--	--	--	--	--	--	--
c109264_g1	14941.5	446.319	5.0651	0	0	560	--	--	--	--	--	--	--	--	--	--	--	--	--	--	--	--	--	--	--	--	--	--	--	--	--	--	--	--
c120960_g2	1350.62	95.2727	3.8254	0	0	2518	546326087	XP_005718848.1	371	6.34e-35	unnamed protein product [Chondrus crispus]>gi|507115478|emb|CDF38943.1| unnamed protein product [Chondrus crispus]	--	--	--	--	--	--	--	--	--	--	--	--	--	PF00060	Ligand-gated ion channel	GO:0007268//GO:0006811//GO:0007165	synaptic transmission//ion transport//signal transduction	GO:0004970	ionotropic glutamate receptor activity	GO:0016020	membrane	--	--
c108500_g1	61863.7	4493.79	3.7831	0	0	1108	--	--	--	--	--	--	--	--	--	--	--	--	--	--	--	--	--	--	--	--	--	--	--	--	--	--	--	--
c114202_g2	2159.78	243.598	3.1483	0	0	2114	--	--	--	--	--	--	--	--	--	--	--	--	--	--	--	--	--	--	PF04265	Thiamin pyrophosphokinase, vitamin B1 binding domain	GO:0009229	thiamine diphosphate biosynthetic process	GO:0030975	thiamine binding	--	--	--	--
c113684_g1	2207.73	256.881	3.1034	0	0	2326	546318818	XP_005716852.1	271	1.75e-22	unnamed protein product [Chondrus crispus]>gi|507113403|emb|CDF37033.1| unnamed protein product [Chondrus crispus]	--	--	--	--	--	--	--	--	--	P07524	252	4.6e-22	Tyrosinase OS=Streptomyces antibioticus GN=melC2 PE=3 SV=2	PF00264	Common central domain of tyrosinase	GO:0008152	metabolic process	GO:0016491	oxidoreductase activity	--	--	--	--
c119593_g1	1766.42	243.519	2.8587	0	0	1674	--	--	--	--	--	--	--	--	--	--	--	--	--	--	--	--	--	--	--	--	--	--	--	--	--	--	--	--
c121747_g1	2243.26	464.109	2.2731	0	0	9705	--	--	--	--	--	--	--	--	--	--	--	--	--	--	P23008	329	1.07e-28	Genome polyprotein OS=Human rhinovirus 1A PE=1 SV=3	PF00680//PF00548//PF00073//PF00910	RNA dependent RNA polymerase//3C cysteine protease (picornain 3C)//picornavirus capsid protein//RNA helicase	GO:0006144//GO:0006508//GO:0006351	purine nucleobase metabolic process//proteolysis//transcription, DNA-templated	GO:0003968//GO:0005198//GO:0004197//GO:0003723//GO:0003724	RNA-directed RNA polymerase activity//structural molecule activity//cysteine-type endopeptidase activity//RNA binding//RNA helicase activity	GO:0031379//GO:0019028	RNA-directed RNA polymerase complex//viral capsid	--	--
c117748_g1	2967.44	659.635	2.1695	0	0	2070	546314066	XP_005715477.1	1524	0	glyceraldehyde-3-phosphate dehydrogenase [Chondrus crispus]>gi|440397|emb|CAA51514.1| glyceraldehyde-3-phosphate dehydrogenase (NADP+) (phosphorylating) [Chondrus crispus]>gi|507111955|emb|CDF35658.1| glyceraldehyde-3-phosphate dehydrogenase [Chondrus crispus]	87330863	DQ270258.1	262	2.11e-132	Cyanophora paradoxa glyceraldehyde-3-phosphate dehydrogenase subunit A (gapA) mRNA, complete cds	K05298	GAPA	glyceraldehyde-3-phosphate dehydrogenase (NADP+) (phosphorylating)	http://www.genome.jp/dbget-bin/www_bget?ko:K05298	P34919	1524	0	Glyceraldehyde-3-phosphate dehydrogenase, chloroplastic OS=Chondrus crispus GN=GAPA PE=2 SV=1	PF00208//PF02826//PF00044//PF02800	Glutamate/Leucine/Phenylalanine/Valine dehydrogenase//D-isomer specific 2-hydroxyacid dehydrogenase, NAD binding domain//Glyceraldehyde 3-phosphate dehydrogenase, NAD binding domain//Glyceraldehyde 3-phosphate dehydrogenase, C-terminal domain	GO:0006096//GO:0015976//GO:0006006//GO:0055114//GO:0006520	glycolytic process//carbon utilization//glucose metabolic process//oxidation-reduction process//cellular amino acid metabolic process	GO:0016491//GO:0051287//GO:0016620//GO:0050661//GO:0047100	oxidoreductase activity//NAD binding//oxidoreductase activity, acting on the aldehyde or oxo group of donors, NAD or NADP as acceptor//NADP binding//glyceraldehyde-3-phosphate dehydrogenase (NADP+) (phosphorylating) activity	--	--	KOG0657	Glyceraldehyde 3-phosphate dehydrogenase
c119325_g2	2334.32	609.508	1.9373	0	0	525	--	--	--	--	--	--	--	--	--	--	--	--	--	--	--	--	--	--	--	--	--	--	--	--	--	--	--	--
c69102_g1	5395.91	1444.51	1.9013	0	0	1561	--	--	--	--	--	--	--	--	--	--	--	--	--	--	--	--	--	--	--	--	--	--	--	--	--	--	--	--
c118823_g1	1559.19	210.549	2.8886	1.83e-305	1.33e-302	1579	546305425	XP_005712637.1	432	1.24e-46	unnamed protein product [Chondrus crispus]>gi|507108969|emb|CDF32836.1| unnamed protein product [Chondrus crispus]	--	--	--	--	--	--	--	--	--	Q98862	184	2.57e-13	Indian hedgehog B protein OS=Danio rerio GN=ihhb PE=2 SV=1	PF01079	Hint module	GO:0006508	proteolysis	GO:0008233	peptidase activity	--	--	KOG3638	Sonic hedgehog and related proteins
c122015_g1	1824.79	364.566	2.3235	5.29e-294	3.74e-291	5583	--	--	--	--	--	--	--	--	--	--	--	--	--	--	--	--	--	--	PF00564	PB1 domain	--	--	GO:0005515	protein binding	--	--	--	--
c107519_g1	1339.78	133.856	3.3232	7.3e-292	5.06e-289	1867	546315359	XP_005715843.1	381	4.39e-37	unnamed protein product [Chondrus crispus]>gi|507112338|emb|CDF36024.1| unnamed protein product [Chondrus crispus]	--	--	--	--	--	--	--	--	--	Q61503	224	8.55e-18	5'-nucleotidase OS=Mus musculus GN=Nt5e PE=1 SV=2	PF02872//PF08516	5'-nucleotidase, C-terminal domain//ADAM cysteine-rich	GO:0009166//GO:0006508	nucleotide catabolic process//proteolysis	GO:0004222//GO:0016787	metalloendopeptidase activity//hydrolase activity	--	--	--	--
c119377_g1	1790.27	380.221	2.2353	9.28e-278	6.07e-275	2720	--	--	--	--	--	--	--	--	--	--	--	--	--	--	--	--	--	--	PF02284	Cytochrome c oxidase subunit Va	GO:0006123//GO:0015992	mitochondrial electron transport, cytochrome c to oxygen//proton transport	GO:0004129	cytochrome-c oxidase activity	GO:0045277//GO:0005743	respiratory chain complex IV//mitochondrial inner membrane	--	--
c111995_g1	1537.09	292.776	2.3923	5.51e-255	3.41e-252	2289	58613477	AAW79325.1	1529	0	phosphoglycerate kinase [Isochrysis galbana]	813173331	XM_012349490.1	35	3.61e-06	Saprolegnia parasitica CBS 223.65 phosphoglycerate kinase 1 mRNA	K00927	PGK, pgk	phosphoglycerate kinase	http://www.genome.jp/dbget-bin/www_bget?ko:K00927	Q9SBN4	1346	4.17e-177	Phosphoglycerate kinase, chloroplastic OS=Volvox carteri GN=PGK PE=2 SV=1	PF00162	Phosphoglycerate kinase	GO:0006096//GO:0015976//GO:0006094//GO:0016310	glycolytic process//carbon utilization//gluconeogenesis//phosphorylation	GO:0004618	phosphoglycerate kinase activity	--	--	KOG1367	3-phosphoglycerate kinase
c77640_g1	1280.99	168.566	2.9259	6.23e-254	3.78e-251	2923	--	--	--	--	--	--	--	--	--	--	--	--	--	--	--	--	--	--	PF00097	Zinc finger, C3HC4 type (RING finger)	--	--	GO:0046872	metal ion binding	--	--	--	--
c106941_g1	1500.06	346.777	2.1129	2.97e-220	1.65e-217	1738	546327785	XP_005719376.1	1276	4.28e-170	Ferredoxin-NADP+ oxidoreductase [Chondrus crispus]>gi|507116064|emb|CDF39465.1| Ferredoxin-NADP+ oxidoreductase [Chondrus crispus]	--	--	--	--	--	K02641	petH	ferredoxin--NADP+ reductase	http://www.genome.jp/dbget-bin/www_bget?ko:K02641	Q00598	1058	9.19e-138	Ferredoxin--NADP reductase, cyanelle OS=Cyanophora paradoxa GN=PETH PE=1 SV=1	PF00175//PF00667//PF10620	Oxidoreductase NAD-binding domain//FAD binding domain//Phosphoribosyl-dephospho-CoA transferase MdcG	GO:0055114	oxidation-reduction process	GO:0016779//GO:0016491	nucleotidyltransferase activity//oxidoreductase activity	--	--	KOG1158	NADP/FAD dependent oxidoreductase
c89930_g1	2106.24	737.197	1.5145	1.35e-214	7.43e-212	2288	32401015	AAP80713.1	554	6.46e-63	light-harvest protein [Griffithsia japonica]	--	--	--	--	--	K08907	LHCA1	light-harvesting complex I chlorophyll a/b binding protein 1	http://www.genome.jp/dbget-bin/www_bget?ko:K08907	Q40300	143	1.08e-08	Fucoxanthin-chlorophyll a-c binding protein F, chloroplastic (Fragment) OS=Macrocystis pyrifera GN=FCPF PE=2 SV=1	PF03661//PF04382	Uncharacterised protein family (UPF0121)//SAB domain	GO:0030866	cortical actin cytoskeleton organization	GO:0008092	cytoskeletal protein binding	GO:0016021//GO:0005856	integral component of membrane//cytoskeleton	--	--
c88084_g1	2136.51	766.609	1.4787	9.46e-212	5.03e-209	1097	380715037	AFE02913.1	131	2.25e-07	hypothetical protein [Emiliania huxleyi]	--	--	--	--	--	--	--	--	--	--	--	--	--	--	--	--	--	--	--	--	--	--	--
c29128_g1	1123.21	182.797	2.6193	4.86e-203	2.46e-200	3201	673053069	XP_008880495.1	995	6.84e-120	hypothetical protein H310_14416 [Aphanomyces invadans]>gi|574463801|gb|ETV90859.1| hypothetical protein H310_14416 [Aphanomyces invadans]	--	--	--	--	--	K14640	SLC20A, PIT	solute carrier family 20 (sodium-dependent phosphate transporter)	http://www.genome.jp/dbget-bin/www_bget?ko:K14640	P15710	798	6.76e-92	Phosphate-repressible phosphate permease pho-4 OS=Neurospora crassa (strain ATCC 24698 / 74-OR23-1A / CBS 708.71 / DSM 1257 / FGSC 987) GN=pho-4 PE=1 SV=1	PF08052//PF01384	PyrBI operon leader peptide//Phosphate transporter family	GO:0019856//GO:0006817	pyrimidine nucleobase biosynthetic process//phosphate ion transport	GO:0005315	inorganic phosphate transmembrane transporter activity	GO:0016020	membrane	--	--
c115561_g1	963.933	112.509	3.0989	2.75e-200	1.38e-197	4564	--	--	--	--	--	--	--	--	--	--	--	--	--	--	--	--	--	--	PF08498	Sterol methyltransferase C-terminal	GO:0006694	steroid biosynthetic process	GO:0008168	methyltransferase activity	--	--	--	--
c111886_g2	2127.17	803.453	1.4047	1.11e-198	5.48e-196	1421	546305425	XP_005712637.1	380	1.45e-39	unnamed protein product [Chondrus crispus]>gi|507108969|emb|CDF32836.1| unnamed protein product [Chondrus crispus]	--	--	--	--	--	--	--	--	--	B4LZT9	174	5.32e-12	Protein hedgehog OS=Drosophila virilis GN=hh PE=3 SV=1	PF00321//PF01079	Plant thionin//Hint module	GO:0006952//GO:0006508	defense response//proteolysis	GO:0008233	peptidase activity	--	--	KOG3638	Sonic hedgehog and related proteins
c114672_g1	856.524	78.9064	3.4403	1.12e-191	5.2e-189	1777	551659087	XP_005832313.1	1397	0	hypothetical protein GUITHDRAFT_152799 [Guillardia theta CCMP2712]>gi|428176448|gb|EKX45333.1| hypothetical protein GUITHDRAFT_152799 [Guillardia theta CCMP2712]	--	--	--	--	--	--	--	--	--	Q54GT6	917	7.68e-116	Serine--pyruvate aminotransferase OS=Dictyostelium discoideum GN=agxt PE=3 SV=1	PF01053	Cys/Met metabolism PLP-dependent enzyme	--	--	GO:0030170	pyridoxal phosphate binding	--	--	--	--
c16084_g1	1035.98	162.715	2.6706	1.21e-190	5.57e-188	1459	--	--	--	--	--	--	--	--	--	--	--	--	--	--	--	--	--	--	--	--	--	--	--	--	--	--	--	--
c106848_g1	2749.03	1295.39	1.0855	5.26e-189	2.38e-186	1500	546308629	XP_005713750.1	399	2.79e-43	Photosystem II 12 kDa extrinsic protein, chloroplastic [Chondrus crispus]>gi|507110151|emb|CDF33931.1| Photosystem II 12 kDa extrinsic protein, chloroplastic [Chondrus crispus]	--	--	--	--	--	K02719	psbU	photosystem II PsbU protein	http://www.genome.jp/dbget-bin/www_bget?ko:K02719	Q7XY82	353	9.65e-38	Photosystem II 12 kDa extrinsic protein, chloroplastic OS=Griffithsia japonica GN=psbU PE=2 SV=1	PF00019//PF06514	Transforming growth factor beta like domain//Photosystem II 12 kDa extrinsic protein (PsbU)	GO:0007165//GO:0015979//GO:0040007//GO:0042549//GO:0008283	signal transduction//photosynthesis//growth//photosystem II stabilization//cell proliferation	GO:0008083	growth factor activity	GO:0009523//GO:0009654//GO:0019898	photosystem II//photosystem II oxygen evolving complex//extrinsic component of membrane	--	--
c119593_g2	855.94	95.7471	3.1602	1.14e-180	5.04e-178	1705	--	--	--	--	--	--	--	--	--	--	--	--	--	--	--	--	--	--	PF08117//PF00739	Ptu family//Trans-activation protein X	GO:0019079//GO:0009405//GO:0006810	viral genome replication//pathogenesis//transport	GO:0019855	calcium channel inhibitor activity	GO:0005576	extracellular region	--	--
c115947_g1	2017.01	792.938	1.3469	1.68e-179	7.32e-177	6640	546298095	XP_005710415.1	616	4.89e-66	unnamed protein product [Chondrus crispus]>gi|507106492|emb|CDF40121.1| unnamed protein product [Chondrus crispus]	--	--	--	--	--	K12605	CNOT2, NOT2	CCR4-NOT transcription complex subunit 2	http://www.genome.jp/dbget-bin/www_bget?ko:K12605	Q52JK6	386	8.25e-37	Probable NOT transcription complex subunit VIP2 (Fragment) OS=Nicotiana benthamiana GN=VIP2 PE=1 SV=1	PF05175//PF04153//PF00076//PF02390//PF05971//PF08241//PF16367//PF01393	Methyltransferase small domain//NOT2 / NOT3 / NOT5 family//RNA recognition motif. (a.k.a. RRM, RBD, or RNP domain)//Putative methyltransferase//Protein of unknown function (DUF890)//Methyltransferase domain//RNA recognition motif//Chromo shadow domain	GO:0006355//GO:0008033//GO:0006400//GO:0008152//GO:0009451	regulation of transcription, DNA-templated//tRNA processing//tRNA modification//metabolic process//RNA modification	GO:0008168//GO:0008176//GO:0003676	methyltransferase activity//tRNA (guanine-N7-)-methyltransferase activity//nucleic acid binding	GO:0005634	nucleus	KOG2904	Predicted methyltransferase
c112941_g2	1423.01	405.522	1.8111	1.04e-177	4.46e-175	518	--	--	--	--	--	--	--	--	--	--	--	--	--	--	--	--	--	--	--	--	--	--	--	--	--	--	--	--
c107143_g1	1228.29	300.287	2.0322	1.26e-173	5.36e-171	1441	--	--	--	--	--	--	--	--	--	--	--	--	--	--	--	--	--	--	--	--	--	--	--	--	--	--	--	--
c106797_g1	1770.25	658.212	1.4273	9.39e-169	3.8e-166	8308	5442102	AAD43253.1	682	6.94e-75	peptide methionine sulfoxide reductase [Gracilaria gracilis]	--	--	--	--	--	K07304	msrA	peptide-methionine (S)-S-oxide reductase	http://www.genome.jp/dbget-bin/www_bget?ko:K07304	P54150	418	5.72e-43	Peptide methionine sulfoxide reductase A4, chloroplastic OS=Arabidopsis thaliana GN=MSR4 PE=1 SV=2	PF07947//PF13417//PF00462//PF02176//PF13606//PF16866//PF00023//PF01625	YhhN-like protein//Glutathione S-transferase, N-terminal domain//Glutaredoxin//TRAF-type zinc finger//Ankyrin repeat//PHD-finger//Ankyrin repeat//Peptide methionine sulfoxide reductase	GO:0006464//GO:0055114//GO:0006118//GO:0045454	cellular protein modification process//oxidation-reduction process//obsolete electron transport//cell redox homeostasis	GO:0008113//GO:0005515//GO:0009055//GO:0008270//GO:0015035	peptide-methionine (S)-S-oxide reductase activity//protein binding//electron carrier activity//zinc ion binding//protein disulfide oxidoreductase activity	GO:0016021	integral component of membrane	KOG1635	Peptide methionine sulfoxide reductase
c117449_g1	1649.59	578.594	1.5115	4.4e-168	1.74e-165	6174	546319275	XP_005716982.1	2144	0	S-adenosyl-L-homocysteine hydrolase [Chondrus crispus]>gi|507113539|emb|CDF37163.1| S-adenosyl-L-homocysteine hydrolase [Chondrus crispus]	120587178	CP000512.1	68	4.45e-24	Acidovorax citrulli AAC00-1, complete genome	K01251	E3.3.1.1, ahcY	adenosylhomocysteinase	http://www.genome.jp/dbget-bin/www_bget?ko:K01251	Q01781	1836	0	Adenosylhomocysteinase OS=Petroselinum crispum GN=SAHH PE=2 SV=2	PF05739//PF00537//PF02254//PF13241//PF05221//PF02826//PF00208	SNARE domain//Scorpion toxin-like domain//TrkA-N domain//Putative NAD(P)-binding//S-adenosyl-L-homocysteine hydrolase//D-isomer specific 2-hydroxyacid dehydrogenase, NAD binding domain//Glutamate/Leucine/Phenylalanine/Valine dehydrogenase	GO:0055114//GO:0006813//GO:0006730//GO:0006555//GO:0006810//GO:0006779//GO:0006520//GO:0019354	oxidation-reduction process//potassium ion transport//one-carbon metabolic process//methionine metabolic process//transport//porphyrin-containing compound biosynthetic process//cellular amino acid metabolic process//siroheme biosynthetic process	GO:0016491//GO:0008200//GO:0005515//GO:0004013//GO:0043115//GO:0051287	oxidoreductase activity//ion channel inhibitor activity//protein binding//adenosylhomocysteinase activity//precorrin-2 dehydrogenase activity//NAD binding	GO:0005576	extracellular region	KOG1370	S-adenosylhomocysteine hydrolase
c102906_g1	968.686	173.468	2.4814	5.06e-167	1.98e-164	1742	546304032	XP_005712206.1	1380	0	Glutamine synthethase, partial [Chondrus crispus]>gi|507108594|emb|CDF32542.1| Glutamine synthethase, partial [Chondrus crispus]	299788702	AE016816.3	60	3.46e-20	Ashbya gossypii ATCC 10895 chromosome III, complete sequence	K01915	glnA, GLUL	glutamine synthetase	http://www.genome.jp/dbget-bin/www_bget?ko:K01915	P12424	1105	6.14e-145	Glutamine synthetase OS=Nicotiana plumbaginifolia PE=2 SV=1	PF00120//PF03951	Glutamine synthetase, catalytic domain//Glutamine synthetase, beta-Grasp domain	GO:0009252//GO:0006807//GO:0006542	peptidoglycan biosynthetic process//nitrogen compound metabolic process//glutamine biosynthetic process	GO:0004356	glutamate-ammonia ligase activity	--	--	KOG0683	Glutamine synthetase
c114677_g1	1118.29	257.118	2.1208	2.56e-165	9.89e-163	1185	--	--	--	--	--	--	--	--	--	--	--	--	--	--	--	--	--	--	--	--	--	--	--	--	--	--	--	--
c182805_g1	1318.85	380.142	1.7947	3.2e-163	1.22e-160	1627	546309232	XP_005713966.1	1077	4.34e-140	unnamed protein product [Chondrus crispus]>gi|507110379|emb|CDF34147.1| unnamed protein product [Chondrus crispus]	--	--	--	--	--	K07393	ECM4	putative glutathione S-transferase	http://www.genome.jp/dbget-bin/www_bget?ko:K07393	P42620	709	1.34e-86	Glutathionyl-hydroquinone reductase YqjG OS=Escherichia coli (strain K12) GN=yqjG PE=1 SV=1	PF13417//PF13409	Glutathione S-transferase, N-terminal domain//Glutathione S-transferase, N-terminal domain	--	--	GO:0005515	protein binding	--	--	KOG2903	Predicted glutathione S-transferase
c121074_g3	1769.09	732.216	1.2727	1.54e-147	5.57e-145	1722	567981287	ETL31730.1	157	9.19e-10	hypothetical protein L916_15534 [Phytophthora parasitica]>gi|570942708|gb|ETP07965.1| hypothetical protein F441_15922 [Phytophthora parasitica CJ01A1]	--	--	--	--	--	--	--	--	--	Q6PHF0	172	1.52e-12	Charged multivesicular body protein 1a OS=Danio rerio GN=chmp1a PE=2 SV=1	PF06635//PF03357//PF09446	Nodulation protein NolV//Snf7//VMA21-like domain	GO:0009877//GO:0007034//GO:0070072	nodulation//vacuolar transport//vacuolar proton-transporting V-type ATPase complex assembly	--	--	--	--	KOG3232	Vacuolar assembly/sorting protein DID2
c111556_g1	1239.21	384.965	1.6866	2.3e-143	7.97e-141	1901	157168256	ABV25602.1	1335	4.99e-178	putative mitochondrial ADP/ATP translocase [Chondrus crispus]	157168255	EF644578.1	239	1.18e-119	Chondrus crispus putative mitochondrial ADP/ATP translocase mRNA, complete cds; nuclear gene for mitochondrial product	K05863	SLC25A4S, ANT	solute carrier family 25 (mitochondrial adenine nucleotide translocator), member 4/5/6/31	http://www.genome.jp/dbget-bin/www_bget?ko:K05863	P31692	1208	6.28e-160	ADP,ATP carrier protein OS=Parachlorella kessleri PE=3 SV=1	PF06652//PF03150	Methuselah N-terminus//Di-haem cytochrome c peroxidase	GO:0055114//GO:0007186//GO:0006950	oxidation-reduction process//G-protein coupled receptor signaling pathway//response to stress	GO:0016491//GO:0004930	oxidoreductase activity//G-protein coupled receptor activity	--	--	KOG0749	Mitochondrial ADP/ATP carrier proteins
c119378_g1	1305.76	461.816	1.4995	3.07e-132	1.01e-129	5582	546304347	XP_005712308.1	1763	0	S-adenosylmethionine synthetase [Chondrus crispus]>gi|515796016|emb|CDF77434.1| S-adenosylmethionine synthetase [Chondrus crispus]	546304346	XM_005712251.1	483	0	Chondrus crispus S-adenosylmethionine synthetase (CHC_T00008826001) mRNA, complete cds	K00789	metK	S-adenosylmethionine synthetase	http://www.genome.jp/dbget-bin/www_bget?ko:K00789	Q54F07	1421	1.24e-178	S-adenosylmethionine synthase OS=Dictyostelium discoideum GN=metK PE=1 SV=1	PF09297//PF02773//PF02772//PF00438//PF08686	NADH pyrophosphatase zinc ribbon domain//S-adenosylmethionine synthetase, C-terminal domain//S-adenosylmethionine synthetase, central domain//S-adenosylmethionine synthetase, N-terminal domain//PLAC (protease and lacunin) domain	GO:0006556//GO:0006555	S-adenosylmethionine biosynthetic process//methionine metabolic process	GO:0004478//GO:0046872//GO:0008233//GO:0016787	methionine adenosyltransferase activity//metal ion binding//peptidase activity//hydrolase activity	--	--	KOG1506	S-adenosylmethionine synthetase
c69078_g1	1380.23	516.924	1.4169	7.11e-131	2.3e-128	1264	4877283	CAB43106.1	500	1.3e-56	light-harvesting protein [Galdieria sulphuraria]	--	--	--	--	--	--	--	--	--	P04782	188	1.4e-14	Chlorophyll a-b binding protein 25, chloroplastic OS=Petunia sp. GN=CAB25 PE=3 SV=1	--	--	--	--	--	--	--	--	--	--
c111971_g1	1711.05	768.586	1.1546	2.77e-127	8.8e-125	1578	546298195	XP_005710442.1	547	1.4e-63	unnamed protein product [Chondrus crispus]>gi|507106527|emb|CDF40148.1| unnamed protein product [Chondrus crispus]	--	--	--	--	--	K08910	LHCA4	light-harvesting complex I chlorophyll a/b binding protein 4	http://www.genome.jp/dbget-bin/www_bget?ko:K08910	Q9SQL2	170	3.76e-12	Chlorophyll a-b binding protein P4, chloroplastic OS=Pisum sativum GN=lhcA-P4 PE=1 SV=1	--	--	--	--	--	--	--	--	--	--
c152753_g1	501.522	3.63697	7.1074	1.27e-124	3.95e-122	2317	546305693	XP_005712721.1	352	5.64e-43	unnamed protein product [Chondrus crispus]>gi|507109065|emb|CDF32918.1| unnamed protein product [Chondrus crispus]	--	--	--	--	--	--	--	--	--	P10394	202	3.77e-16	Retrovirus-related Pol polyprotein from transposon 412 OS=Drosophila melanogaster GN=POL PE=3 SV=1	--	--	--	--	--	--	--	--	KOG0017	FOG: Transposon-encoded proteins with TYA, reverse transcriptase, integrase domains in various combinations
c119635_g4	1076.6	347.251	1.6324	2.36e-120	7.02e-118	4063	--	--	--	--	--	--	--	--	--	--	--	--	--	--	--	--	--	--	--	--	--	--	--	--	--	--	--	--
c113830_g1	781.387	174.416	2.1635	1.91e-118	5.54e-116	1459	546306996	XP_005713168.1	619	9.38e-72	unnamed protein product [Chondrus crispus]>gi|507109548|emb|CDF33365.1| unnamed protein product [Chondrus crispus]	--	--	--	--	--	--	--	--	--	--	--	--	--	--	--	--	--	--	--	--	--	--	--
c13114_g1	1458.95	624.926	1.2232	1.88e-116	5.36e-114	1627	--	--	--	--	--	--	--	--	--	--	--	--	--	--	--	--	--	--	PF02024//PF00468	Leptin//Ribosomal protein L34	GO:0006412//GO:0042254//GO:0007165	translation//ribosome biogenesis//signal transduction	GO:0005179//GO:0003735	hormone activity//structural constituent of ribosome	GO:0005622//GO:0005576//GO:0005840	intracellular//extracellular region//ribosome	--	--
c117350_g3	506.192	43.5645	3.5385	3.99e-116	1.12e-113	1262	546305425	XP_005712637.1	442	5.84e-49	unnamed protein product [Chondrus crispus]>gi|507108969|emb|CDF32836.1| unnamed protein product [Chondrus crispus]	--	--	--	--	--	--	--	--	--	Q91610	198	2.83e-15	Desert hedgehog protein A OS=Xenopus laevis GN=dhh-a PE=2 SV=1	PF01079//PF06112	Hint module//Gammaherpesvirus capsid protein	GO:0006508	proteolysis	GO:0008233	peptidase activity	GO:0019028	viral capsid	KOG3638	Sonic hedgehog and related proteins
c111901_g1	445.649	17.7895	4.6468	8.12e-116	2.26e-113	2116	551640414	XP_005823012.1	415	5.53e-43	hypothetical protein GUITHDRAFT_155342 [Guillardia theta CCMP2712]>gi|428167067|gb|EKX36032.1| hypothetical protein GUITHDRAFT_155342 [Guillardia theta CCMP2712]	--	--	--	--	--	--	--	--	--	--	--	--	--	--	--	--	--	--	--	--	--	--	--
c118801_g1	1108.7	392.081	1.4996	1.4e-112	3.8e-110	3904	546304544	XP_005712376.1	600	2.39e-65	unnamed protein product [Chondrus crispus]>gi|507108670|emb|CDF32605.1| unnamed protein product [Chondrus crispus]	754344992	XM_004349343.2	36	1.72e-06	Capsaspora owczarzaki ATCC 30864 GTPase EngB mRNA	--	--	--	--	A0R5M8	301	1.34e-27	Histidine N-alpha-methyltransferase OS=Mycobacterium smegmatis (strain ATCC 700084 / mc(2)155) GN=egtD PE=1 SV=1	PF05427//PF03699//PF00076//PF09280	Acidic fibroblast growth factor binding (FIBP)//Uncharacterised protein family (UPF0182)//RNA recognition motif. (a.k.a. RRM, RBD, or RNP domain)//XPC-binding domain	GO:0006281//GO:0006289//GO:0043161	DNA repair//nucleotide-excision repair//proteasome-mediated ubiquitin-dependent protein catabolic process	GO:0017134//GO:0003684//GO:0003676	fibroblast growth factor binding//damaged DNA binding//nucleic acid binding	GO:0016021	integral component of membrane	KOG0118	FOG: RRM domain
c114734_g1	649.377	116.936	2.4733	2.81e-112	7.59e-110	3113	546297115	XP_005710126.1	2687	0	transketolase, partial [Chondrus crispus]>gi|507106160|emb|CDF39832.1| transketolase, partial [Chondrus crispus]	121588215	CP000544.1	110	1e-47	Halorhodospira halophila SL1, complete genome	K00615	E2.2.1.1, tktA, tktB	transketolase	http://www.genome.jp/dbget-bin/www_bget?ko:K00615	Q43848	2123	0	Transketolase, chloroplastic OS=Solanum tuberosum PE=2 SV=1	PF02780//PF09363	Transketolase, C-terminal domain//XFP C-terminal domain	GO:0005975//GO:0008152	carbohydrate metabolic process//metabolic process	GO:0016832//GO:0003824	aldehyde-lyase activity//catalytic activity	--	--	KOG0523	Transketolase
c114801_g3	1628.9	777.283	1.0674	1.68e-110	4.47e-108	1081	546314169	XP_005715508.1	464	3.09e-51	Phycobilisome 31.8kD linker polypeptide [Chondrus crispus]>gi|507111988|emb|CDF35689.1| Phycobilisome 31.8kD linker polypeptide [Chondrus crispus]	--	--	--	--	--	--	--	--	--	P18542	202	1.14e-16	Phycobilisome 31.8 kDa linker polypeptide, phycoerythrin-associated, rod OS=Microchaete diplosiphon GN=cpeC PE=1 SV=3	PF01383	CpcD/allophycocyanin linker domain	--	--	--	--	GO:0030089	phycobilisome	--	--
c90262_g1	1386.98	604.211	1.1988	3.26e-108	8.47e-106	4330	546327085	XP_005719164.1	3377	0	NAD(P) transhydrogenase [Chondrus crispus]>gi|507115824|emb|CDF39253.1| NAD(P) transhydrogenase [Chondrus crispus]	--	--	--	--	--	K00323	NNT	NAD(P) transhydrogenase	http://www.genome.jp/dbget-bin/www_bget?ko:K00323	Q61941	2442	0	NAD(P) transhydrogenase, mitochondrial OS=Mus musculus GN=Nnt PE=1 SV=2	PF01134//PF02826//PF02233//PF00070//PF07992//PF00205//PF13241//PF00107	Glucose inhibited division protein A//D-isomer specific 2-hydroxyacid dehydrogenase, NAD binding domain//NAD(P) transhydrogenase beta subunit//Pyridine nucleotide-disulphide oxidoreductase//Pyridine nucleotide-disulphide oxidoreductase//Thiamine pyrophosphate enzyme, central domain//Putative NAD(P)-binding//Zinc-binding dehydrogenase	GO:0055114//GO:0006769//GO:0046497//GO:0008033//GO:0006779//GO:0019354	oxidation-reduction process//nicotinamide metabolic process//nicotinate nucleotide metabolic process//tRNA processing//porphyrin-containing compound biosynthetic process//siroheme biosynthetic process	GO:0008750//GO:0000287//GO:0050660//GO:0030976//GO:0016491//GO:0050661//GO:0043115//GO:0051287	NAD(P)+ transhydrogenase (AB-specific) activity//magnesium ion binding//flavin adenine dinucleotide binding//thiamine pyrophosphate binding//oxidoreductase activity//NADP binding//precorrin-2 dehydrogenase activity//NAD binding	GO:0016021	integral component of membrane	--	--
c137642_g1	837.427	234.189	1.8383	4.49e-107	1.13e-104	2976	546312404	XP_005714962.1	1213	1.75e-152	Dolichyl-phosphate-mannose--protein mannosyltransferase, family GT39 [Chondrus crispus]>gi|507111419|emb|CDF35143.1| Dolichyl-phosphate-mannose--protein mannosyltransferase, family GT39 [Chondrus crispus]	--	--	--	--	--	--	--	--	--	P46971	206	4.39e-15	Dolichyl-phosphate-mannose--protein mannosyltransferase 4 OS=Saccharomyces cerevisiae (strain ATCC 204508 / S288c) GN=PMT4 PE=1 SV=1	PF02366	Dolichyl-phosphate-mannose-protein mannosyltransferase	GO:0006493	protein O-linked glycosylation	GO:0000030	mannosyltransferase activity	GO:0016020//GO:0000136	membrane//alpha-1,6-mannosyltransferase complex	KOG3359	Dolichyl-phosphate-mannose:protein O-mannosyl transferase
c117768_g2	531.46	74.4788	2.8351	7.67e-104	1.86e-101	1405	--	--	--	--	--	--	--	--	--	--	--	--	--	--	--	--	--	--	PF04706	Dickkopf N-terminal cysteine-rich region	GO:0007275//GO:0030178	multicellular organismal development//negative regulation of Wnt signaling pathway	--	--	GO:0005576	extracellular region	--	--
c28934_g1	382.938	10.2784	5.2194	6.96e-102	1.68e-99	871	--	--	--	--	--	--	--	--	--	--	--	--	--	--	--	--	--	--	PF11610	Scaffold protein Ste5-Fus5 binding region	--	--	GO:0019900	kinase binding	--	--	--	--
c197986_g1	1457.28	683.75	1.0917	9.96e-102	2.39e-99	1417	546327425	XP_005719275.1	602	2.62e-72	Light-harvest protein [Chondrus crispus]>gi|507115945|emb|CDF39364.1| Light-harvest protein [Chondrus crispus]	--	--	--	--	--	K08907	LHCA1	light-harvesting complex I chlorophyll a/b binding protein 1	http://www.genome.jp/dbget-bin/www_bget?ko:K08907	Q9SDM1	190	9.43e-15	Chlorophyll a-b binding protein 1B-21, chloroplastic OS=Hordeum vulgare GN=LHC Ib-21 PE=1 SV=1	--	--	--	--	--	--	--	--	--	--
c109145_g1	1274.07	553.056	1.2039	4.71e-100	1.11e-97	3595	546301228	XP_005711345.1	506	3.4e-55	unnamed protein product [Chondrus crispus]>gi|507107597|emb|CDF41051.1| unnamed protein product [Chondrus crispus]	--	--	--	--	--	K08907	LHCA1	light-harvesting complex I chlorophyll a/b binding protein 1	http://www.genome.jp/dbget-bin/www_bget?ko:K08907	Q32904	180	9.12e-13	Chlorophyll a-b binding protein 3, chloroplastic OS=Pisum sativum GN=lhca3 PE=1 SV=1	--	--	--	--	--	--	--	--	--	--
c29173_g1	730.935	194.578	1.9094	1.48e-97	3.45e-95	1231	--	--	--	--	--	--	--	--	--	--	--	--	--	--	--	--	--	--	PF00734	Fungal cellulose binding domain	GO:0005975	carbohydrate metabolic process	GO:0004553//GO:0030248	hydrolase activity, hydrolyzing O-glycosyl compounds//cellulose binding	GO:0005576	extracellular region	--	--
c118614_g1	814.327	249.607	1.706	4.65e-96	1.06e-93	3298	546307659	XP_005713402.1	1869	0	unnamed protein product [Chondrus crispus]>gi|507109791|emb|CDF33599.1| unnamed protein product [Chondrus crispus]	--	--	--	--	--	--	--	--	--	P0C1T0	700	9.77e-77	Membrane metallo-endopeptidase-like 1 OS=Rattus norvegicus GN=Mmel1 PE=1 SV=1	PF05649//PF01431	Peptidase family M13//Peptidase family M13	GO:0006508	proteolysis	GO:0004222	metalloendopeptidase activity	--	--	KOG3624	M13 family peptidase
c113449_g1	970.605	352.549	1.4611	6.66e-96	1.51e-93	2496	546312464	XP_005714978.1	165	3.18e-10	Gal-2,6-Sulfurylases II [Chondrus crispus]>gi|507111437|emb|CDF35159.1| Gal-2,6-Sulfurylases II [Chondrus crispus]	--	--	--	--	--	--	--	--	--	--	--	--	--	PF00039//PF00770	Fibronectin type I domain//Adenovirus endoprotease	GO:0006508	proteolysis	GO:0004197	cysteine-type endopeptidase activity	GO:0005576	extracellular region	--	--
c14977_g1	543.302	95.0355	2.5152	1.06e-95	2.39e-93	3325	--	--	--	--	--	--	--	--	--	--	--	--	--	--	--	--	--	--	--	--	--	--	--	--	--	--	--	--
c118877_g1	601.009	127.531	2.2365	1.37e-94	3e-92	3298	669166882	XP_008619003.1	530	1.06e-58	Ras-like protein Rab-11B [Saprolegnia diclina VS20]>gi|530729341|gb|EQC27583.1| Ras-like protein Rab-11B [Saprolegnia diclina VS20]	302691565	XM_003035416.1	57	3.08e-18	Schizophyllum commune H4-8 hypothetical protein, mRNA	K07904	RAB11A	Ras-related protein Rab-11A	http://www.genome.jp/dbget-bin/www_bget?ko:K07904	Q9S810	505	5.36e-56	Ras-related protein RABA1i OS=Arabidopsis thaliana GN=RABA1I PE=2 SV=1	PF00400//PF00025//PF04670//PF00071//PF08477	WD domain, G-beta repeat//ADP-ribosylation factor family//Gtr1/RagA G protein conserved region//Ras family//Ras of Complex, Roc, domain of DAPkinase	GO:0007264	small GTPase mediated signal transduction	GO:0005525//GO:0005515	GTP binding//protein binding	--	--	KOG0087	GTPase Rab11/YPT3, small G protein superfamily
c114947_g2	608.181	138.521	2.1344	2.27e-91	4.85e-89	5094	545704290	XP_005704468.1	1543	0	alpha-xylosidase [Galdieria sulphuraria]>gi|452820912|gb|EME27948.1| alpha-xylosidase [Galdieria sulphuraria]	--	--	--	--	--	K14864	FTSJ1, TRM7	tRNA (cytidine32/guanosine34-2'-O)-methyltransferase	http://www.genome.jp/dbget-bin/www_bget?ko:K14864	O36015	733	3.26e-85	Putative tRNA (cytidine(32)/guanosine(34)-2'-O)-methyltransferase OS=Schizosaccharomyces pombe (strain 972 / ATCC 24843) GN=SPAC4F10.03c PE=3 SV=1	PF02254//PF01728//PF01055//PF01189	TrkA-N domain//FtsJ-like methyltransferase//Glycosyl hydrolases family 31//16S rRNA methyltransferase RsmF	GO:0032259//GO:0005975//GO:0006813	methylation//carbohydrate metabolic process//potassium ion transport	GO:0008168//GO:0004553	methyltransferase activity//hydrolase activity, hydrolyzing O-glycosyl compounds	--	--	KOG1099	SAM-dependent methyltransferase/cell division protein FtsJ
c91493_g1	1172.08	514.077	1.189	7.48e-91	1.59e-88	1165	546296994	XP_005710084.1	591	8.64e-72	Light-harvesting complex I polypeptide [Chondrus crispus]>gi|507106108|emb|CDF39790.1| Light-harvesting complex I polypeptide [Chondrus crispus]	--	--	--	--	--	K08907	LHCA1	light-harvesting complex I chlorophyll a/b binding protein 1	http://www.genome.jp/dbget-bin/www_bget?ko:K08907	P10708	174	7.38e-13	Chlorophyll a-b binding protein 7, chloroplastic OS=Solanum lycopersicum GN=CAB7 PE=3 SV=1	--	--	--	--	--	--	--	--	--	--
c118353_g2	541.467	108.16	2.3237	1.29e-88	2.67e-86	5306	546309379	XP_005714020.1	2432	0	5-methyltetrahydropteroyltriglutamate--homocysteine methyltransferase [Chondrus crispus]>gi|507110436|emb|CDF34201.1| 5-methyltetrahydropteroyltriglutamate--homocysteine methyltransferase [Chondrus crispus]	--	--	--	--	--	--	--	--	--	Q117R7	1837	0	5-methyltetrahydropteroyltriglutamate--homocysteine methyltransferase OS=Trichodesmium erythraeum (strain IMS101) GN=metE PE=3 SV=1	PF00999//PF08267//PF01717	Sodium/hydrogen exchanger family//Cobalamin-independent synthase, N-terminal domain//Cobalamin-independent synthase, Catalytic domain	GO:0009086//GO:0006812//GO:0006885//GO:0055085//GO:0008652	methionine biosynthetic process//cation transport//regulation of pH//transmembrane transport//cellular amino acid biosynthetic process	GO:0015299//GO:0003871//GO:0008270	solute:proton antiporter activity//5-methyltetrahydropteroyltriglutamate-homocysteine S-methyltransferase activity//zinc ion binding	GO:0016021	integral component of membrane	KOG2263	Methionine synthase II (cobalamin-independent)
c117163_g1	702.414	201.931	1.7985	5.06e-88	1.03e-85	2575	544210609	XP_005535705.1	248	2.36e-19	hypothetical protein CYME_CMF031C [Cyanidioschyzon merolae strain 10D]>gi|449016017|dbj|BAM79419.1| hypothetical protein CYME_CMF031C [Cyanidioschyzon merolae strain 10D]	--	--	--	--	--	--	--	--	--	--	--	--	--	--	--	--	--	--	--	--	--	--	--
c99504_g1	799.817	277.754	1.5259	2.36e-83	4.66e-81	1898	--	--	--	--	--	--	--	--	--	--	--	--	--	--	--	--	--	--	PF02184	HAT (Half-A-TPR) repeat	GO:0006396	RNA processing	--	--	GO:0005622	intracellular	--	--
c116463_g1	454.989	76.0601	2.5806	2.56e-82	4.97e-80	2902	298713692	CBJ48883.1	656	2.29e-74	expressed unknown protein [Ectocarpus siliculosus]	--	--	--	--	--	--	--	--	--	--	--	--	--	PF07503//PF03015//PF12634	HypF finger//Male sterility protein//Inheritance of peroxisomes protein 1	GO:0045033	peroxisome inheritance	GO:0008270//GO:0080019	zinc ion binding//fatty-acyl-CoA reductase (alcohol-forming) activity	GO:0005780	extrinsic component of intraperoxisomal membrane	--	--
c119823_g1	612.1	162.319	1.9149	2.99e-82	5.77e-80	3438	546322156	XP_005717739.1	4019	0	Starch phosphorylase [Chondrus crispus]>gi|507114308|emb|CDF37868.1| Starch phosphorylase [Chondrus crispus]	255085619	XM_002505195.1	100	4.01e-42	Micromonas sp. RCC299 chromosome 11 glycosyltransferase family 35 protein (PHO1) mRNA, complete cds	K00688	E2.4.1.1, glgP, PYG	starch phosphorylase	http://www.genome.jp/dbget-bin/www_bget?ko:K00688	Q00766	2511	0	Glycogen phosphorylase 1 OS=Dictyostelium discoideum GN=glpV PE=1 SV=3	PF00343//PF01484	Carbohydrate phosphorylase//Nematode cuticle collagen N-terminal domain	GO:0005975	carbohydrate metabolic process	GO:0042302//GO:0008184	structural constituent of cuticle//glycogen phosphorylase activity	--	--	KOG2099	Glycogen phosphorylase
c43360_g1	322.062	18.6592	4.1094	1.17e-80	2.23e-78	1398	--	--	--	--	--	--	--	--	--	--	--	--	--	--	--	--	--	--	--	--	--	--	--	--	--	--	--	--
c117834_g1	856.107	327.88	1.3846	9.4e-80	1.77e-77	2211	546299288	XP_005710775.1	1650	0	fructose-1,6-biphosphate aldolase [Chondrus crispus]>gi|507106911|emb|CDF40481.1| fructose-1,6-biphosphate aldolase [Chondrus crispus]	326499907	AK359580.1	60	4.42e-20	Hordeum vulgare subsp. vulgare mRNA for predicted protein, complete cds, clone: NIASHv1099G05	K01623	ALDO	fructose-bisphosphate aldolase, class I	http://www.genome.jp/dbget-bin/www_bget?ko:K01623	Q40677	1087	1.12e-139	Fructose-bisphosphate aldolase, chloroplastic OS=Oryza sativa subsp. japonica GN=Os11g0171300 PE=1 SV=2	PF00274	Fructose-bisphosphate aldolase class-I	GO:0015976//GO:0006000//GO:0006096//GO:0006098//GO:0006020//GO:0006013//GO:0006094	carbon utilization//fructose metabolic process//glycolytic process//pentose-phosphate shunt//inositol metabolic process//mannose metabolic process//gluconeogenesis	GO:0004332	fructose-bisphosphate aldolase activity	--	--	KOG1557	Fructose-biphosphate aldolase
c112941_g1	961.181	406.787	1.2405	1.24e-78	2.29e-76	1088	--	--	--	--	--	--	--	--	--	--	--	--	--	--	--	--	--	--	PF07810	TMC domain	--	--	--	--	GO:0016021	integral component of membrane	--	--
c114048_g1	814.661	303.529	1.4244	1.75e-78	3.21e-76	3132	546307497	XP_005713345.1	2564	0	cell division protein FtsH [Chondrus crispus]>gi|507109732|emb|CDF33542.1| cell division protein FtsH [Chondrus crispus]	427353741	CP003946.1	132	5.94e-60	Leptolyngbya sp. PCC 7376, complete genome	K03798	ftsH, hflB	cell division protease FtsH	http://www.genome.jp/dbget-bin/www_bget?ko:K03798	P72991	1882	0	ATP-dependent zinc metalloprotease FtsH 3 OS=Synechocystis sp. (strain PCC 6803 / Kazusa) GN=ftsH3 PE=1 SV=1	PF06480//PF02367//PF07728//PF07724//PF01695//PF05496//PF06068//PF01434//PF00004	FtsH Extracellular//Threonylcarbamoyl adenosine biosynthesis protein TsaE//AAA domain (dynein-related subfamily)//AAA domain (Cdc48 subfamily)//IstB-like ATP binding protein//Holliday junction DNA helicase ruvB N-terminus//TIP49 C-terminus//Peptidase family M41//ATPase family associated with various cellular activities (AAA)	GO:0006281//GO:0006310//GO:0002949//GO:0006508	DNA repair//DNA recombination//tRNA threonylcarbamoyladenosine modification//proteolysis	GO:0005524//GO:0016887//GO:0004222//GO:0008270//GO:0009378//GO:0003678	ATP binding//ATPase activity//metalloendopeptidase activity//zinc ion binding//four-way junction helicase activity//DNA helicase activity	GO:0009379//GO:0005657//GO:0016021	Holliday junction helicase complex//replication fork//integral component of membrane	KOG0731	AAA+-type ATPase containing the peptidase M41 domain
c113360_g1	886.795	377.691	1.2314	4.56e-72	7.8e-70	3317	--	--	--	--	--	--	--	--	--	--	--	--	--	--	--	--	--	--	--	--	--	--	--	--	--	--	--	--
c116958_g1	450.403	95.3518	2.2399	1.85e-71	3.13e-69	3230	544215233	XP_005537762.1	1216	3.69e-155	stress-inducible pyridoxine biosynthesis protein SOR [Cyanidioschyzon merolae strain 10D]>gi|449018324|dbj|BAM81726.1| stress-inducible pyridoxine biosynthesis protein SOR [Cyanidioschyzon merolae strain 10D]	115470140	NM_001065204.1	233	4.38e-116	Oryza sativa Japonica Group Os07g0100200 (Os07g0100200) mRNA, complete cds	K06215	pdxS, pdx1	pyridoxal 5'-phosphate synthase pdxS subunit	http://www.genome.jp/dbget-bin/www_bget?ko:K06215	Q69LA6	1057	1.04e-132	Probable pyridoxal 5'-phosphate synthase subunit PDX1.1 OS=Oryza sativa subsp. japonica GN=PDX11 PE=2 SV=1	PF04131//PF02244//PF01680//PF03060//PF00218//PF01789//PF06003//PF01207	Putative N-acetylmannosamine-6-phosphate epimerase//Carboxypeptidase activation peptide//SOR/SNZ family//Nitronate monooxygenase//Indole-3-glycerol phosphate synthase//PsbP//Survival motor neuron protein (SMN)//Dihydrouridine synthase (Dus)	GO:0006397//GO:0015979//GO:0042819//GO:0009094//GO:0006051//GO:0042823//GO:0006508//GO:0008033//GO:0006040//GO:0006807//GO:0000162//GO:0006571//GO:0055114	mRNA processing//photosynthesis//vitamin B6 biosynthetic process//L-phenylalanine biosynthetic process//N-acetylmannosamine metabolic process//pyridoxal phosphate biosynthetic process//proteolysis//tRNA processing//amino sugar metabolic process//nitrogen compound metabolic process//tryptophan biosynthetic process//tyrosine biosynthetic process//oxidation-reduction process	GO:0018580//GO:0047465//GO:0004180//GO:0050660//GO:0004425//GO:0005509//GO:0003723//GO:0017150	nitronate monooxygenase activity//N-acylglucosamine-6-phosphate 2-epimerase activity//carboxypeptidase activity//flavin adenine dinucleotide binding//indole-3-glycerol-phosphate synthase activity//calcium ion binding//RNA binding//tRNA dihydrouridine synthase activity	GO:0009654//GO:0009523//GO:0005737//GO:0005634//GO:0019898	photosystem II oxygen evolving complex//photosystem II//cytoplasm//nucleus//extrinsic component of membrane	KOG1606	Stationary phase-induced protein, SOR/SNZ family
c122232_g1	401.868	75.4275	2.4136	1.21e-68	2e-66	6553	546323824	XP_005718191.1	1311	1.6e-154	unnamed protein product [Chondrus crispus]>gi|507114779|emb|CDF38306.1| unnamed protein product [Chondrus crispus]	--	--	--	--	--	--	--	--	--	P10394	905	2.04e-98	Retrovirus-related Pol polyprotein from transposon 412 OS=Drosophila melanogaster GN=POL PE=3 SV=1	PF00665//PF00287//PF13683	Integrase core domain//Sodium / potassium ATPase beta chain//Integrase core domain	GO:0015074//GO:0006813//GO:0006814	DNA integration//potassium ion transport//sodium ion transport	--	--	GO:0005890	sodium:potassium-exchanging ATPase complex	KOG0017	FOG: Transposon-encoded proteins with TYA, reverse transcriptase, integrase domains in various combinations
c112110_g1	526.29	145.874	1.8511	1.72e-68	2.83e-66	490	--	--	--	--	--	--	--	--	--	--	--	--	--	--	--	--	--	--	PF08092	Magi peptide toxin family	GO:0006810	transport	GO:0019871	sodium channel inhibitor activity	GO:0005576	extracellular region	--	--
c110275_g1	419.881	87.3663	2.2648	1.85e-67	2.98e-65	2610	545713478	XP_005709042.1	486	1.41e-51	D-amino-acid oxidase [Galdieria sulphuraria]>gi|452825526|gb|EME32522.1| D-amino-acid oxidase [Galdieria sulphuraria]	--	--	--	--	--	--	--	--	--	P24552	250	2.26e-21	D-amino-acid oxidase OS=Fusarium solani subsp. pisi PE=1 SV=1	PF01266//PF02737//PF01134//PF03721//PF00070//PF01494//PF13241//PF02882//PF07992//PF02558	FAD dependent oxidoreductase//3-hydroxyacyl-CoA dehydrogenase, NAD binding domain//Glucose inhibited division protein A//UDP-glucose/GDP-mannose dehydrogenase family, NAD binding domain//Pyridine nucleotide-disulphide oxidoreductase//FAD binding domain//Putative NAD(P)-binding//Tetrahydrofolate dehydrogenase/cyclohydrolase, NAD(P)-binding domain//Pyridine nucleotide-disulphide oxidoreductase//Ket…	GO:0015940//GO:0006631//GO:0055114//GO:0006554//GO:0019354//GO:0018874//GO:0006552//GO:0006779//GO:0006550//GO:0006574//GO:0006568//GO:0008033//GO:0046487//GO:0009396//GO:0006633	pantothenate biosynthetic process//fatty acid metabolic process//oxidation-reduction process//lysine catabolic process//siroheme biosynthetic process//benzoate metabolic process//leucine catabolic process//porphyrin-containing compound biosynthetic process//isoleucine catabolic process//valine catabolic process//tryptophan metabolic process//tRNA processing//glyoxylate metabolic process//folic ac…	GO:0071949//GO:0043115//GO:0051287//GO:0004488//GO:0008677//GO:0003857//GO:0016491//GO:0003824//GO:0016616//GO:0050660	FAD binding//precorrin-2 dehydrogenase activity//NAD binding//methylenetetrahydrofolate dehydrogenase (NADP+) activity//2-dehydropantoate 2-reductase activity//3-hydroxyacyl-CoA dehydrogenase activity//oxidoreductase activity//catalytic activity//oxidoreductase activity, acting on the CH-OH group of donors, NAD or NADP as acceptor//flavin adenine dinucleotide binding	--	--	KOG3923	D-aspartate oxidase
c118483_g1	918.568	422.758	1.1196	9.85e-67	1.57e-64	5522	546310755	XP_005714450.1	2496	0	alanine--tRNA ligase [Chondrus crispus]>gi|507110892|emb|CDF34631.1| alanine--tRNA ligase [Chondrus crispus]	--	--	--	--	--	K01872	AARS, alaS	alanyl-tRNA synthetase	http://www.genome.jp/dbget-bin/www_bget?ko:K01872	B1WYQ5	2172	0	Alanine--tRNA ligase OS=Cyanothece sp. (strain ATCC 51142) GN=alaS PE=3 SV=1	PF15015//PF01191//PF02272//PF07716//PF07973//PF00170//PF01411//PF05443	Spermatogenesis-associated, N-terminal//RNA polymerase Rpb5, C-terminal domain//DHHA1 domain//Basic region leucine zipper//Threonyl and Alanyl tRNA synthetase second additional domain//bZIP transcription factor//tRNA synthetases class II (A)//ROS/MUCR transcriptional regulator protein	GO:0006206//GO:0007283//GO:0006522//GO:0006531//GO:0006351//GO:0006419//GO:0043039//GO:0006355//GO:0006144	pyrimidine nucleobase metabolic process//spermatogenesis//alanine metabolic process//aspartate metabolic process//transcription, DNA-templated//alanyl-tRNA aminoacylation//tRNA aminoacylation//regulation of transcription, DNA-templated//purine nucleobase metabolic process	GO:0003676//GO:0043565//GO:0005524//GO:0000166//GO:0004813//GO:0016876//GO:0003677//GO:0008270//GO:0003899//GO:0003700	nucleic acid binding//sequence-specific DNA binding//ATP binding//nucleotide binding//alanine-tRNA ligase activity//ligase activity, forming aminoacyl-tRNA and related compounds//DNA binding//zinc ion binding//DNA-directed RNA polymerase activity//transcription factor activity, sequence-specific DNA binding	GO:0005730//GO:0005794//GO:0005667	nucleolus//Golgi apparatus//transcription factor complex	KOG0188	Alanyl-tRNA synthetase
c112083_g1	999.292	491.781	1.0229	3.71e-65	5.87e-63	3020	545705062	XP_005704852.1	753	5.7e-86	cytochrome p450 [Galdieria sulphuraria]>gi|452821300|gb|EME28332.1| cytochrome p450 [Galdieria sulphuraria]	--	--	--	--	--	--	--	--	--	P73728	553	2.55e-63	Putative peroxiredoxin sll1621 OS=Synechocystis sp. (strain PCC 6803 / Kazusa) GN=sll1621 PE=1 SV=1	PF00578//PF00067//PF08534	AhpC/TSA family//Cytochrome P450//Redoxin	GO:0055114	oxidation-reduction process	GO:0016491//GO:0016705//GO:0005506//GO:0020037//GO:0016209	oxidoreductase activity//oxidoreductase activity, acting on paired donors, with incorporation or reduction of molecular oxygen//iron ion binding//heme binding//antioxidant activity	--	--	KOG0157	Cytochrome P450 CYP4/CYP19/CYP26 subfamilies
c116708_g1	655.548	241.068	1.4433	1.8e-64	2.83e-62	1982	--	--	--	--	--	--	--	--	--	--	--	--	--	--	--	--	--	--	--	--	--	--	--	--	--	--	--	--
c152576_g1	309.636	38.2672	3.0164	2.48e-64	3.85e-62	2492	--	--	--	--	--	--	--	--	--	--	--	--	--	--	--	--	--	--	--	--	--	--	--	--	--	--	--	--
c152575_g1	699.663	274.591	1.3494	1.32e-63	2.02e-61	898	--	--	--	--	--	--	--	--	--	--	--	--	--	--	--	--	--	--	--	--	--	--	--	--	--	--	--	--
c110685_g1	334.737	51.471	2.7012	1.67e-63	2.55e-61	3132	546325514	XP_005718678.1	946	3.44e-110	unnamed protein product [Chondrus crispus]>gi|507115298|emb|CDF38773.1| unnamed protein product [Chondrus crispus]	--	--	--	--	--	--	--	--	--	Q7Z2K6	484	1.59e-48	Endoplasmic reticulum metallopeptidase 1 OS=Homo sapiens GN=ERMP1 PE=1 SV=2	PF01546	Peptidase family M20/M25/M40	GO:0008152	metabolic process	GO:0016787	hydrolase activity	--	--	KOG2194	Aminopeptidases of the M20 family
c121353_g1	419.21	98.5974	2.0881	3.53e-62	5.31e-60	1865	546326941	XP_005719093.1	261	6.72e-29	Glycosyltransferase, family GT27 [Chondrus crispus]>gi|507115751|emb|CDF39182.1| Glycosyltransferase, family GT27 [Chondrus crispus]	--	--	--	--	--	--	--	--	--	Q9WUR2	176	2.94e-12	Enoyl-CoA delta isomerase 2, mitochondrial OS=Mus musculus GN=Eci2 PE=1 SV=2	PF16113//PF00378	Enoyl-CoA hydratase/isomerase//Enoyl-CoA hydratase/isomerase	GO:0008152	metabolic process	GO:0016836//GO:0003824	hydro-lyase activity//catalytic activity	--	--	KOG0016	Enoyl-CoA hydratase/isomerase
c114073_g1	295.459	37.0022	2.9973	3.57e-61	5.24e-59	1349	546322831	XP_005717894.1	1181	3.67e-157	sedoheptulose-1,7-bisphosphatase [Chondrus crispus]>gi|99903878|gb|ABF68593.1| chloroplast sedoheptulose-1,7-bisphosphatase [Chondrus crispus]>gi|103614455|gb|ABF68603.1| chloroplast sedoheptulose-1,7-bisphosphatase [Chondrus crispus]>gi|116582776|gb|ABK00062.1| chloroplast sedoheptulose-1,7-bisphosphatase [Chondrus crispus]>gi|507114476|emb|CDF38025.1| sedoheptulose-1,7-bisphosphatase [Chondrus …	--	--	--	--	--	K01100	E3.1.3.37	sedoheptulose-bisphosphatase	http://www.genome.jp/dbget-bin/www_bget?ko:K01100	O20252	748	7.63e-93	Sedoheptulose-1,7-bisphosphatase, chloroplastic OS=Spinacia oleracea PE=2 SV=1	PF00316	Fructose-1-6-bisphosphatase	GO:0005975//GO:0006094//GO:0006013//GO:0015976//GO:0006096//GO:0006098//GO:0006000	carbohydrate metabolic process//gluconeogenesis//mannose metabolic process//carbon utilization//glycolytic process//pentose-phosphate shunt//fructose metabolic process	GO:0042578//GO:0050278//GO:0042132	phosphoric ester hydrolase activity//sedoheptulose-bisphosphatase activity//fructose 1,6-bisphosphate 1-phosphatase activity	--	--	KOG1458	Fructose-1,6-bisphosphatase
c115118_g1	467.248	130.456	1.8406	1.21e-60	1.72e-58	4911	546316948	XP_005716298.1	3812	0	glycine dehydrogenase (decarboxylating), mitochondrial precursor [Chondrus crispus]>gi|507112817|emb|CDF36479.1| glycine dehydrogenase (decarboxylating), mitochondrial precursor [Chondrus crispus]	430790723	CP003738.1	99	2.07e-41	Pseudomonas putida HB3267, complete genome	K00281	GLDC, gcvP	glycine dehydrogenase	http://www.genome.jp/dbget-bin/www_bget?ko:K00281	P49361	2888	0	Glycine dehydrogenase (decarboxylating) A, mitochondrial OS=Flaveria pringlei GN=GDCSPA PE=2 SV=1	PF07465//PF01212//PF00155//PF02347	Photosystem I protein M (PsaM)//Beta-eliminating lyase//Aminotransferase class I and II//Glycine cleavage system P-protein	GO:0015979//GO:0006566//GO:0009058//GO:0006546//GO:0006563//GO:0006520//GO:0006544//GO:0055114	photosynthesis//threonine metabolic process//biosynthetic process//glycine catabolic process//L-serine metabolic process//cellular amino acid metabolic process//glycine metabolic process//oxidation-reduction process	GO:0004375//GO:0030170//GO:0016829	glycine dehydrogenase (decarboxylating) activity//pyridoxal phosphate binding//lyase activity	--	--	KOG2040	Glycine dehydrogenase (decarboxylating)
c116531_g1	365.426	72.8975	2.3256	1.88e-60	2.67e-58	1262	--	--	--	--	--	--	--	--	--	--	--	--	--	--	--	--	--	--	--	--	--	--	--	--	--	--	--	--
c116580_g1	374.098	80.0133	2.2251	2.78e-59	3.86e-57	1239	546318296	XP_005716677.1	1006	2.69e-131	phosphoribulokinase [Chondrus crispus]>gi|507113223|emb|CDF36858.1| phosphoribulokinase [Chondrus crispus]	303277554	XM_003058025.1	184	2.86e-89	Micromonas pusilla CCMP1545 predicted protein, mRNA	K00855	PRK, prkB	phosphoribulokinase	http://www.genome.jp/dbget-bin/www_bget?ko:K00855	P26302	867	7.04e-111	Phosphoribulokinase, chloroplastic OS=Triticum aestivum PE=2 SV=1	PF00485	Phosphoribulokinase / Uridine kinase family	GO:0008152	metabolic process	GO:0016301//GO:0005524	kinase activity//ATP binding	--	--	KOG4203	Armadillo/beta-Catenin/plakoglobin
c69093_g1	348.58	67.5211	2.3681	9.73e-59	1.33e-56	1910	546304368	XP_005712315.1	1442	0	fructose-1,6-bisphosphatase [Chondrus crispus]>gi|99904496|gb|ABF68601.1| cytosolic fructose-1,6-bisphosphatase [Chondrus crispus]>gi|515796023|emb|CDF77441.1| fructose-1,6-bisphosphatase [Chondrus crispus]	168274232	AB127046.1	242	2.55e-121	Porphyra yezoensis mRNA for fructose-bisphosphatase, complete cds	K03841	FBP, fbp	fructose-1,6-bisphosphatase I	http://www.genome.jp/dbget-bin/www_bget?ko:K03841	P46276	1007	9.67e-130	Fructose-1,6-bisphosphatase, cytosolic OS=Solanum tuberosum PE=2 SV=1	PF00316	Fructose-1-6-bisphosphatase	GO:0005975//GO:0006094//GO:0006013//GO:0015976//GO:0006096//GO:0006098//GO:0006000	carbohydrate metabolic process//gluconeogenesis//mannose metabolic process//carbon utilization//glycolytic process//pentose-phosphate shunt//fructose metabolic process	GO:0042578//GO:0042132	phosphoric ester hydrolase activity//fructose 1,6-bisphosphate 1-phosphatase activity	--	--	KOG1458	Fructose-1,6-bisphosphatase
c110472_g1	906.226	449.086	1.0129	1.41e-58	1.92e-56	1943	694400567	XP_009375368.1	260	5.85e-23	PREDICTED: cyclin-U4-1 [Pyrus x bretschneideri]	--	--	--	--	--	--	--	--	--	O80513	251	1.29e-22	Cyclin-U4-1 OS=Arabidopsis thaliana GN=CYCU4-1 PE=1 SV=1	PF05201//PF08613	Glutamyl-tRNAGlu reductase, N-terminal domain//Cyclin	GO:0000079//GO:0055114//GO:0033014	regulation of cyclin-dependent protein serine/threonine kinase activity//oxidation-reduction process//tetrapyrrole biosynthetic process	GO:0050661//GO:0008883//GO:0019901	NADP binding//glutamyl-tRNA reductase activity//protein kinase binding	--	--	KOG1674	Cyclin
c11465_g1	366.677	77.6413	2.2396	1.65e-58	2.24e-56	1114	--	--	--	--	--	--	--	--	--	--	--	--	--	--	--	--	--	--	--	--	--	--	--	--	--	--	--	--
c104176_g1	387.108	91.3986	2.0825	2.11e-57	2.82e-55	4849	546326620	XP_005718996.1	1865	0	unnamed protein product [Chondrus crispus]>gi|507115642|emb|CDF39085.1| unnamed protein product [Chondrus crispus]	303274640	XM_003056591.1	45	2.13e-11	Micromonas pusilla CCMP1545 triosephosphate isomerase, mRNA	K01663	HIS7	glutamine amidotransferase / cyclase	http://www.genome.jp/dbget-bin/www_bget?ko:K01663	O94303	1517	0	Imidazole glycerol phosphate synthase hisHF OS=Schizosaccharomyces pombe (strain 972 / ATCC 24843) GN=his4 PE=3 SV=3	PF00977//PF07685//PF01174//PF00121	Histidine biosynthesis protein//CobB/CobQ-like glutamine amidotransferase domain//SNO glutamine amidotransferase family//Triosephosphate isomerase	GO:0006541//GO:0042823//GO:0000105//GO:0006013//GO:0006094//GO:0042819//GO:0015976//GO:0006000//GO:0046486//GO:0006096//GO:0006020//GO:0008152//GO:0009236	glutamine metabolic process//pyridoxal phosphate biosynthetic process//histidine biosynthetic process//mannose metabolic process//gluconeogenesis//vitamin B6 biosynthetic process//carbon utilization//fructose metabolic process//glycerolipid metabolic process//glycolytic process//inositol metabolic process//metabolic process//cobalamin biosynthetic process	GO:0003824//GO:0004807//GO:0004359	catalytic activity//triose-phosphate isomerase activity//glutaminase activity	--	--	KOG0623	Glutamine amidotransferase/cyclase
c57743_g1	223.158	13.9944	3.9951	9.59e-56	1.27e-53	2309	546308970	XP_005713870.1	268	9.22e-23	unnamed protein product [Chondrus crispus]>gi|507110279|emb|CDF34051.1| unnamed protein product [Chondrus crispus]	--	--	--	--	--	--	--	--	--	Q5EAC5	168	5.83e-11	Zinc finger protein 410 OS=Bos taurus GN=ZNF410 PE=2 SV=1	PF13465//PF00096	Zinc-finger double domain//Zinc finger, C2H2 type	--	--	GO:0046872	metal ion binding	--	--	KOG1721	FOG: Zn-finger
c103717_g1	794.48	375.477	1.0813	1.17e-55	1.54e-53	1158	--	--	--	--	--	--	--	--	--	--	--	--	--	--	--	--	--	--	--	--	--	--	--	--	--	--	--	--
c1373_g1	393.279	102.626	1.9382	3.58e-54	4.61e-52	1351	545710573	XP_005707594.1	267	2.76e-24	hypothetical protein Gasu_15790 [Galdieria sulphuraria]>gi|452824069|gb|EME31074.1| hypothetical protein Gasu_15790 [Galdieria sulphuraria]	--	--	--	--	--	--	--	--	--	--	--	--	--	--	--	--	--	--	--	--	--	--	--
c120450_g2	811.492	396.113	1.0347	5.81e-54	7.4e-52	3491	--	--	--	--	--	--	--	--	--	--	--	--	--	--	--	--	--	--	PF04650	YSIRK type signal peptide	--	--	--	--	GO:0016020	membrane	--	--
c60499_g1	200.142	2.37194	6.3988	4.54e-53	5.66e-51	1908	--	--	--	--	--	--	--	--	--	--	--	--	--	--	--	--	--	--	PF04607	Region found in RelA / SpoT proteins	GO:0015969	guanosine tetraphosphate metabolic process	--	--	--	--	--	--
c137516_g1	766.793	368.045	1.059	1.73e-52	2.14e-50	5241	303275199	XP_003056898.1	495	3.95e-49	predicted protein, partial [Micromonas pusilla CCMP1545]>gi|226461250|gb|EEH58543.1| predicted protein, partial [Micromonas pusilla CCMP1545]	--	--	--	--	--	K10730	RECQL4	ATP-dependent DNA helicase Q4	http://www.genome.jp/dbget-bin/www_bget?ko:K10730	Q0WVW7	414	1.88e-39	ATP-dependent DNA helicase Q-like 5 OS=Arabidopsis thaliana GN=RECQL5 PE=2 SV=2	PF04851//PF06839//PF06733//PF04726//PF00270	Type III restriction enzyme, res subunit//GRF zinc finger//DEAD_2//Microvirus J protein//DEAD/DEAH box helicase	--	--	GO:0003677//GO:0005524//GO:0008270//GO:0016787//GO:0003676//GO:0004003	DNA binding//ATP binding//zinc ion binding//hydrolase activity//nucleic acid binding//ATP-dependent DNA helicase activity	GO:0005657	replication fork	KOG0351	ATP-dependent DNA helicase
c114432_g1	281.95	49.6525	2.5055	2.25e-50	2.73e-48	2059	546317766	XP_005716520.1	1378	0	Sulfate adenylyltransferase, ATPS [Chondrus crispus]>gi|507113056|emb|CDF36701.1| Sulfate adenylyltransferase, ATPS [Chondrus crispus]	--	--	--	--	--	K00958	sat, met3	sulfate adenylyltransferase	http://www.genome.jp/dbget-bin/www_bget?ko:K00958	Q60FC6	1345	1.51e-178	Sulfate adenylyltransferase OS=Pyropia yezoensis GN=atps PE=1 SV=3	PF01747	ATP-sulfurylase	GO:0006144//GO:0006790	purine nucleobase metabolic process//sulfur compound metabolic process	GO:0004781	sulfate adenylyltransferase (ATP) activity	--	--	KOG0636	ATP sulfurylase (sulfate adenylyltransferase)
c113812_g1	469.249	162.398	1.5308	7.85e-50	9.44e-48	2136	546316771	XP_005716244.1	1840	0	enolase [Chondrus crispus]>gi|507112763|emb|CDF36425.1| enolase [Chondrus crispus]	76365088	U82438.2	113	1.47e-49	Davidiella tassiana strain 280202-Berlin enolase gene, complete cds	K01689	ENO, eno	enolase	http://www.genome.jp/dbget-bin/www_bget?ko:K01689	Q27527	1536	0	Enolase OS=Caenorhabditis elegans GN=enol-1 PE=1 SV=3	PF03952//PF00113	Enolase, N-terminal domain//Enolase, C-terminal TIM barrel domain	GO:0009094//GO:0000162//GO:0006094//GO:0006571//GO:0006096	L-phenylalanine biosynthetic process//tryptophan biosynthetic process//gluconeogenesis//tyrosine biosynthetic process//glycolytic process	GO:0004634//GO:0000287	phosphopyruvate hydratase activity//magnesium ion binding	GO:0000015	phosphopyruvate hydratase complex	KOG2670	Enolase
c116141_g1	472.835	166.115	1.5092	2.08e-49	2.47e-47	2476	546319861	XP_005717133.1	1411	0	unnamed protein product [Chondrus crispus]>gi|507113703|emb|CDF37314.1| unnamed protein product [Chondrus crispus]	238558242	FJ966884.1	113	1.71e-49	Lolium perenne glutamine synthetase 1b (GS1b) mRNA, complete cds	K01915	glnA, GLUL	glutamine synthetase	http://www.genome.jp/dbget-bin/www_bget?ko:K01915	P51119	1172	8.17e-152	Glutamine synthetase cytosolic isozyme 2 OS=Vitis vinifera GN=GS1-2 PE=2 SV=1	PF00120//PF03951	Glutamine synthetase, catalytic domain//Glutamine synthetase, beta-Grasp domain	GO:0006807//GO:0006542//GO:0009252	nitrogen compound metabolic process//glutamine biosynthetic process//peptidoglycan biosynthetic process	GO:0004356	glutamate-ammonia ligase activity	--	--	KOG0683	Glutamine synthetase
c110536_g1	229.746	27.1191	3.0827	5.55e-49	6.55e-47	3839	--	--	--	--	--	--	--	--	--	--	--	--	--	--	--	--	--	--	PF04088//PF13371//PF13181//PF13176//PF13414//PF13374//PF00515//PF08036	Peroxin 13, N-terminal region//Tetratricopeptide repeat//Tetratricopeptide repeat//Tetratricopeptide repeat//TPR repeat//Tetratricopeptide repeat//Tetratricopeptide repeat//Diapausin family of antimicrobial peptide	GO:0016560//GO:0050832	protein import into peroxisome matrix, docking//defense response to fungus	GO:0005515	protein binding	GO:0005777//GO:0005576//GO:0016021	peroxisome//extracellular region//integral component of membrane	--	--
c117481_g1	625.86	277.833	1.1716	1.61e-48	1.86e-46	1970	546305425	XP_005712637.1	428	1.28e-45	unnamed protein product [Chondrus crispus]>gi|507108969|emb|CDF32836.1| unnamed protein product [Chondrus crispus]	--	--	--	--	--	--	--	--	--	B4NJP3	173	1.18e-11	Protein hedgehog OS=Drosophila willistoni GN=hh PE=3 SV=1	PF01079	Hint module	GO:0006508	proteolysis	GO:0008233	peptidase activity	--	--	KOG3638	Sonic hedgehog and related proteins
c118753_g2	285.953	56.9264	2.3286	9.42e-48	1.08e-45	2503	546322239	XP_005717758.1	1693	0	unnamed protein product [Chondrus crispus]>gi|507114328|emb|CDF37887.1| unnamed protein product [Chondrus crispus]	--	--	--	--	--	--	--	--	--	--	--	--	--	PF09360	Iron-binding zinc finger CDGSH type	--	--	GO:0051537	2 iron, 2 sulfur cluster binding	GO:0043231	intracellular membrane-bounded organelle	--	--
c115920_g1	471.668	171.096	1.463	1.32e-47	1.51e-45	4832	546304408	XP_005712329.1	886	2.54e-97	unnamed protein product [Chondrus crispus]>gi|515796037|emb|CDF77455.1| unnamed protein product [Chondrus crispus]	676391390	XM_009040725.1	86	3.43e-34	Aureococcus anophagefferens hypothetical protein (petC), partial mRNA	K02636	petC	cytochrome b6-f complex iron-sulfur subunit	http://www.genome.jp/dbget-bin/www_bget?ko:K02636	Q5CC93	498	2.96e-54	Cytochrome b6-f complex iron-sulfur subunit 1, cyanelle OS=Cyanophora paradoxa GN=petC-1 PE=2 SV=1	PF00355//PF08802//PF02548	Rieske [2Fe-2S] domain//Cytochrome B6-F complex Fe-S subunit//Ketopantoate hydroxymethyltransferase	GO:0055114//GO:0015940//GO:0006118	oxidation-reduction process//pantothenate biosynthetic process//obsolete electron transport	GO:0051537//GO:0016491//GO:0009496//GO:0003864	2 iron, 2 sulfur cluster binding//oxidoreductase activity//plastoquinol--plastocyanin reductase activity//3-methyl-2-oxobutanoate hydroxymethyltransferase activity	GO:0042651//GO:0009512	thylakoid membrane//cytochrome b6f complex	KOG1671	Ubiquinol cytochrome c reductase, subunit RIP1
c182854_g1	253.346	40.7182	2.6374	1.59e-47	1.81e-45	1759	553179682	XP_005852743.1	352	1.65e-36	thioredoxin f [Nannochloropsis gaditana CCMP526]>gi|422295787|gb|EKU23086.1| thioredoxin f [Nannochloropsis gaditana CCMP526]>gi|585110651|gb|EWM28306.1| thioredoxin f [Nannochloropsis gaditana]	--	--	--	--	--	K03671	trxA	thioredoxin 1	http://www.genome.jp/dbget-bin/www_bget?ko:K03671	Q98TX1	222	6.99e-20	Thioredoxin OS=Ophiophagus hannah GN=TXN PE=3 SV=3	PF00085//PF00578//PF08534//PF00462	Thioredoxin//AhpC/TSA family//Redoxin//Glutaredoxin	GO:0006118//GO:0045454//GO:0055114	obsolete electron transport//cell redox homeostasis//oxidation-reduction process	GO:0015035//GO:0016491//GO:0009055//GO:0016209	protein disulfide oxidoreductase activity//oxidoreductase activity//electron carrier activity//antioxidant activity	--	--	KOG0907	Thioredoxin
c111363_g1	249.594	40.1648	2.6356	8.05e-47	9.06e-45	1317	514725281	XP_004955694.1	217	1.48e-18	PREDICTED: thioredoxin H1-like [Setaria italica]	--	--	--	--	--	K03671	trxA	thioredoxin 1	http://www.genome.jp/dbget-bin/www_bget?ko:K03671	A2YIW7	188	2.45e-15	Thioredoxin H-type OS=Oryza sativa subsp. indica GN=TRXH PE=1 SV=1	PF00578//PF00085	AhpC/TSA family//Thioredoxin	GO:0045454//GO:0055114	cell redox homeostasis//oxidation-reduction process	GO:0016491//GO:0016209	oxidoreductase activity//antioxidant activity	--	--	KOG0907	Thioredoxin
c106834_g1	430.305	151.171	1.5092	4.02e-45	4.4e-43	3921	657709386	AID54411.1	1605	0	glutathione reductase [Gracilariopsis lemaneiformis]	150958624	CP000744.1	73	4.68e-27	Pseudomonas aeruginosa PA7, complete genome	K00383	GSR, gor	glutathione reductase (NADPH)	http://www.genome.jp/dbget-bin/www_bget?ko:K00383	P23189	1070	8.59e-131	Glutathione reductase OS=Pseudomonas aeruginosa (strain ATCC 15692 / PAO1 / 1C / PRS 101 / LMG 12228) GN=gor PE=3 SV=1	PF01266//PF09606//PF02826//PF01134//PF02737//PF12831//PF00070//PF01494//PF02852//PF07992	FAD dependent oxidoreductase//ARC105 or Med15 subunit of Mediator complex non-fungal//D-isomer specific 2-hydroxyacid dehydrogenase, NAD binding domain//Glucose inhibited division protein A//3-hydroxyacyl-CoA dehydrogenase, NAD binding domain//FAD dependent oxidoreductase//Pyridine nucleotide-disulphide oxidoreductase//FAD binding domain//Pyridine nucleotide-disulphide oxidoreductase, dimerisatio…	GO:0006552//GO:0018874//GO:0006554//GO:0055114//GO:0006631//GO:0045454//GO:0006357//GO:0006633//GO:0006568//GO:0008033//GO:0006574//GO:0006550	leucine catabolic process//benzoate metabolic process//lysine catabolic process//oxidation-reduction process//fatty acid metabolic process//cell redox homeostasis//regulation of transcription from RNA polymerase II promoter//fatty acid biosynthetic process//tryptophan metabolic process//tRNA processing//valine catabolic process//isoleucine catabolic process	GO:0001104//GO:0051287//GO:0071949//GO:0050660//GO:0003857//GO:0016491	RNA polymerase II transcription cofactor activity//NAD binding//FAD binding//flavin adenine dinucleotide binding//3-hydroxyacyl-CoA dehydrogenase activity//oxidoreductase activity	GO:0016592	mediator complex	KOG0405	Pyridine nucleotide-disulphide oxidoreductase
c114730_g1	227.661	34.314	2.73	3.77e-44	4.05e-42	1628	546310843	XP_005714476.1	214	3.97e-17	unnamed protein product [Chondrus crispus]>gi|507110919|emb|CDF34657.1| unnamed protein product [Chondrus crispus]	--	--	--	--	--	--	--	--	--	--	--	--	--	PF00335//PF04196	Tetraspanin family//Bunyavirus RNA dependent RNA polymerase	GO:0006144//GO:0006351//GO:0019079	purine nucleobase metabolic process//transcription, DNA-templated//viral genome replication	GO:0003968	RNA-directed RNA polymerase activity	GO:0031379//GO:0016021	RNA-directed RNA polymerase complex//integral component of membrane	--	--
c114400_g2	248.926	45.383	2.4555	7e-44	7.39e-42	2390	824628519	AKI87818.1	555	1.74e-59	lipoxygenase 3, partial [Pyropia haitanensis]	--	--	--	--	--	--	--	--	--	Q8RNT4	553	7.83e-59	Linoleate 9/13-lipoxygenase OS=Pseudomonas aeruginosa GN=lox PE=1 SV=2	PF00305	Lipoxygenase	GO:0055114	oxidation-reduction process	GO:0046872//GO:0016702	metal ion binding//oxidoreductase activity, acting on single donors with incorporation of molecular oxygen, incorporation of two atoms of oxygen	--	--	--	--
c109840_g1	259.767	52.1035	2.3178	2.37e-43	2.49e-41	3473	551606948	XP_005784798.1	1065	7.5e-133	hypothetical protein EMIHUDRAFT_441963 [Emiliania huxleyi CCMP1516]>gi|485637905|gb|EOD32369.1| hypothetical protein EMIHUDRAFT_441963 [Emiliania huxleyi CCMP1516]	--	--	--	--	--	K01783	rpe, RPE	ribulose-phosphate 3-epimerase	http://www.genome.jp/dbget-bin/www_bget?ko:K01783	P51012	455	5.06e-49	Ribulose-phosphate 3-epimerase OS=Rhodobacter capsulatus GN=cbbE PE=3 SV=2	PF00834//PF00230	Ribulose-phosphate 3 epimerase family//Major intrinsic protein	GO:0006810//GO:0005975	transport//carbohydrate metabolic process	GO:0016857//GO:0005215	racemase and epimerase activity, acting on carbohydrates and derivatives//transporter activity	GO:0016020	membrane	KOG3111	D-ribulose-5-phosphate 3-epimerase
c115133_g1	390.443	130.298	1.5833	2.45e-43	2.57e-41	3541	546324951	XP_005718517.1	1105	4.18e-135	unnamed protein product [Chondrus crispus]>gi|507115119|emb|CDF38612.1| unnamed protein product [Chondrus crispus]	--	--	--	--	--	K03936	NDUFS3	NADH dehydrogenase (ubiquinone) Fe-S protein 3	http://www.genome.jp/dbget-bin/www_bget?ko:K03936	O75489	645	1.57e-74	NADH dehydrogenase [ubiquinone] iron-sulfur protein 3, mitochondrial OS=Homo sapiens GN=NDUFS3 PE=1 SV=1	PF17047//PF00329//PF00168	Synaptotagmin-like mitochondrial-lipid-binding domain//Respiratory-chain NADH dehydrogenase, 30 Kd subunit//C2 domain	GO:0006814//GO:0006120//GO:0015992//GO:0006744//GO:0055114	sodium ion transport//mitochondrial electron transport, NADH to ubiquinone//proton transport//ubiquinone biosynthetic process//oxidation-reduction process	GO:0008137//GO:0005515//GO:0008289	NADH dehydrogenase (ubiquinone) activity//protein binding//lipid binding	--	--	KOG1713	NADH-ubiquinone oxidoreductase, NDUFS3/30 kDa subunit
c121426_g1	513.781	217.665	1.239	8.37e-43	8.73e-41	13507	546299466	XP_005710828.1	6341	0	unnamed protein product [Chondrus crispus]>gi|507106974|emb|CDF40534.1| unnamed protein product [Chondrus crispus]	--	--	--	--	--	K00860	cysC	adenylylsulfate kinase	http://www.genome.jp/dbget-bin/www_bget?ko:K00860	Q9P7G9	635	2.29e-72	Adenylyl-sulfate kinase OS=Schizosaccharomyces pombe (strain 972 / ATCC 24843) GN=met14 PE=3 SV=1	PF06068//PF06414//PF00005//PF01583//PF07931//PF02224//PF03335//PF01627//PF01591	TIP49 C-terminus//Zeta toxin//ABC transporter//Adenylylsulphate kinase//Chloramphenicol phosphotransferase-like protein//Cytidylate kinase//Phage tail fibre repeat//Hpt domain//6-phosphofructo-2-kinase	GO:0000103//GO:0006144//GO:0006013//GO:0006139//GO:0006000//GO:0000160//GO:0007165//GO:0006206	sulfate assimilation//purine nucleobase metabolic process//mannose metabolic process//nucleobase-containing compound metabolic process//fructose metabolic process//phosphorelay signal transduction system//signal transduction//pyrimidine nucleobase metabolic process	GO:0016301//GO:0016740//GO:0004871//GO:0003678//GO:0004020//GO:0003873//GO:0004127//GO:0005198//GO:0005524//GO:0016887	kinase activity//transferase activity//signal transducer activity//DNA helicase activity//adenylylsulfate kinase activity//6-phosphofructo-2-kinase activity//cytidylate kinase activity//structural molecule activity//ATP binding//ATPase activity	GO:0005657	replication fork	KOG0635	Adenosine 5'-phosphosulfate kinase
c120646_g1	252.346	49.9688	2.3363	1.78e-42	1.84e-40	4480	636747146	AIA22194.1	181	4.08e-12	chitinase [Citrus reticulata]	--	--	--	--	--	K01183	E3.2.1.14	chitinase	http://www.genome.jp/dbget-bin/www_bget?ko:K01183	O64203	247	3.57e-20	Gene 10 protein OS=Mycobacterium phage D29 GN=10 PE=4 SV=1	PF00182//PF00320	Chitinase class I//GATA zinc finger	GO:0006032//GO:0006355//GO:0016998	chitin catabolic process//regulation of transcription, DNA-templated//cell wall macromolecule catabolic process	GO:0043565//GO:0003700//GO:0008270//GO:0004568	sequence-specific DNA binding//transcription factor activity, sequence-specific DNA binding//zinc ion binding//chitinase activity	GO:0005667	transcription factor complex	--	--
c116580_g2	291.623	72.0278	2.0175	2.58e-42	2.64e-40	1137	60101682	AAX13965.1	682	3.01e-83	chloroplast phosphoribulokinase [Chondrus crispus]	--	--	--	--	--	K00855	PRK, prkB	phosphoribulokinase	http://www.genome.jp/dbget-bin/www_bget?ko:K00855	P37101	413	5.67e-45	Phosphoribulokinase OS=Synechocystis sp. (strain PCC 6803 / Kazusa) GN=prk PE=2 SV=1	PF01249//PF00485	Ribosomal protein S21e//Phosphoribulokinase / Uridine kinase family	GO:0006412//GO:0042254//GO:0008152	translation//ribosome biogenesis//metabolic process	GO:0016301//GO:0003735//GO:0005524	kinase activity//structural constituent of ribosome//ATP binding	GO:0005840//GO:0005622	ribosome//intracellular	--	--
c120868_g1	323.646	91.0823	1.8292	2.83e-42	2.89e-40	4227	546297435	XP_005710223.1	1355	1.64e-167	unnamed protein product [Chondrus crispus]>gi|507106268|emb|CDF39929.1| unnamed protein product [Chondrus crispus]	--	--	--	--	--	--	--	--	--	Q9NVD3	224	1.76e-17	SET domain-containing protein 4 OS=Homo sapiens GN=SETD4 PE=2 SV=1	PF00026//PF00856	Eukaryotic aspartyl protease//SET domain	GO:0006508	proteolysis	GO:0005515//GO:0004190	protein binding//aspartic-type endopeptidase activity	--	--	KOG1337	N-methyltransferase
c120900_g3	333.236	97.0912	1.7791	3.2e-42	3.26e-40	2698	546318818	XP_005716852.1	312	1.46e-27	unnamed protein product [Chondrus crispus]>gi|507113403|emb|CDF37033.1| unnamed protein product [Chondrus crispus]	--	--	--	--	--	--	--	--	--	P07524	266	9.03e-24	Tyrosinase OS=Streptomyces antibioticus GN=melC2 PE=3 SV=2	PF11799//PF00264	impB/mucB/samB family C-terminal domain//Common central domain of tyrosinase	GO:0006281//GO:0008152	DNA repair//metabolic process	GO:0003684//GO:0016491	damaged DNA binding//oxidoreductase activity	--	--	--	--
c118735_g1	502.856	212.288	1.2441	3.98e-42	4.04e-40	3796	546311465	XP_005714667.1	2780	0	unnamed protein product [Chondrus crispus]>gi|507111113|emb|CDF34848.1| unnamed protein product [Chondrus crispus]	--	--	--	--	--	--	--	--	--	Q07590	238	1.01e-18	Protein SAV OS=Sulfolobus acidocaldarius (strain ATCC 33909 / DSM 639 / JCM 8929 / NBRC 15157 / NCIMB 11770) GN=sav PE=3 SV=2	PF02459//PF00437//PF01381//PF00004//PF02562//PF06068//PF01695//PF07724//PF00519//PF06309//PF03193//PF00158//PF05496//PF02367//PF00910//PF07728	Adenoviral DNA terminal protein//Type II/IV secretion system protein//Helix-turn-helix//ATPase family associated with various cellular activities (AAA)//PhoH-like protein//TIP49 C-terminus//IstB-like ATP binding protein//AAA domain (Cdc48 subfamily)//Papillomavirus helicase//Torsin//Protein of unknown function, DUF258//Sigma-54 interaction domain//Holliday junction DNA helicase ruvB N-terminus//T…	GO:0006810//GO:0002949//GO:0006355//GO:0006260//GO:0006310//GO:0006281	transport//tRNA threonylcarbamoyladenosine modification//regulation of transcription, DNA-templated//DNA replication//DNA recombination//DNA repair	GO:0009378//GO:0004003//GO:0005525//GO:0008134//GO:0003678//GO:0003677//GO:0003924//GO:0043565//GO:0003724//GO:0016887//GO:0003723//GO:0005524	four-way junction helicase activity//ATP-dependent DNA helicase activity//GTP binding//transcription factor binding//DNA helicase activity//DNA binding//GTPase activity//sequence-specific DNA binding//RNA helicase activity//ATPase activity//RNA binding//ATP binding	GO:0009379//GO:0005667//GO:0005657	Holliday junction helicase complex//transcription factor complex//replication fork	KOG0730	AAA+-type ATPase
c116852_g1	303.882	80.1714	1.9224	6.62e-42	6.68e-40	2205	545356127	XP_005643812.1	193	5.71e-13	His-Me finger endonuclease [Coccomyxa subellipsoidea C-169]>gi|384245776|gb|EIE19268.1| His-Me finger endonuclease [Coccomyxa subellipsoidea C-169]	--	--	--	--	--	--	--	--	--	P55440	231	1.94e-18	Uncharacterized protein y4fB OS=Rhizobium sp. (strain NGR234) GN=NGR_a03790 PE=4 SV=1	PF01223//PF02346	DNA/RNA non-specific endonuclease//Chordopoxvirus multifunctional envelope protein A27	GO:0019064	fusion of virus membrane with host plasma membrane	GO:0003676//GO:0046872//GO:0016787	nucleic acid binding//metal ion binding//hydrolase activity	GO:0019031	viral envelope	KOG3721	Mitochondrial endonuclease
c121722_g2	426.052	159.236	1.4199	9.49e-42	9.55e-40	1798	546299661	XP_005710884.1	1102	5.45e-144	chloroplast F-type ATPase CF1 subunit gamma, precursor [Chondrus crispus]>gi|507107044|emb|CDF40590.1| chloroplast F-type ATPase CF1 subunit gamma, precursor [Chondrus crispus]	223998930	XM_002289102.1	74	5.9e-28	Thalassiosira pseudonana CCMP1335 ATP synthase, mRNA	K02115	ATPF1G, atpG	F-type H+-transporting ATPase subunit gamma	http://www.genome.jp/dbget-bin/www_bget?ko:K02115	Q06908	953	1.02e-121	ATP synthase gamma chain, chloroplastic OS=Odontella sinensis GN=ATPC PE=1 SV=1	PF00231//PF08168	ATP synthase//NUC205 domain	GO:0015992//GO:0006119//GO:0015986	proton transport//oxidative phosphorylation//ATP synthesis coupled proton transport	GO:0046961//GO:0046933	proton-transporting ATPase activity, rotational mechanism//proton-transporting ATP synthase activity, rotational mechanism	GO:0045261//GO:0045259//GO:0005634	proton-transporting ATP synthase complex, catalytic core F(1)//proton-transporting ATP synthase complex//nucleus	KOG1531	F0F1-type ATP synthase, gamma subunit
c116566_g1	365.759	120.02	1.6076	2.16e-41	2.17e-39	1888	298707523	CBJ30125.1	171	4.22e-11	conserved unknown protein [Ectocarpus siliculosus]	--	--	--	--	--	--	--	--	--	--	--	--	--	PF07819//PF05805	PGAP1-like protein//L6 membrane protein	GO:0006505//GO:0006886	GPI anchor metabolic process//intracellular protein transport	GO:0016788	hydrolase activity, acting on ester bonds	GO:0016021	integral component of membrane	--	--
c119037_g1	198.891	25.6169	2.9568	2.48e-41	2.48e-39	1472	546325078	XP_005718559.1	667	6.86e-80	unnamed protein product [Chondrus crispus]>gi|507115161|emb|CDF38654.1| unnamed protein product [Chondrus crispus]	--	--	--	--	--	--	--	--	--	--	--	--	--	--	--	--	--	--	--	--	--	--	--
c114953_g1	182.546	18.343	3.315	2.58e-41	2.56e-39	702	--	--	--	--	--	--	--	--	--	--	--	--	--	--	--	--	--	--	PF01115	F-actin capping protein, beta subunit	GO:0051016	barbed-end actin filament capping	--	--	GO:0008290	F-actin capping protein complex	--	--
c15966_g1	255.848	57.1636	2.1621	5.58e-40	5.45e-38	1426	545706726	XP_005705679.1	1171	1.27e-155	myo-inositol 2-dehydrogenase [Galdieria sulphuraria]>gi|452822137|gb|EME29159.1| myo-inositol 2-dehydrogenase [Galdieria sulphuraria]	691220640	CP009454.1	36	6.2e-07	Pantoea rwandensis strain ND04, complete genome	--	--	--	--	O05389	770	2.03e-96	Uncharacterized oxidoreductase YrbE OS=Bacillus subtilis (strain 168) GN=yrbE PE=3 SV=2	PF01408//PF02894	Oxidoreductase family, NAD-binding Rossmann fold//Oxidoreductase family, C-terminal alpha/beta domain	GO:0008152//GO:0055114	metabolic process//oxidation-reduction process	GO:0016491	oxidoreductase activity	--	--	KOG2741	Dimeric dihydrodiol dehydrogenase
c105885_g1	385.19	139.865	1.4615	3.74e-39	3.62e-37	1252	546307478	XP_005713338.1	288	4.17e-28	Cold-inducible RNA-binding protein, putative [Chondrus crispus]>gi|507109725|emb|CDF33535.1| Cold-inducible RNA-binding protein, putative [Chondrus crispus]	--	--	--	--	--	K12885	RBMX, HNRNPG	heterogeneous nuclear ribonucleoprotein G	http://www.genome.jp/dbget-bin/www_bget?ko:K12885	Q9SVM8	254	2.57e-24	Glycine-rich RNA-binding protein 2, mitochondrial OS=Arabidopsis thaliana GN=RBG2 PE=1 SV=1	PF00076//PF16367	RNA recognition motif. (a.k.a. RRM, RBD, or RNP domain)//RNA recognition motif	--	--	GO:0003676	nucleic acid binding	--	--	KOG0118	FOG: RRM domain
c120313_g1	291.957	81.1202	1.8476	1.04e-38	1.01e-36	3748	546314498	XP_005715589.1	3454	0	Cellulose synthase (UDP-forming), family GT2 [Chondrus crispus]>gi|507112074|emb|CDF35770.1| Cellulose synthase (UDP-forming), family GT2 [Chondrus crispus]	--	--	--	--	--	--	--	--	--	Q9U720	357	8.72e-33	Cellulose synthase catalytic subunit A [UDP-forming] OS=Dictyostelium discoideum GN=dcsA PE=1 SV=1	PF00902//PF05430//PF13506//PF03552	Sec-independent protein translocase protein (TatC)//S-adenosyl-L-methionine-dependent methyltransferase//Glycosyl transferase family 21//Cellulose synthase	GO:0030244//GO:0055114//GO:0005985//GO:0005982//GO:0006011	cellulose biosynthetic process//oxidation-reduction process//sucrose metabolic process//starch metabolic process//UDP-glucose metabolic process	GO:0016645//GO:0016760//GO:0016757	oxidoreductase activity, acting on the CH-NH group of donors//cellulose synthase (UDP-forming) activity//transferase activity, transferring glycosyl groups	GO:0016021//GO:0016020	integral component of membrane//membrane	KOG1616	Protein involved in Snf1 protein kinase complex assembly
c167766_g1	254.764	60.4843	2.0745	3.11e-38	2.94e-36	1280	685382180	XP_009123576.1	1591	0	PREDICTED: LOW QUALITY PROTEIN: cytochrome b [Brassica rapa]	576094924	KF861575.1	465	0	Gracilaria salicornia chloroplast, complete genome	K02635	petB	cytochrome b6	http://www.genome.jp/dbget-bin/www_bget?ko:K02635	Q6B903	1071	3.42e-144	Cytochrome b6 OS=Gracilaria tenuistipitata var. liui GN=petB PE=3 SV=1	PF13631//PF10399//PF00033//PF01292//PF00032	Cytochrome b(N-terminal)/b6/petB//Ubiquitinol-cytochrome C reductase Fe-S subunit TAT signal//Cytochrome b/b6/petB//Prokaryotic cytochrome b561//Cytochrome b(C-terminal)/b6/petD	GO:0015992//GO:0006118//GO:0006119//GO:0055114//GO:0022904	proton transport//obsolete electron transport//oxidative phosphorylation//oxidation-reduction process//respiratory electron transport chain	GO:0016491//GO:0008121//GO:0009055	oxidoreductase activity//ubiquinol-cytochrome-c reductase activity//electron carrier activity	GO:0016021//GO:0016020	integral component of membrane//membrane	KOG4663	Cytochrome b
c63707_g1	482.842	213	1.1807	3.65e-38	3.42e-36	1797	546323944	XP_005718227.1	516	5.66e-53	Histone deacetylases (HDA1 superfamily) [Chondrus crispus]>gi|507114818|emb|CDF38343.1| Histone deacetylases (HDA1 superfamily) [Chondrus crispus]	--	--	--	--	--	--	--	--	--	Q51389	346	4.72e-35	Glycerol uptake facilitator protein OS=Pseudomonas aeruginosa (strain ATCC 15692 / PAO1 / 1C / PRS 101 / LMG 12228) GN=glpF PE=3 SV=2	PF00230	Major intrinsic protein	GO:0006810	transport	GO:0005215	transporter activity	GO:0016020	membrane	KOG0224	Aquaporin (major intrinsic protein family)
c118472_g1	368.595	132.986	1.4708	8.36e-38	7.79e-36	1910	546303218	XP_005711954.1	205	4.63e-15	unnamed protein product [Chondrus crispus]>gi|507108299|emb|CDF32289.1| unnamed protein product [Chondrus crispus]	--	--	--	--	--	--	--	--	--	--	--	--	--	PF04828	Glutathione-dependent formaldehyde-activating enzyme	GO:0008152	metabolic process	GO:0016846	carbon-sulfur lyase activity	--	--	--	--
c117868_g1	449.485	191.89	1.228	2.8e-37	2.56e-35	2696	546307349	XP_005713294.1	1112	3.16e-139	unnamed protein product [Chondrus crispus]>gi|507109679|emb|CDF33491.1| unnamed protein product [Chondrus crispus]	--	--	--	--	--	--	--	--	--	B1L5U5	162	4.49e-10	Inosine-5'-monophosphate dehydrogenase OS=Korarchaeum cryptofilum (strain OPF8) GN=guaB PE=3 SV=1	PF02272//PF00999	DHHA1 domain//Sodium/hydrogen exchanger family	GO:0006885//GO:0055085//GO:0006812	regulation of pH//transmembrane transport//cation transport	GO:0003676//GO:0015299	nucleic acid binding//solute:proton antiporter activity	GO:0016021	integral component of membrane	--	--
c118553_g1	278.03	76.8507	1.8551	4.24e-37	3.88e-35	3387	546304268	XP_005712280.1	1908	0	serine hydroxymethyltransferase, cytosolic (glycine hydroxymethyltransferase) [Chondrus crispus]>gi|515795988|emb|CDF77406.1| serine hydroxymethyltransferase, cytosolic (glycine hydroxymethyltransferase) [Chondrus crispus]	546304267	XM_005712223.1	229	7.69e-114	Chondrus crispus serine hydroxymethyltransferase, cytosolic (glycine hydroxymethyltransferase) (CHC_T00008323001) mRNA, complete cds	K00600	glyA, SHMT	glycine hydroxymethyltransferase	http://www.genome.jp/dbget-bin/www_bget?ko:K00600	Q54EW1	1620	0	Serine hydroxymethyltransferase 2 OS=Dictyostelium discoideum GN=shmt2 PE=3 SV=1	PF00155//PF00464	Aminotransferase class I and II//Serine hydroxymethyltransferase	GO:0009058	biosynthetic process	GO:0016740//GO:0030170	transferase activity//pyridoxal phosphate binding	--	--	KOG2467	Glycine/serine hydroxymethyltransferase
c120987_g2	223.492	47.2015	2.2433	2.1e-36	1.88e-34	3661	--	--	--	--	--	--	--	--	--	--	--	--	--	--	--	--	--	--	PF02486	Replication initiation factor	GO:0006265//GO:0006270	DNA topological change//DNA replication initiation	GO:0003916//GO:0003677	DNA topoisomerase activity//DNA binding	--	--	--	--
c101652_g1	138.014	7.03674	4.2938	3.3e-36	2.94e-34	1164	--	--	--	--	--	--	--	--	--	--	--	--	--	--	--	--	--	--	--	--	--	--	--	--	--	--	--	--
c118658_g1	245.424	59.9309	2.0339	3.54e-36	3.15e-34	2933	546311005	XP_005714526.1	1890	0	unnamed protein product [Chondrus crispus]>gi|507110971|emb|CDF34707.1| unnamed protein product [Chondrus crispus]	--	--	--	--	--	--	--	--	--	Q6NLC1	1055	5.36e-128	ABC transporter D family member 2, chloroplastic OS=Arabidopsis thaliana GN=ABCC2 PE=1 SV=1	PF01926//PF13304//PF01580//PF00664//PF00004//PF06472//PF05992//PF00005//PF03193//PF02979//PF03776	50S ribosome-binding GTPase//AAA domain, putative AbiEii toxin, Type IV TA system//FtsK/SpoIIIE family//ABC transporter transmembrane region//ATPase family associated with various cellular activities (AAA)//ABC transporter transmembrane region 2//SbmA/BacA-like family//ABC transporter//Protein of unknown function, DUF258//Nitrile hydratase, alpha chain//Septum formation topological specificity fa…	GO:0006807//GO:0051301//GO:0006810//GO:0055085//GO:0032955	nitrogen compound metabolic process//cell division//transport//transmembrane transport//regulation of barrier septum assembly	GO:0046914//GO:0003924//GO:0003677//GO:0000166//GO:0005524//GO:0016887//GO:0003824//GO:0042626//GO:0005525//GO:0005215	transition metal ion binding//GTPase activity//DNA binding//nucleotide binding//ATP binding//ATPase activity//catalytic activity//ATPase activity, coupled to transmembrane movement of substances//GTP binding//transporter activity	GO:0016021	integral component of membrane	KOG0060	Long-chain acyl-CoA transporter, ABC superfamily (involved in peroxisome organization and biogenesis)
c117325_g1	303.632	96.4587	1.6543	9.67e-36	8.54e-34	3332	--	--	--	--	--	--	--	--	--	--	--	--	--	--	--	--	--	--	PF02844	Phosphoribosylglycinamide synthetase, N domain	GO:0009113//GO:0006144	purine nucleobase biosynthetic process//purine nucleobase metabolic process	GO:0004637	phosphoribosylamine-glycine ligase activity	--	--	--	--
c116609_g1	306.634	98.4353	1.6393	1.01e-35	8.88e-34	4141	546311062	XP_005714546.1	1049	9e-129	unnamed protein product [Chondrus crispus]>gi|507110991|emb|CDF34727.1| unnamed protein product [Chondrus crispus]	--	--	--	--	--	K01792	E5.1.3.15	glucose-6-phosphate 1-epimerase	http://www.genome.jp/dbget-bin/www_bget?ko:K01792	Q40784	452	3.51e-47	Putative glucose-6-phosphate 1-epimerase OS=Cenchrus ciliaris PE=2 SV=1	PF01263//PF01026//PF01192	Aldose 1-epimerase//TatD related DNase//RNA polymerase Rpb6	GO:0006144//GO:0006206//GO:0006351//GO:0005975//GO:0006308	purine nucleobase metabolic process//pyrimidine nucleobase metabolic process//transcription, DNA-templated//carbohydrate metabolic process//DNA catabolic process	GO:0003677//GO:0003899//GO:0016853//GO:0016888	DNA binding//DNA-directed RNA polymerase activity//isomerase activity//endodeoxyribonuclease activity, producing 5'-phosphomonoesters	GO:0005730	nucleolus	KOG3405	RNA polymerase subunit K
c113039_g1	256.932	67.9164	1.9196	1.21e-35	1.06e-33	1633	--	--	--	--	--	--	--	--	--	--	--	--	--	--	--	--	--	--	PF08043	Xin repeat	GO:0030036	actin cytoskeleton organization	GO:0003779	actin binding	GO:0030054	cell junction	--	--
c116311_g2	327.315	112.509	1.5406	1.57e-35	1.37e-33	1366	813191689	XP_012207727.1	739	5.42e-90	hypothetical protein SPRG_13360 [Saprolegnia parasitica CBS 223.65]>gi|641527248|gb|KDO21550.1| hypothetical protein SPRG_13360 [Saprolegnia parasitica CBS 223.65]	--	--	--	--	--	K16276	K16276, BTS	zinc finger protein-like protein	http://www.genome.jp/dbget-bin/www_bget?ko:K16276	O14099	535	6.44e-61	Uncharacterized RING finger protein C2F3.16 OS=Schizosaccharomyces pombe (strain 972 / ATCC 24843) GN=SPAC2F3.16 PE=3 SV=1	PF13639//PF02565//PF05495	Ring finger domain//Recombination protein O C terminal//CHY zinc finger	GO:0006310//GO:0006281	DNA recombination//DNA repair	GO:0008270//GO:0005515	zinc ion binding//protein binding	--	--	KOG1940	Zn-finger protein
c107923_g1	433.14	187.857	1.2052	3.16e-35	2.75e-33	1730	546301226	XP_005711344.1	873	1.31e-111	ATP-dependent Clp protease proteolytic subunit [Chondrus crispus]>gi|507107596|emb|CDF41050.1| ATP-dependent Clp protease proteolytic subunit [Chondrus crispus]	676377816	XM_009033939.1	144	6.94e-67	Aureococcus anophagefferens hypothetical protein partial mRNA	K01358	clpP, CLPP	ATP-dependent Clp protease, protease subunit	http://www.genome.jp/dbget-bin/www_bget?ko:K01358	Q3ANI8	673	1.21e-82	ATP-dependent Clp protease proteolytic subunit 1 OS=Synechococcus sp. (strain CC9605) GN=clpP1 PE=3 SV=2	--	--	--	--	--	--	--	--	KOG0840	ATP-dependent Clp protease, proteolytic subunit
c118565_g2	307.801	103.97	1.5658	4.1e-34	3.5e-32	2266	--	--	--	--	--	--	--	--	--	--	--	--	--	--	--	--	--	--	PF03610//PF03127//PF01442//PF03278//PF07464	PTS system fructose IIA component//GAT domain//Apolipoprotein A1/A4/E domain//IpaB/EvcA family//Apolipophorin-III precursor (apoLp-III)	GO:0006869//GO:0006886//GO:0009405//GO:0009401//GO:0042157	lipid transport//intracellular protein transport//pathogenesis//phosphoenolpyruvate-dependent sugar phosphotransferase system//lipoprotein metabolic process	GO:0008289	lipid binding	GO:0005576//GO:0016021//GO:0005622	extracellular region//integral component of membrane//intracellular	--	--
c121979_g4	418.296	181.374	1.2056	4.34e-34	3.69e-32	4551	546314594	XP_005715619.1	757	5.29e-87	unnamed protein product [Chondrus crispus]>gi|507112105|emb|CDF35800.1| unnamed protein product [Chondrus crispus]	--	--	--	--	--	K03842	ALG1	beta-1,4-mannosyltransferase	http://www.genome.jp/dbget-bin/www_bget?ko:K03842	Q921Q3	622	4.81e-68	Chitobiosyldiphosphodolichol beta-mannosyltransferase OS=Mus musculus GN=Alg1 PE=2 SV=3	PF07819//PF15427//PF00975//PF07859//PF01764//PF03381	PGAP1-like protein//S100P-binding protein//Thioesterase domain//alpha/beta hydrolase fold//Lipase (class 3)//LEM3 (ligand-effect modulator 3) family / CDC50 family	GO:0008152//GO:0009058//GO:0006629//GO:0006886//GO:0006505	metabolic process//biosynthetic process//lipid metabolic process//intracellular protein transport//GPI anchor metabolic process	GO:0016787//GO:0016788//GO:0048306	hydrolase activity//hydrolase activity, acting on ester bonds//calcium-dependent protein binding	GO:0016020	membrane	KOG2941	Beta-1,4-mannosyltransferase
c119530_g1	448.568	204.224	1.1352	5.16e-34	4.38e-32	5583	546320546	XP_005717310.1	1000	5.53e-120	unnamed protein product [Chondrus crispus]>gi|515797396|emb|CDF77526.1| unnamed protein product [Chondrus crispus]	--	--	--	--	--	--	--	--	--	O88342	692	1.04e-75	WD repeat-containing protein 1 OS=Mus musculus GN=Wdr1 PE=1 SV=3	PF00400//PF02897//PF10596	WD domain, G-beta repeat//Prolyl oligopeptidase, N-terminal beta-propeller domain//U6-snRNA interacting domain of PrP8	--	--	GO:0004252//GO:0017070//GO:0005515//GO:0070008	serine-type endopeptidase activity//U6 snRNA binding//protein binding//serine-type exopeptidase activity	--	--	KOG0318	WD40 repeat stress protein/actin interacting protein
c116530_g1	380.103	155.283	1.2915	1.19e-33	9.92e-32	3183	546314807	XP_005715679.1	1282	9.93e-164	acetylornithine transaminase, partial [Chondrus crispus]>gi|507112168|emb|CDF35860.1| acetylornithine transaminase, partial [Chondrus crispus]	--	--	--	--	--	K00818	E2.6.1.11, argD	acetylornithine aminotransferase	http://www.genome.jp/dbget-bin/www_bget?ko:K00818	P73133	1267	4.31e-162	Acetylornithine aminotransferase OS=Synechocystis sp. (strain PCC 6803 / Kazusa) GN=argD PE=3 SV=1	PF00202//PF01212//PF06026	Aminotransferase class-III//Beta-eliminating lyase//Ribose 5-phosphate isomerase A (phosphoriboisomerase A)	GO:0006520//GO:0009052//GO:0015976//GO:0006098	cellular amino acid metabolic process//pentose-phosphate shunt, non-oxidative branch//carbon utilization//pentose-phosphate shunt	GO:0008483//GO:0004751//GO:0030170//GO:0016829	transaminase activity//ribose-5-phosphate isomerase activity//pyridoxal phosphate binding//lyase activity	--	--	KOG3075	Ribose 5-phosphate isomerase
c117768_g3	197.473	39.9276	2.3062	3.27e-33	2.69e-31	1540	--	--	--	--	--	--	--	--	--	--	--	--	--	--	--	--	--	--	--	--	--	--	--	--	--	--	--	--
c119544_g1	498.52	246.602	1.0155	4.25e-33	3.49e-31	2523	546314735	XP_005715658.1	2169	0	Sec61 alpha subunit [Chondrus crispus]>gi|507112146|emb|CDF35839.1| Sec61 alpha subunit [Chondrus crispus]	213515343	NM_001140216.1	116	3.74e-51	Salmo salar transport protein Sec61 subunit alpha (s61a1), mRNA >gnl|BL_ORD_ID|5992529 Salmo salar clone ssal-rgf-521-250 transport protein Sec61 subunit alpha isoform A putative mRNA, complete cds	K10956	SEC61A	protein transport protein SEC61 subunit alpha	http://www.genome.jp/dbget-bin/www_bget?ko:K10956	Q54XK2	1789	0	Protein transport protein Sec61 subunit alpha OS=Dictyostelium discoideum GN=sec61a PE=3 SV=1	PF00344	SecY translocase	GO:0015031	protein transport	--	--	GO:0016020	membrane	KOG1373	Transport protein Sec61, alpha subunit
c182869_g1	183.714	34.7884	2.4008	3.54e-32	2.85e-30	1504	546305913	XP_005712781.1	309	5.68e-30	unnamed protein product [Chondrus crispus]>gi|507109147|emb|CDF32978.1| unnamed protein product [Chondrus crispus]	--	--	--	--	--	--	--	--	--	--	--	--	--	--	--	--	--	--	--	--	--	--	--
c118046_g1	280.032	92.0311	1.6054	4.84e-32	3.88e-30	1996	764525103	XP_011457861.1	132	8.55e-06	PREDICTED: uncharacterized protein LOC101313073 [Fragaria vesca subsp. vesca]	--	--	--	--	--	--	--	--	--	Q6RFH8	158	5.95e-10	Double homeobox protein 4C OS=Homo sapiens GN=DUX4L9 PE=1 SV=1	PF04218//PF01381//PF05920//PF00046	CENP-B N-terminal DNA-binding domain//Helix-turn-helix//Homeobox KN domain//Homeobox domain	GO:0006355	regulation of transcription, DNA-templated	GO:0003677//GO:0043565	DNA binding//sequence-specific DNA binding	--	--	KOG0490	Transcription factor, contains HOX domain
c111886_g1	447.734	212.525	1.075	6.63e-32	5.29e-30	1773	--	--	--	--	--	--	--	--	--	--	--	--	--	--	--	--	--	--	--	--	--	--	--	--	--	--	--	--
c118114_g1	392.111	171.254	1.1951	9.57e-32	7.59e-30	2137	--	--	--	--	--	--	--	--	--	--	--	--	--	--	--	--	--	--	--	--	--	--	--	--	--	--	--	--
c121588_g1	267.273	85.0734	1.6515	1.32e-31	1.04e-29	6601	374081772	BAL46523.1	1906	0	hypothetical protein [Gentiana scabra x Gentiana triflora]	--	--	--	--	--	--	--	--	--	Q7LHG5	1324	7.15e-151	Transposon Ty3-I Gag-Pol polyprotein OS=Saccharomyces cerevisiae (strain ATCC 204508 / S288c) GN=TY3B-I PE=3 SV=2	PF00098//PF09668//PF00158//PF08493//PF00665	Zinc knuckle//Aspartyl protease//Sigma-54 interaction domain//Aflatoxin regulatory protein//Integrase core domain	GO:0045122//GO:0015074//GO:0006355//GO:0006508	aflatoxin biosynthetic process//DNA integration//regulation of transcription, DNA-templated//proteolysis	GO:0003676//GO:0005524//GO:0008134//GO:0004190//GO:0003677//GO:0008270	nucleic acid binding//ATP binding//transcription factor binding//aspartic-type endopeptidase activity//DNA binding//zinc ion binding	GO:0005667//GO:0005634	transcription factor complex//nucleus	KOG0017	FOG: Transposon-encoded proteins with TYA, reverse transcriptase, integrase domains in various combinations
c113584_g1	113.247	3.63697	4.9606	3.44e-31	2.68e-29	1833	728842850	KHG22293.1	178	2.51e-12	putative xyloglucan endotransglucosylase/hydrolase 21 -like protein [Gossypium arboreum]	--	--	--	--	--	--	--	--	--	P37073	292	8.95e-28	Beta-glucanase OS=Brevibacillus brevis GN=bglBB PE=1 SV=1	PF00722	Glycosyl hydrolases family 16	GO:0005975	carbohydrate metabolic process	GO:0004553	hydrolase activity, hydrolyzing O-glycosyl compounds	--	--	--	--
c117694_g1	308.635	113.932	1.4377	3.86e-31	3e-29	2062	566024172	ETI47083.1	425	2.04e-44	uridine phosphorylase [Phytophthora parasitica P1569]>gi|567961467|gb|ETK87008.1| uridine phosphorylase [Phytophthora parasitica]>gi|568049870|gb|ETM46836.1| uridine phosphorylase [Phytophthora parasitica]	--	--	--	--	--	K08864	TLK	tousled-like kinase	http://www.genome.jp/dbget-bin/www_bget?ko:K08864	Q8CGR7	376	1.86e-38	Uridine phosphorylase 2 OS=Mus musculus GN=Upp2 PE=2 SV=1	PF07941//PF01048//PF07714//PF00069	Potassium channel Kv1.4 tandem inactivation domain//Phosphorylase superfamily//Protein tyrosine kinase//Protein kinase domain	GO:0009116//GO:0006813//GO:0006468	nucleoside metabolic process//potassium ion transport//protein phosphorylation	GO:0003824//GO:0005249//GO:0030955//GO:0004672//GO:0005524	catalytic activity//voltage-gated potassium channel activity//potassium ion binding//protein kinase activity//ATP binding	GO:0016021//GO:0008076	integral component of membrane//voltage-gated potassium channel complex	KOG1151	Tousled-like protein kinase
c120180_g7	136.263	14.0735	3.2753	5.02e-31	3.9e-29	1012	--	--	--	--	--	--	--	--	--	--	--	--	--	--	--	--	--	--	--	--	--	--	--	--	--	--	--	--
c110852_g1	282.367	97.2493	1.5378	8.03e-31	6.2e-29	3576	546306429	XP_005712968.1	2044	0	acyl-CoA oxidase [Chondrus crispus]>gi|546306432|ref|XP_005712969.1| Acyl-COA oxydase [Chondrus crispus]>gi|507109341|emb|CDF33165.1| acyl-CoA oxidase [Chondrus crispus]>gi|507109342|emb|CDF33166.1| Acyl-COA oxydase [Chondrus crispus]	--	--	--	--	--	K00232	E1.3.3.6, ACOX1, ACOX3	acyl-CoA oxidase	http://www.genome.jp/dbget-bin/www_bget?ko:K00232	P0CZ23	1104	1.36e-133	Acyl-coenzyme A oxidase 3, peroxisomal OS=Arabidopsis thaliana GN=ACX3 PE=1 SV=1	PF01756//PF02771//PF00441//PF02770	Acyl-CoA oxidase//Acyl-CoA dehydrogenase, N-terminal domain//Acyl-CoA dehydrogenase, C-terminal domain//Acyl-CoA dehydrogenase, middle domain	GO:0055114//GO:0006637//GO:0006118//GO:0008152//GO:0006635	oxidation-reduction process//acyl-CoA metabolic process//obsolete electron transport//metabolic process//fatty acid beta-oxidation	GO:0050660//GO:0003997//GO:0003995//GO:0016627	flavin adenine dinucleotide binding//acyl-CoA oxidase activity//acyl-CoA dehydrogenase activity//oxidoreductase activity, acting on the CH-CH group of donors	GO:0005777	peroxisome	KOG0135	Pristanoyl-CoA/acyl-CoA oxidase
c89516_g1	218.238	57.0055	1.9367	8.31e-31	6.4e-29	2223	544214888	XP_005537590.1	448	3.51e-47	hypothetical protein, conserved [Cyanidioschyzon merolae strain 10D]>gi|449018152|dbj|BAM81554.1| hypothetical protein, conserved [Cyanidioschyzon merolae strain 10D]	--	--	--	--	--	--	--	--	--	O22160	341	2.59e-34	Thylakoid lumenal 15 kDa protein 1, chloroplastic OS=Arabidopsis thaliana GN=At2g44920 PE=1 SV=2	PF02038//PF16851	ATP1G1/PLM/MAT8 family//Stomagen	GO:0006811//GO:2000123	ion transport//positive regulation of stomatal complex development	GO:0005216	ion channel activity	GO:0016020	membrane	KOG1665	AFH1-interacting protein FIP2, contains BTB/POZ domain and pentapeptide repeats
c105146_g1	153.025	22.5334	2.7636	1.54e-30	1.18e-28	681	--	--	--	--	--	--	--	--	--	--	--	--	--	--	--	--	--	--	--	--	--	--	--	--	--	--	--	--
c112635_g1	303.632	113.141	1.4242	2.42e-30	1.84e-28	3053	546306207	XP_005712885.1	1114	3.86e-140	unnamed protein product [Chondrus crispus]>gi|507109256|emb|CDF33082.1| unnamed protein product [Chondrus crispus]	--	--	--	--	--	--	--	--	--	O05389	172	1.39e-11	Uncharacterized oxidoreductase YrbE OS=Bacillus subtilis (strain 168) GN=yrbE PE=3 SV=2	PF02629//PF02894//PF01408//PF02737//PF03446	CoA binding domain//Oxidoreductase family, C-terminal alpha/beta domain//Oxidoreductase family, NAD-binding Rossmann fold//3-hydroxyacyl-CoA dehydrogenase, NAD binding domain//NAD binding domain of 6-phosphogluconate dehydrogenase	GO:0018874//GO:0008152//GO:0006552//GO:0055114//GO:0006554//GO:0006631//GO:0006633//GO:0019521//GO:0006550//GO:0006574//GO:0006568//GO:0006098	benzoate metabolic process//metabolic process//leucine catabolic process//oxidation-reduction process//lysine catabolic process//fatty acid metabolic process//fatty acid biosynthetic process//D-gluconate metabolic process//isoleucine catabolic process//valine catabolic process//tryptophan metabolic process//pentose-phosphate shunt	GO:0048037//GO:0004616//GO:0003857//GO:0016491	cofactor binding//phosphogluconate dehydrogenase (decarboxylating) activity//3-hydroxyacyl-CoA dehydrogenase activity//oxidoreductase activity	--	--	--	--
c106257_g1	179.877	37.7928	2.2508	1.01e-29	7.6e-28	1624	546298241	XP_005710458.1	1007	3.6e-130	glyoxylate reductase/hydroxypyruvate reductase [Chondrus crispus]>gi|507106543|emb|CDF40164.1| glyoxylate reductase/hydroxypyruvate reductase [Chondrus crispus]	--	--	--	--	--	K00049	GRHPR	glyoxylate/hydroxypyruvate reductase	http://www.genome.jp/dbget-bin/www_bget?ko:K00049	Q9UBQ7	766	4.55e-95	Glyoxylate reductase/hydroxypyruvate reductase OS=Homo sapiens GN=GRHPR PE=1 SV=1	PF00389//PF03446//PF02826	D-isomer specific 2-hydroxyacid dehydrogenase, catalytic domain//NAD binding domain of 6-phosphogluconate dehydrogenase//D-isomer specific 2-hydroxyacid dehydrogenase, NAD binding domain	GO:0006098//GO:0055114//GO:0019521//GO:0008152	pentose-phosphate shunt//oxidation-reduction process//D-gluconate metabolic process//metabolic process	GO:0051287//GO:0016616//GO:0004616	NAD binding//oxidoreductase activity, acting on the CH-OH group of donors, NAD or NADP as acceptor//phosphogluconate dehydrogenase (decarboxylating) activity	--	--	KOG0069	Glyoxylate/hydroxypyruvate reductase (D-isomer-specific 2-hydroxy acid dehydrogenase superfamily)
c117725_g1	346.329	147.613	1.2303	3.58e-29	2.65e-27	2484	546300504	XP_005711131.1	680	2.13e-78	unnamed protein product [Chondrus crispus]>gi|507107341|emb|CDF40837.1| unnamed protein product [Chondrus crispus]	--	--	--	--	--	--	--	--	--	O74545	297	1.16e-27	Putative hydrolase C777.06c OS=Schizosaccharomyces pombe (strain 972 / ATCC 24843) GN=SPCC777.06c PE=4 SV=1	--	--	--	--	--	--	--	--	KOG1616	Protein involved in Snf1 protein kinase complex assembly
c121879_g1	228.495	67.8373	1.752	5.15e-29	3.8e-27	3780	545706549	XP_005705591.1	735	1.4e-80	hypothetical protein Gasu_34640 [Galdieria sulphuraria]>gi|452822048|gb|EME29071.1| hypothetical protein Gasu_34640 [Galdieria sulphuraria]	--	--	--	--	--	--	--	--	--	Q9XEA1	411	1.01e-39	Protein OSCA1 OS=Arabidopsis thaliana GN=OSCA1 PE=1 SV=1	PF02714	Calcium-dependent channel, 7TM region, putative phosphate	--	--	--	--	GO:0016020	membrane	KOG1134	Uncharacterized conserved protein
c96005_g1	165.951	32.0211	2.3737	6.26e-29	4.6e-27	1450	546327596	XP_005719324.1	452	5.76e-51	unnamed protein product [Chondrus crispus]>gi|507116002|emb|CDF39413.1| unnamed protein product [Chondrus crispus]	--	--	--	--	--	K02437	gcvH, GCSH	glycine cleavage system H protein	http://www.genome.jp/dbget-bin/www_bget?ko:K02437	A1JPN4	371	1.26e-40	Glycine cleavage system H protein OS=Yersinia enterocolitica serotype O:8 / biotype 1B (strain NCTC 13174 / 8081) GN=gcvH PE=3 SV=1	--	--	--	--	--	--	--	--	KOG3373	Glycine cleavage system H protein (lipoate-binding)
c117598_g1	119.168	10.0412	3.569	7.72e-29	5.65e-27	1887	219129679	XP_002185010.1	806	6.2e-97	predicted protein [Phaeodactylum tricornutum CCAP 1055/1]>gi|217403505|gb|EEC43457.1| predicted protein [Phaeodactylum tricornutum CCAP 1055/1]	--	--	--	--	--	K14640	SLC20A, PIT	solute carrier family 20 (sodium-dependent phosphate transporter)	http://www.genome.jp/dbget-bin/www_bget?ko:K14640	P15710	559	2.79e-61	Phosphate-repressible phosphate permease pho-4 OS=Neurospora crassa (strain ATCC 24698 / 74-OR23-1A / CBS 708.71 / DSM 1257 / FGSC 987) GN=pho-4 PE=1 SV=1	PF01384	Phosphate transporter family	GO:0006817	phosphate ion transport	GO:0005315	inorganic phosphate transmembrane transporter activity	GO:0016020	membrane	--	--
c119062_g1	269.024	94.5611	1.5084	7.85e-29	5.73e-27	2909	546323482	XP_005718092.1	818	3.02e-93	unnamed protein product [Chondrus crispus]>gi|507114668|emb|CDF38207.1| unnamed protein product [Chondrus crispus]	--	--	--	--	--	--	--	--	--	Q8BLR2	629	2.03e-69	Copine-4 OS=Mus musculus GN=Cpne4 PE=1 SV=1	PF00168//PF00397	C2 domain//WW domain	--	--	GO:0005515	protein binding	--	--	KOG1327	Copine
c112881_g2	175.458	37.8719	2.2119	1.47e-28	1.06e-26	2280	546312300	XP_005714928.1	1859	0	unnamed protein product [Chondrus crispus]>gi|507111385|emb|CDF35109.1| unnamed protein product [Chondrus crispus]	551621121	XM_005790988.1	47	7.68e-13	Emiliania huxleyi CCMP1516 ferredoxin-nitrite reductase precursor partial mRNA	K00366	nirA	ferredoxin-nitrite reductase	http://www.genome.jp/dbget-bin/www_bget?ko:K00366	Q42997	1345	4.71e-175	Ferredoxin--nitrite reductase, chloroplastic OS=Oryza sativa subsp. japonica GN=Os01g0357100 PE=2 SV=1	PF01077//PF03460	Nitrite and sulphite reductase 4Fe-4S domain//Nitrite/Sulfite reductase ferredoxin-like half domain	GO:0055114	oxidation-reduction process	GO:0016491//GO:0020037//GO:0051536	oxidoreductase activity//heme binding//iron-sulfur cluster binding	--	--	KOG0560	Sulfite reductase (ferredoxin)
c119317_g3	259.184	89.5801	1.5327	2.52e-28	1.81e-26	3182	544212309	XP_005534874.1	478	1.82e-47	similar to metal ion transporter [Cyanidioschyzon merolae strain 10D]>gi|449016865|dbj|BAM80267.1| similar to metal ion transporter [Cyanidioschyzon merolae strain 10D]	--	--	--	--	--	--	--	--	--	Q9S9N8	167	1.21e-10	Metal transporter Nramp6 OS=Arabidopsis thaliana GN=NRAMP6 PE=2 SV=2	PF01566//PF02203	Natural resistance-associated macrophage protein//Tar ligand binding domain homologue	GO:0006935//GO:0007165//GO:0006810	chemotaxis//signal transduction//transport	GO:0004888//GO:0005215	transmembrane signaling receptor activity//transporter activity	GO:0016020	membrane	KOG1291	Mn2+ and Fe2+ transporters of the NRAMP family
c120266_g1	262.353	92.5845	1.5027	4.85e-28	3.47e-26	5410	545712962	XP_005708785.1	393	1.02e-39	peroxiredoxin Q/BCP [Galdieria sulphuraria]>gi|452825267|gb|EME32265.1| peroxiredoxin Q/BCP [Galdieria sulphuraria]	--	--	--	--	--	K03564	BCP, PRXQ, DOT5	peroxiredoxin Q/BCP	http://www.genome.jp/dbget-bin/www_bget?ko:K03564	Q9MB35	365	4.14e-37	Peroxiredoxin Q, chloroplastic (Fragment) OS=Sedum lineare GN=PRXQ PE=1 SV=1	PF08534//PF15549//PF06990//PF03153//PF01940//PF01213//PF00578	Redoxin//PGC7/Stella/Dppa3 domain//Galactose-3-O-sulfotransferase//Transcription factor IIA, alpha/beta subunit//Integral membrane protein DUF92//Adenylate cyclase associated (CAP) N terminal//AhpC/TSA family	GO:0055114//GO:0007010//GO:0006367//GO:0006687//GO:0009058	oxidation-reduction process//cytoskeleton organization//transcription initiation from RNA polymerase II promoter//glycosphingolipid metabolic process//biosynthetic process	GO:0016209//GO:0001733//GO:0016491//GO:0035064//GO:0003779	antioxidant activity//galactosylceramide sulfotransferase activity//oxidoreductase activity//methylated histone binding//actin binding	GO:0005672//GO:0016021//GO:0005794	transcription factor TFIIA complex//integral component of membrane//Golgi apparatus	KOG0855	Alkyl hydroperoxide reductase, thiol specific antioxidant and related enzymes
c116240_g1	294.876	114.96	1.359	5.06e-28	3.61e-26	2873	546305425	XP_005712637.1	462	3.18e-49	unnamed protein product [Chondrus crispus]>gi|507108969|emb|CDF32836.1| unnamed protein product [Chondrus crispus]	--	--	--	--	--	--	--	--	--	Q91611	207	9.36e-16	Desert hedgehog protein B OS=Xenopus laevis GN=dhh-b PE=2 SV=1	PF01079	Hint module	GO:0006508	proteolysis	GO:0008233	peptidase activity	--	--	KOG3638	Sonic hedgehog and related proteins
c120194_g1	101.822	3.87416	4.716	6.27e-28	4.46e-26	2586	--	--	--	--	--	--	--	--	--	--	--	--	--	--	--	--	--	--	--	--	--	--	--	--	--	--	--	--
c93681_g1	106.659	0.711581	7.2278	1.18e-27	8.33e-26	387	--	--	--	--	--	--	--	--	--	--	--	--	--	--	--	--	--	--	--	--	--	--	--	--	--	--	--	--
c118710_g1	186.696	46.4899	2.0057	1.54e-27	1.08e-25	2601	--	--	--	--	--	--	--	--	--	--	--	--	--	--	--	--	--	--	--	--	--	--	--	--	--	--	--	--
c117757_g1	223.909	70.1302	1.6748	3.8e-27	2.66e-25	3441	546300204	XP_005711046.1	750	9.68e-86	Glycosyl transferase, family GT8 [Chondrus crispus]>gi|507107235|emb|CDF40752.1| Glycosyl transferase, family GT8 [Chondrus crispus]	--	--	--	--	--	--	--	--	--	Q8GWB7	429	7.78e-43	Inositol phosphorylceramide glucuronosyltransferase 1 OS=Arabidopsis thaliana GN=IPUT1 PE=1 SV=1	PF01501//PF15750	Glycosyl transferase family 8//Ubiquitin-binding zinc-finger	--	--	GO:0043130//GO:0016757	ubiquitin binding//transferase activity, transferring glycosyl groups	--	--	KOG1950	Glycosyl transferase, family 8 - glycogenin
c124119_g1	101.238	4.98106	4.3452	4.03e-27	2.81e-25	1098	--	--	--	--	--	--	--	--	--	--	--	--	--	--	--	--	--	--	--	--	--	--	--	--	--	--	--	--
c101304_g1	353	160.817	1.1342	4.27e-27	2.97e-25	1348	--	--	--	--	--	--	--	--	--	--	--	--	--	--	--	--	--	--	--	--	--	--	--	--	--	--	--	--
c120456_g3	255.598	91.0823	1.4886	4.4e-27	3.05e-25	764	--	--	--	--	--	--	--	--	--	--	--	--	--	--	--	--	--	--	--	--	--	--	--	--	--	--	--	--
c117493_g1	377.434	180.979	1.0604	9.73e-27	6.67e-25	4257	219117355	XP_002179472.1	540	1.53e-58	predicted protein [Phaeodactylum tricornutum CCAP 1055/1]>gi|217409363|gb|EEC49295.1| predicted protein [Phaeodactylum tricornutum CCAP 1055/1]	--	--	--	--	--	--	--	--	--	--	--	--	--	PF15202//PF03063//PF02962	Adipogenin//Prismane/CO dehydrogenase family//5-carboxymethyl-2-hydroxymuconate isomerase	GO:0045444//GO:0006570//GO:0019439//GO:0018874//GO:0055114	fat cell differentiation//tyrosine metabolic process//aromatic compound catabolic process//benzoate metabolic process//oxidation-reduction process	GO:0016491//GO:0008704	oxidoreductase activity//5-carboxymethyl-2-hydroxymuconate delta-isomerase activity	--	--	--	--
c113769_g1	215.569	66.0189	1.7072	9.89e-27	6.77e-25	2011	546318956	XP_005716895.1	887	9.04e-112	unnamed protein product [Chondrus crispus]>gi|507113446|emb|CDF37076.1| unnamed protein product [Chondrus crispus]	--	--	--	--	--	--	--	--	--	Q54DD7	672	9.29e-81	Protein unc-50 homolog OS=Dictyostelium discoideum GN=DDB_G0292320 PE=3 SV=1	--	--	--	--	--	--	--	--	KOG3012	Uncharacterized conserved protein
c94681_g1	150.023	28.4632	2.398	1.49e-26	1.01e-24	1548	--	--	--	--	--	--	--	--	--	--	--	--	--	--	--	--	--	--	PF09726//PF02819	Transmembrane protein//Spider toxin	GO:0006810//GO:0009405	transport//pathogenesis	GO:0008200	ion channel inhibitor activity	GO:0016021//GO:0005576	integral component of membrane//extracellular region	--	--
c101367_g1	147.021	26.961	2.4471	1.58e-26	1.07e-24	1593	761965243	KIY97311.1	209	5.49e-16	hypothetical protein MNEG_10650 [Monoraphidium neglectum]	--	--	--	--	--	--	--	--	--	C8ZI10	325	1.03e-31	Sphingoid long-chain base transporter RSB1 OS=Saccharomyces cerevisiae (strain Lalvin EC1118 / Prise de mousse) GN=RSB1 PE=3 SV=1	PF04479//PF03147	RTA1 like protein//Ferredoxin-fold anticodon binding domain	GO:0008033//GO:0006432//GO:0000162//GO:0006571//GO:0009094//GO:0006950	tRNA processing//phenylalanyl-tRNA aminoacylation//tryptophan biosynthetic process//tyrosine biosynthetic process//L-phenylalanine biosynthetic process//response to stress	GO:0000287//GO:0005524//GO:0000049//GO:0004826	magnesium ion binding//ATP binding//tRNA binding//phenylalanine-tRNA ligase activity	GO:0016021//GO:0009328	integral component of membrane//phenylalanine-tRNA ligase complex	--	--
c86662_g1	208.314	62.3819	1.7396	2.12e-26	1.44e-24	2179	--	--	--	--	--	--	--	--	--	--	--	--	--	--	--	--	--	--	--	--	--	--	--	--	--	--	--	--
c198129_g1	283.534	112.904	1.3284	2.46e-26	1.66e-24	2293	546315416	XP_005715860.1	2049	0	unnamed protein product [Chondrus crispus]>gi|507112355|emb|CDF36041.1| unnamed protein product [Chondrus crispus]	--	--	--	--	--	K01953	asnB, ASNS	asparagine synthase (glutamine-hydrolysing)	http://www.genome.jp/dbget-bin/www_bget?ko:K01953	Q9LV77	1249	8.09e-161	Asparagine synthetase [glutamine-hydrolyzing] 2 OS=Arabidopsis thaliana GN=ASN2 PE=2 SV=1	PF00733	Asparagine synthase	GO:0006531//GO:0006522//GO:0006529	aspartate metabolic process//alanine metabolic process//asparagine biosynthetic process	GO:0004066	asparagine synthase (glutamine-hydrolyzing) activity	--	--	KOG0571	Asparagine synthase (glutamine-hydrolyzing)
c114582_g1	396.281	197.978	1.0012	3.16e-26	2.13e-24	2842	848933502	XP_012829428.1	377	1.37e-37	PREDICTED: probable thiol methyltransferase 2 [Erythranthe guttatus]>gi|604297380|gb|EYU17611.1| hypothetical protein MIMGU_mgv1a012055mg [Erythranthe guttata]	--	--	--	--	--	--	--	--	--	Q0WP12	328	4.36e-32	Thiocyanate methyltransferase 1 OS=Arabidopsis thaliana GN=HOL1 PE=1 SV=1	PF05724//PF15150//PF08241//PF01667	Thiopurine S-methyltransferase (TPMT)//Phorbol-12-myristate-13-acetate-induced//Methyltransferase domain//Ribosomal protein S27	GO:0006412//GO:0006919//GO:0042254//GO:0008152//GO:0006915//GO:0006974//GO:0001836	translation//activation of cysteine-type endopeptidase activity involved in apoptotic process//ribosome biogenesis//metabolic process//apoptotic process//cellular response to DNA damage stimulus//release of cytochrome c from mitochondria	GO:0008757//GO:0008168//GO:0003735	S-adenosylmethionine-dependent methyltransferase activity//methyltransferase activity//structural constituent of ribosome	GO:0005622//GO:0005840	intracellular//ribosome	--	--
c115682_g1	269.608	103.97	1.3747	4.32e-26	2.9e-24	537	545701167	XP_005702919.1	254	1.62e-22	chromatin remodeling complex / DNA-dep ATPase [Galdieria sulphuraria]>gi|452819338|gb|EME26399.1| chromatin remodeling complex / DNA-dep ATPase [Galdieria sulphuraria]	--	--	--	--	--	K11367	CHD1	chromodomain-helicase-DNA-binding protein 1	http://www.genome.jp/dbget-bin/www_bget?ko:K11367	F4IV99	176	2.49e-13	Protein CHROMATIN REMODELING 5 OS=Arabidopsis thaliana GN=CHR5 PE=3 SV=1	--	--	--	--	--	--	--	--	KOG0384	Chromodomain-helicase DNA-binding protein
c111516_g1	248.676	90.8451	1.4528	1.06e-25	7.06e-24	2773	546319050	XP_005716921.1	1779	0	myo-inositol 1-phosphate synthase [Chondrus crispus]>gi|507113475|emb|CDF37102.1| myo-inositol 1-phosphate synthase [Chondrus crispus]	--	--	--	--	--	K01858	INO1, ISYNA1	myo-inositol-1-phosphate synthase	http://www.genome.jp/dbget-bin/www_bget?ko:K01858	Q9LW96	1211	3.24e-154	Inositol-3-phosphate synthase OS=Nicotiana tabacum PE=2 SV=1	PF05294//PF07994	Scorpion short toxin//Myo-inositol-1-phosphate synthase	GO:0008654//GO:0006021//GO:0009405//GO:0019872	phospholipid biosynthetic process//inositol biosynthetic process//pathogenesis//streptomycin biosynthetic process	GO:0004512	inositol-3-phosphate synthase activity	GO:0005576	extracellular region	KOG0693	Myo-inositol-1-phosphate synthase
c112106_g1	162.865	38.4253	2.0836	3.77e-25	2.48e-23	2421	546307383	XP_005713305.1	1647	0	fructose-1,6-bisphosphatase precursor [Chondrus crispus]>gi|507109691|emb|CDF33502.1| fructose-1,6-bisphosphatase precursor [Chondrus crispus]	546307382	XM_005713248.1	380	0	Chondrus crispus fructose-1,6-bisphosphatase precursor (CHC_T00008570001) mRNA, complete cds	K03841	FBP, fbp	fructose-1,6-bisphosphatase I	http://www.genome.jp/dbget-bin/www_bget?ko:K03841	Q07204	1009	6.77e-127	Fructose-1,6-bisphosphatase, chloroplastic OS=Brassica napus GN=FBP PE=2 SV=1	PF15185//PF00316//PF00459	Bcl-2-modifying factor, apoptosis//Fructose-1-6-bisphosphatase//Inositol monophosphatase family	GO:0006096//GO:0006098//GO:0006915//GO:0006000//GO:0046854//GO:0015976//GO:0006094//GO:0005975//GO:0006013	glycolytic process//pentose-phosphate shunt//apoptotic process//fructose metabolic process//phosphatidylinositol phosphorylation//carbon utilization//gluconeogenesis//carbohydrate metabolic process//mannose metabolic process	GO:0042132//GO:0042578	fructose 1,6-bisphosphate 1-phosphatase activity//phosphoric ester hydrolase activity	--	--	KOG1458	Fructose-1,6-bisphosphatase
c109664_g1	88.8963	1.73942	5.6754	5.12e-25	3.36e-23	2069	544210609	XP_005535705.1	296	2.03e-25	hypothetical protein CYME_CMF031C [Cyanidioschyzon merolae strain 10D]>gi|449016017|dbj|BAM79419.1| hypothetical protein CYME_CMF031C [Cyanidioschyzon merolae strain 10D]	--	--	--	--	--	--	--	--	--	--	--	--	--	--	--	--	--	--	--	--	--	--	--
c121564_g1	365.926	179.872	1.0246	5.52e-25	3.63e-23	6401	546320106	XP_005717205.1	1129	3.39e-130	Lipase domain protein, putative [Chondrus crispus]>gi|507113777|emb|CDF37386.1| Lipase domain protein, putative [Chondrus crispus]	--	--	--	--	--	K08794	CAMK1	calcium/calmodulin-dependent protein kinase I	http://www.genome.jp/dbget-bin/www_bget?ko:K08794	P25323	566	2.06e-62	Myosin light chain kinase A OS=Dictyostelium discoideum GN=mlkA PE=1 SV=2	PF01764//PF05445//PF06293//PF00069//PF07810//PF00297//PF07714	Lipase (class 3)//Poxvirus serine/threonine protein kinase//Lipopolysaccharide kinase (Kdo/WaaP) family//Protein kinase domain//TMC domain//Ribosomal protein L3//Protein tyrosine kinase	GO:0006412//GO:0042254//GO:0006629//GO:0006468	translation//ribosome biogenesis//lipid metabolic process//protein phosphorylation	GO:0003735//GO:0004672//GO:0005524//GO:0016773	structural constituent of ribosome//protein kinase activity//ATP binding//phosphotransferase activity, alcohol group as acceptor	GO:0005840//GO:0016021//GO:0005622//GO:0016020	ribosome//integral component of membrane//intracellular//membrane	KOG0032	Ca2+/calmodulin-dependent protein kinase, EF-Hand protein superfamily
c114966_g1	193.387	57.0846	1.7603	6.24e-25	4.09e-23	3462	546316244	XP_005716095.1	966	3.41e-114	Trehalase [Chondrus crispus]>gi|507112603|emb|CDF36276.1| Trehalase [Chondrus crispus]	--	--	--	--	--	K01194	E3.2.1.28, treA, treF	alpha,alpha-trehalase	http://www.genome.jp/dbget-bin/www_bget?ko:K01194	A8J4S9	770	3.23e-87	Trehalase OS=Apis mellifera PE=1 SV=1	PF01204	Trehalase	GO:0005985//GO:0005982//GO:0005991	sucrose metabolic process//starch metabolic process//trehalose metabolic process	GO:0004555	alpha,alpha-trehalase activity	--	--	KOG0602	Neutral trehalase
c29143_g1	91.0645	3.87416	4.5549	6.31e-25	4.12e-23	2693	219112673	XP_002178088.1	524	1.93e-53	predicted protein [Phaeodactylum tricornutum CCAP 1055/1]>gi|217410973|gb|EEC50902.1| predicted protein [Phaeodactylum tricornutum CCAP 1055/1]	--	--	--	--	--	--	--	--	--	Q58949	178	5.53e-12	Uncharacterized protein MJ1554 OS=Methanocaldococcus jannaschii (strain ATCC 43067 / DSM 2661 / JAL-1 / JCM 10045 / NBRC 100440) GN=MJ1554 PE=3 SV=1	PF00060	Ligand-gated ion channel	GO:0007165//GO:0006811//GO:0007268	signal transduction//ion transport//synaptic transmission	GO:0004970	ionotropic glutamate receptor activity	GO:0016020	membrane	--	--
c115156_g1	235.333	85.0734	1.4679	1.1e-24	7.08e-23	4006	--	--	--	--	--	--	--	--	--	--	--	--	--	--	--	--	--	--	PF08402//PF15673	TOBE domain//Domain of unknown function (DUF4664)	GO:0032922//GO:0006810	circadian regulation of gene expression//transport	GO:0000976//GO:0005215//GO:0016820//GO:0005524	transcription regulatory region sequence-specific DNA binding//transporter activity//hydrolase activity, acting on acid anhydrides, catalyzing transmembrane movement of substances//ATP binding	GO:0043190	ATP-binding cassette (ABC) transporter complex	--	--
c116268_g1	117.417	16.2082	2.8568	1.93e-24	1.24e-22	3875	546315672	XP_005715931.1	539	4.5e-55	unnamed protein product [Chondrus crispus]>gi|507112430|emb|CDF36112.1| unnamed protein product [Chondrus crispus]	--	--	--	--	--	--	--	--	--	Q6GDN2	301	1.47e-26	O-acetyltransferase OatA OS=Staphylococcus aureus (strain MRSA252) GN=oatA PE=3 SV=1	PF01757	Acyltransferase family	--	--	GO:0016747	transferase activity, transferring acyl groups other than amino-acyl groups	--	--	--	--
c121475_g1	290.623	125.317	1.2136	2.29e-24	1.47e-22	3981	546312070	XP_005714856.1	652	4.63e-72	unnamed protein product [Chondrus crispus]>gi|507111310|emb|CDF35037.1| unnamed protein product [Chondrus crispus]	--	--	--	--	--	--	--	--	--	Q8BWD2	170	5.61e-11	Inositol hexakisphosphate kinase 3 OS=Mus musculus GN=Ip6k3 PE=2 SV=1	PF03770	Inositol polyphosphate kinase	--	--	GO:0008440	inositol-1,4,5-trisphosphate 3-kinase activity	--	--	KOG1620	Inositol polyphosphate multikinase, component of the ARGR transcription regulatory complex
c119686_g3	123.087	19.9243	2.6271	7.04e-24	4.49e-22	1274	551559732	XP_005766765.1	1811	0	putative actin [Emiliania huxleyi CCMP1516]>gi|551559736|ref|XP_005766767.1| putative actin [Emiliania huxleyi CCMP1516]>gi|551569558|ref|XP_005770739.1| putative actin [Emiliania huxleyi CCMP1516]>gi|551569952|ref|XP_005770936.1| actin/actin-related protein alternative [Emiliania huxleyi CCMP1516]>gi|551607247|ref|XP_005784943.1| putative actin [Emiliania huxleyi CCMP1516]>gi|551607665|ref|XP_00…	470512968	XM_004352512.1	585	0	Acanthamoeba castellanii str. Neff actin-1, putative (ACA1_361250) mRNA, complete cds	K10355	ACTF	actin, other eukaryote	http://www.genome.jp/dbget-bin/www_bget?ko:K10355	P53458	1807	0	Actin-5 (Fragment) OS=Diphyllobothrium dendriticum GN=ACT5 PE=2 SV=1	--	--	--	--	--	--	--	--	KOG0676	Actin and related proteins
c105679_g1	104.741	11.7015	3.1621	1.16e-23	7.3e-22	2331	546304365	XP_005712314.1	234	1.28e-18	unnamed protein product [Chondrus crispus]>gi|515796022|emb|CDF77440.1| unnamed protein product [Chondrus crispus]	--	--	--	--	--	--	--	--	--	Q8IYJ1	173	1.68e-11	Copine-9 OS=Homo sapiens GN=CPNE9 PE=1 SV=3	PF13855//PF00168	Leucine rich repeat//C2 domain	--	--	GO:0005515	protein binding	--	--	--	--
c114918_g1	316.724	147.93	1.0983	1.31e-23	8.21e-22	4940	661492851	AIE13826.1	2071	0	UDP-glucose pyrophosphorylase [Eucheuma denticulatum]	4140687	AF100788.1	216	1.9e-106	Gracilaria gracilis UDPglucose pyrophosphorylase (UGP) gene, complete cds; and putative DNA helicase homolog gene, partial cds	K00963	UGP2, galU, galF	UTP--glucose-1-phosphate uridylyltransferase	http://www.genome.jp/dbget-bin/www_bget?ko:K00963	Q8W4M7	1153	0	DNA repair helicase UVH6 OS=Arabidopsis thaliana GN=UVH6 PE=1 SV=1	PF06777//PF04851//PF00270//PF01704//PF00176//PF13307//PF06733	Helical and beta-bridge domain//Type III restriction enzyme, res subunit//DEAD/DEAH box helicase//UTP--glucose-1-phosphate uridylyltransferase//SNF2 family N-terminal domain//Helicase C-terminal domain//DEAD_2	GO:0006139//GO:0008152	nucleobase-containing compound metabolic process//metabolic process	GO:0016818//GO:0070569//GO:0003677//GO:0004003//GO:0008026//GO:0003676//GO:0016787//GO:0005524	hydrolase activity, acting on acid anhydrides, in phosphorus-containing anhydrides//uridylyltransferase activity//DNA binding//ATP-dependent DNA helicase activity//ATP-dependent helicase activity//nucleic acid binding//hydrolase activity//ATP binding	GO:0005657//GO:0005634	replication fork//nucleus	KOG1131	RNA polymerase II transcription initiation/nucleotide excision repair factor TFIIH, 5'-3' helicase subunit RAD3
c86582_g1	114.414	16.4454	2.7985	1.77e-23	1.11e-21	1130	676399349	XP_009042952.1	146	5.72e-08	hypothetical protein AURANDRAFT_72863, partial [Aureococcus anophagefferens]>gi|323446000|gb|EGB02349.1| hypothetical protein AURANDRAFT_72863, partial [Aureococcus anophagefferens]	--	--	--	--	--	--	--	--	--	--	--	--	--	--	--	--	--	--	--	--	--	--	--
c120649_g1	299.796	135.912	1.1413	2.03e-23	1.27e-21	3208	546310907	XP_005714495.1	2435	0	Sulfite reductase [ferredoxin] SIR [Chondrus crispus]>gi|507110939|emb|CDF34676.1| Sulfite reductase [ferredoxin] SIR [Chondrus crispus]	--	--	--	--	--	K00392	sir	sulfite reductase (ferredoxin)	http://www.genome.jp/dbget-bin/www_bget?ko:K00392	P72854	1576	0	Sulfite reductase [ferredoxin] OS=Synechocystis sp. (strain PCC 6803 / Kazusa) GN=sir PE=1 SV=1	PF03460//PF01077//PF03161	Nitrite/Sulfite reductase ferredoxin-like half domain//Nitrite and sulphite reductase 4Fe-4S domain//LAGLIDADG DNA endonuclease family	GO:0055114	oxidation-reduction process	GO:0020037//GO:0004519//GO:0051536//GO:0016491	heme binding//endonuclease activity//iron-sulfur cluster binding//oxidoreductase activity	--	--	KOG0560	Sulfite reductase (ferredoxin)
c115412_g1	97.9861	9.17148	3.4174	2.16e-23	1.34e-21	2131	--	--	--	--	--	--	--	--	--	--	--	--	--	--	--	--	--	--	PF05478	Prominin	--	--	--	--	GO:0016021	integral component of membrane	--	--
c120846_g5	288.121	127.531	1.1758	2.47e-23	1.53e-21	2627	--	--	--	--	--	--	--	--	--	--	--	--	--	--	--	--	--	--	--	--	--	--	--	--	--	--	--	--
c110877_g1	284.201	125.317	1.1813	3.7e-23	2.28e-21	1305	--	--	--	--	--	--	--	--	--	--	--	--	--	--	--	--	--	--	PF05058//PF03964	ActA Protein//Chorion family 2	GO:0009405//GO:0007275	pathogenesis//multicellular organismal development	--	--	GO:0042600	chorion	--	--
c114893_g1	102.739	11.7015	3.1342	4.23e-23	2.6e-21	2029	546308598	XP_005713738.1	1199	8.92e-156	unnamed protein product [Chondrus crispus]>gi|507110139|emb|CDF33919.1| unnamed protein product [Chondrus crispus]	--	--	--	--	--	--	--	--	--	--	--	--	--	--	--	--	--	--	--	--	--	--	--
c111206_g1	335.154	165.008	1.0223	5.82e-23	3.58e-21	1418	546303697	XP_005712101.1	696	3.95e-87	40S ribosomal protein S11 [Chondrus crispus]>gi|507108472|emb|CDF32436.1| 40S ribosomal protein S11 [Chondrus crispus]	--	--	--	--	--	K02949	RP-S11e, RPS11	small subunit ribosomal protein S11e	http://www.genome.jp/dbget-bin/www_bget?ko:K02949	O65569	471	1.18e-54	40S ribosomal protein S11-2 OS=Arabidopsis thaliana GN=RPS11B PE=2 SV=2	PF00366	Ribosomal protein S17	GO:0042254//GO:0006412	ribosome biogenesis//translation	GO:0003735	structural constituent of ribosome	GO:0005840//GO:0005622	ribosome//intracellular	KOG1728	40S ribosomal protein S11
c114897_g1	129.425	24.9053	2.3776	5.9e-23	3.62e-21	2342	--	--	--	--	--	--	--	--	--	--	--	--	--	--	--	--	--	--	PF01733//PF07740	Nucleoside transporter//Ion channel inhibitory toxin	GO:0009405//GO:0006810//GO:0015858	pathogenesis//transport//nucleoside transport	GO:0005337//GO:0008200	nucleoside transmembrane transporter activity//ion channel inhibitor activity	GO:0016021//GO:0005576	integral component of membrane//extracellular region	--	--
c102299_g1	281.533	126.424	1.155	2.19e-22	1.32e-20	2151	546320374	XP_005717262.1	1754	0	actin [Chondrus crispus]>gi|1703152|sp|P53499.1|ACT_CHOCR RecName: Full=Actin [Chondrus crispus]>gi|495324|gb|AAA97521.1| actin [Chondrus crispus]>gi|495326|gb|AAA18589.1| actin [Chondrus crispus]>gi|507113842|emb|CDF37443.1| actin [Chondrus crispus]	76556157	AJ880404.1	333	7.47e-172	Flintiella sanguinaria partial act gene for actin, strain SAG 40.94	K10355	ACTF	actin, other eukaryote	http://www.genome.jp/dbget-bin/www_bget?ko:K10355	P53499	1754	0	Actin OS=Chondrus crispus GN=AC PE=2 SV=1	--	--	--	--	GO:0005524	ATP binding	GO:0005737//GO:0005856	cytoplasm//cytoskeleton	KOG0676	Actin and related proteins
c120133_g1	305.633	144.925	1.0765	2.48e-22	1.5e-20	3056	546298282	XP_005710472.1	611	4.29e-66	unnamed protein product [Chondrus crispus]>gi|507106557|emb|CDF40178.1| unnamed protein product [Chondrus crispus]	--	--	--	--	--	--	--	--	--	P27626	219	3.8e-18	Senescence-associated protein DIN1 OS=Raphanus sativus GN=DIN1 PE=2 SV=1	PF09289	Follistatin/Osteonectin-like EGF domain	--	--	GO:0005515	protein binding	--	--	--	--
c120340_g1	99.5706	11.6225	3.0988	2.93e-22	1.76e-20	3933	544209790	XP_005535297.1	195	7e-14	similar to Transmembrane protein Tmp21 precursor [Cyanidioschyzon merolae strain 10D]>gi|449015609|dbj|BAM79011.1| similar to Transmembrane protein Tmp21 precursor [Cyanidioschyzon merolae strain 10D]	--	--	--	--	--	--	--	--	--	B4K4G5	154	8.42e-10	Transmembrane emp24 domain-containing protein bai OS=Drosophila mojavensis GN=bai PE=3 SV=1	PF00818//PF04632//PF01105	Ice nucleation protein repeat//Fusaric acid resistance protein family//emp24/gp25L/p24 family/GOLD	GO:0006810	transport	--	--	GO:0016021//GO:0005886//GO:0009279	integral component of membrane//plasma membrane//cell outer membrane	KOG1691	emp24/gp25L/p24 family of membrane trafficking proteins
c117532_g1	259.1	110.611	1.228	3.45e-22	2.08e-20	1873	743808336	XP_011018234.1	183	5.43e-12	PREDICTED: flavonoid 3'-monooxygenase-like [Populus euphratica]	--	--	--	--	--	--	--	--	--	P37122	164	1.24e-10	Cytochrome P450 76A2 OS=Solanum melongena GN=CYP76A2 PE=2 SV=1	PF00067	Cytochrome P450	GO:0055114	oxidation-reduction process	GO:0016705//GO:0020037//GO:0005506	oxidoreductase activity, acting on paired donors, with incorporation or reduction of molecular oxygen//heme binding//iron ion binding	--	--	KOG0156	Cytochrome P450 CYP2 subfamily
c122175_g3	132.677	28.3842	2.2248	4.12e-22	2.47e-20	3813	--	--	--	--	--	--	--	--	--	--	--	--	--	--	--	--	--	--	PF02178	AT hook motif	--	--	GO:0003677	DNA binding	--	--	--	--
c120278_g1	261.936	113.299	1.2091	4.97e-22	2.96e-20	4296	546313617	XP_005715338.1	631	2.47e-70	unnamed protein product [Chondrus crispus]>gi|507111810|emb|CDF35519.1| unnamed protein product [Chondrus crispus]	--	--	--	--	--	K15281	SLC35D	solute carrier family 35	http://www.genome.jp/dbget-bin/www_bget?ko:K15281	Q15B89	394	1.85e-39	UDP-N-acetylglucosamine/UDP-glucose/GDP-mannose transporter (Fragment) OS=Sus scrofa GN=SLC35D2 PE=2 SV=1	PF00892//PF01113//PF01073//PF01370//PF08449//PF00779//PF00106//PF01118	EamA-like transporter family//Dihydrodipicolinate reductase, N-terminus//3-beta hydroxysteroid dehydrogenase/isomerase family//NAD dependent epimerase/dehydratase family//UAA transporter family//BTK motif//short chain dehydrogenase//Semialdehyde dehydrogenase, NAD binding domain	GO:0006694//GO:0009085//GO:0008207//GO:0055085//GO:0008210//GO:0035556//GO:0008209//GO:0009089//GO:0008152//GO:0055114	steroid biosynthetic process//lysine biosynthetic process//C21-steroid hormone metabolic process//transmembrane transport//estrogen metabolic process//intracellular signal transduction//androgen metabolic process//lysine biosynthetic process via diaminopimelate//metabolic process//oxidation-reduction process	GO:0008839//GO:0016491//GO:0016616//GO:0003824//GO:0051287//GO:0050662//GO:0016620//GO:0003854	4-hydroxy-tetrahydrodipicolinate reductase//oxidoreductase activity//oxidoreductase activity, acting on the CH-OH group of donors, NAD or NADP as acceptor//catalytic activity//NAD binding//coenzyme binding//oxidoreductase activity, acting on the aldehyde or oxo group of donors, NAD or NADP as acceptor//3-beta-hydroxy-delta5-steroid dehydrogenase activity	GO:0016020//GO:0016021	membrane//integral component of membrane	KOG1444	Nucleotide-sugar transporter VRG4/SQV-7
c99429_g1	302.881	144.135	1.0713	5e-22	2.97e-20	1866	546315377	XP_005715848.1	500	1.84e-57	60S ribosomal protein L30 [Chondrus crispus]>gi|507112343|emb|CDF36029.1| 60S ribosomal protein L30 [Chondrus crispus]	--	--	--	--	--	K02908	RP-L30e, RPL30	large subunit ribosomal protein L30e	http://www.genome.jp/dbget-bin/www_bget?ko:K02908	Q9C8F7	380	1.3e-41	Putative 60S ribosomal protein L30-1 OS=Arabidopsis thaliana GN=RPL30A PE=3 SV=1	PF08122//PF00525//PF02935	NADH-ubiquinone oxidoreductase B12 subunit family//Alpha crystallin A chain, N terminal//Cytochrome c oxidase subunit VIIc	GO:0006123//GO:0015992//GO:0007423//GO:0022900	mitochondrial electron transport, cytochrome c to oxygen//proton transport//sensory organ development//electron transport chain	GO:0004129//GO:0005212	cytochrome-c oxidase activity//structural constituent of eye lens	GO:0005747//GO:0005739//GO:0045277	mitochondrial respiratory chain complex I//mitochondrion//respiratory chain complex IV	KOG2988	60S ribosomal protein L30
c94279_g1	106.576	0.158129	9.3966	5.41e-22	3.2e-20	12124	546323824	XP_005718191.1	1515	6.15e-180	unnamed protein product [Chondrus crispus]>gi|507114779|emb|CDF38306.1| unnamed protein product [Chondrus crispus]	--	--	--	--	--	--	--	--	--	P10394	1001	7.92e-110	Retrovirus-related Pol polyprotein from transposon 412 OS=Drosophila melanogaster GN=POL PE=3 SV=1	PF13683//PF00098//PF08188//PF00665	Integrase core domain//Zinc knuckle//Spermatozal protamine family//Integrase core domain	GO:0015074//GO:0035092	DNA integration//sperm chromatin condensation	GO:0003676//GO:0003677//GO:0008270	nucleic acid binding//DNA binding//zinc ion binding	GO:0000228	nuclear chromosome	KOG0017	FOG: Transposon-encoded proteins with TYA, reverse transcriptase, integrase domains in various combinations
c117812_g1	107.66	15.8129	2.7673	5.43e-22	3.21e-20	1895	219124571	XP_002182574.1	316	2.25e-29	predicted protein [Phaeodactylum tricornutum CCAP 1055/1]>gi|217405920|gb|EEC45861.1| predicted protein [Phaeodactylum tricornutum CCAP 1055/1]	--	--	--	--	--	--	--	--	--	--	--	--	--	--	--	--	--	--	--	--	--	--	--
c77491_g1	197.807	68.5489	1.5289	6.06e-22	3.58e-20	4201	546312038	XP_005714847.1	764	4.56e-87	unnamed protein product [Chondrus crispus]>gi|507111300|emb|CDF35028.1| unnamed protein product [Chondrus crispus]	--	--	--	--	--	K11416	SIRT6, SIR2L6	mono-ADP-ribosyltransferase sirtuin 6	http://www.genome.jp/dbget-bin/www_bget?ko:K11416	Q9FE17	601	1.64e-65	NAD-dependent protein deacetylase SRT1 OS=Arabidopsis thaliana GN=SRT1 PE=2 SV=1	PF09360//PF02315//PF00351//PF02146//PF00832	Iron-binding zinc finger CDGSH type//Methanol dehydrogenase beta subunit//Biopterin-dependent aromatic amino acid hydroxylase//Sir2 family//Ribosomal L39 protein	GO:0055114//GO:0015946//GO:0042254//GO:0006412	oxidation-reduction process//methanol oxidation//ribosome biogenesis//translation	GO:0070403//GO:0004022//GO:0051537//GO:0003735//GO:0016714	NAD+ binding//alcohol dehydrogenase (NAD) activity//2 iron, 2 sulfur cluster binding//structural constituent of ribosome//oxidoreductase activity, acting on paired donors, with incorporation or reduction of molecular oxygen, reduced pteridine as one donor, and incorporation of one atom of oxygen	GO:0005840//GO:0043231//GO:0005622	ribosome//intracellular membrane-bounded organelle//intracellular	KOG1905	Class IV sirtuins (SIR2 family)
c115452_g2	108.16	16.2082	2.7384	6.66e-22	3.91e-20	2733	546320202	XP_005717221.1	444	6.25e-53	unnamed protein product [Chondrus crispus]>gi|507113795|emb|CDF37402.1| unnamed protein product [Chondrus crispus]	--	--	--	--	--	K19502	ANO8, TMEM16H	anoctamin-8	http://www.genome.jp/dbget-bin/www_bget?ko:K19502	Q6IWH7	162	1.33e-14	Anoctamin-7 OS=Homo sapiens GN=ANO7 PE=1 SV=2	PF01925//PF16178	Sulfite exporter TauE/SafE//Dimerisation domain of Ca+-activated chloride-channel, anoctamin	--	--	GO:0046983	protein dimerization activity	GO:0016021	integral component of membrane	KOG2514	Uncharacterized conserved protein
c114073_g2	124.422	24.4309	2.3485	6.9e-22	4.04e-20	824	32394482	AAM93939.1	354	3.53e-38	sedoheptulose-1,7-bisphosphatase [Griffithsia japonica]	--	--	--	--	--	K01100	E3.1.3.37	sedoheptulose-bisphosphatase	http://www.genome.jp/dbget-bin/www_bget?ko:K01100	P46285	154	2.82e-10	Sedoheptulose-1,7-bisphosphatase, chloroplastic OS=Triticum aestivum PE=2 SV=1	PF00316	Fructose-1-6-bisphosphatase	GO:0006098//GO:0006096//GO:0006000//GO:0015976//GO:0005975//GO:0006094//GO:0006013	pentose-phosphate shunt//glycolytic process//fructose metabolic process//carbon utilization//carbohydrate metabolic process//gluconeogenesis//mannose metabolic process	GO:0042132//GO:0042578	fructose 1,6-bisphosphate 1-phosphatase activity//phosphoric ester hydrolase activity	--	--	--	--
c115159_g1	219.822	83.8874	1.3898	7.88e-22	4.61e-20	1075	545709902	XP_005707260.1	471	4e-53	heme oxygenase [Galdieria sulphuraria]>gi|452823732|gb|EME30740.1| heme oxygenase [Galdieria sulphuraria]	--	--	--	--	--	K00510	HMOX, hmuO, ho	heme oxygenase	http://www.genome.jp/dbget-bin/www_bget?ko:K00510	O48782	368	3.12e-39	Heme oxygenase 1, chloroplastic OS=Arabidopsis thaliana GN=HO1 PE=1 SV=2	PF01126	Heme oxygenase	GO:0015994//GO:0006788//GO:0055114	chlorophyll metabolic process//heme oxidation//oxidation-reduction process	GO:0004392	heme oxygenase (decyclizing) activity	--	--	--	--
c115299_g1	282.367	129.508	1.1245	8.67e-22	5.07e-20	2220	546322330	XP_005717769.1	160	5.41e-09	unnamed protein product [Chondrus crispus]>gi|507114339|emb|CDF37898.1| unnamed protein product [Chondrus crispus]	--	--	--	--	--	--	--	--	--	Q9UDV7	147	2.28e-08	Zinc finger protein 282 OS=Homo sapiens GN=ZNF282 PE=2 SV=3	PF13912//PF00096//PF13465//PF01428//PF07975	C2H2-type zinc finger//Zinc finger, C2H2 type//Zinc-finger double domain//AN1-like Zinc finger//TFIIH C1-like domain	GO:0006281	DNA repair	GO:0008270//GO:0046872	zinc ion binding//metal ion binding	--	--	KOG1721	FOG: Zn-finger
c119079_g1	83.5592	0.474387	7.4606	1.28e-21	7.41e-20	1383	13661265	AAK37834.1	2092	0	beta-tubulin [Euglena gracilis]>gi|13661269|gb|AAK37836.1|AF182554_1 beta-tubulin [Euglena gracilis]>gi|13661271|gb|AAK37837.1|AF182555_1 beta-tubulin [Euglena gracilis]>gi|13661273|gb|AAK37838.1|AF182759_1 beta-tubulin [Euglena gracilis]	159471855	XM_001694020.1	847	0	Chlamydomonas reinhardtii beta tubulin 1 (TUB1) mRNA, complete cds	K07375	TUBB	tubulin beta	http://www.genome.jp/dbget-bin/www_bget?ko:K07375	P34108	2097	0	Tubulin beta chain OS=Naegleria gruberi PE=2 SV=1	PF00091	Tubulin/FtsZ family, GTPase domain	GO:0051258//GO:0007018//GO:0006184	protein polymerization//microtubule-based movement//obsolete GTP catabolic process	GO:0003924//GO:0005198//GO:0005525	GTPase activity//structural molecule activity//GTP binding	GO:0005737//GO:0005874	cytoplasm//microtubule	KOG1375	Beta tubulin
c107021_g1	107.66	16.7617	2.6832	1.87e-21	1.08e-19	1243	--	--	--	--	--	--	--	--	--	--	--	--	--	--	--	--	--	--	--	--	--	--	--	--	--	--	--	--
c121705_g4	269.191	121.601	1.1465	2.68e-21	1.54e-19	1569	546304636	XP_005712404.1	1782	0	3-deoxy-7-phosphoheptulonate synthase [Chondrus crispus]>gi|507108705|emb|CDF32633.1| 3-deoxy-7-phosphoheptulonate synthase [Chondrus crispus]	--	--	--	--	--	K01626	E2.5.1.54, aroF, aroG, aroH	3-deoxy-7-phosphoheptulonate synthase	http://www.genome.jp/dbget-bin/www_bget?ko:K01626	P29976	1271	2.64e-168	Phospho-2-dehydro-3-deoxyheptonate aldolase 1, chloroplastic OS=Arabidopsis thaliana GN=DHS1 PE=2 SV=2	PF01474//PF08040	Class-II DAHP synthetase family//MNLL subunit	GO:0009073//GO:0006118//GO:0000162//GO:0006571//GO:0009094	aromatic amino acid family biosynthetic process//obsolete electron transport//tryptophan biosynthetic process//tyrosine biosynthetic process//L-phenylalanine biosynthetic process	GO:0003954//GO:0003849	NADH dehydrogenase activity//3-deoxy-7-phosphoheptulonate synthase activity	GO:0005739	mitochondrion	--	--
c117038_g1	222.741	87.8407	1.3424	2.82e-21	1.61e-19	4727	551632215	XP_005818982.1	298	5.85e-28	hypothetical protein GUITHDRAFT_45248, partial [Guillardia theta CCMP2712]>gi|428162898|gb|EKX32002.1| hypothetical protein GUITHDRAFT_45248, partial [Guillardia theta CCMP2712]	--	--	--	--	--	--	--	--	--	--	--	--	--	PF13851//PF01405//PF06386	Growth-arrest specific micro-tubule binding//Photosystem II reaction centre T protein//Gas vesicle synthesis protein GvpL/GvpF	GO:0031412//GO:0048870//GO:0015979	gas vesicle organization//cell motility//photosynthesis	--	--	GO:0009539//GO:0016020//GO:0031514//GO:0009523//GO:0031411	photosystem II reaction center//membrane//motile cilium//photosystem II//gas vesicle	--	--
c116810_g1	239.169	99.6213	1.2635	2.92e-21	1.67e-19	5616	551590524	XP_005779634.1	805	4.24e-94	putative 3-hydroxyacyl-CoA dehydrogenase [Emiliania huxleyi CCMP1516]>gi|485632154|gb|EOD27205.1| putative 3-hydroxyacyl-CoA dehydrogenase [Emiliania huxleyi CCMP1516]	--	--	--	--	--	K00074	paaH, hbd, fadB, mmgB	3-hydroxybutyryl-CoA dehydrogenase	http://www.genome.jp/dbget-bin/www_bget?ko:K00074	P45856	733	5.41e-85	Probable 3-hydroxybutyryl-CoA dehydrogenase OS=Bacillus subtilis (strain 168) GN=mmgB PE=2 SV=1	PF02529//PF00725//PF02737//PF01113//PF03446//PF13640//PF03435	Cytochrome B6-F complex subunit 5//3-hydroxyacyl-CoA dehydrogenase, C-terminal domain//3-hydroxyacyl-CoA dehydrogenase, NAD binding domain//Dihydrodipicolinate reductase, N-terminus//NAD binding domain of 6-phosphogluconate dehydrogenase//2OG-Fe(II) oxygenase superfamily//Saccharopine dehydrogenase NADP binding domain	GO:0006554//GO:0055114//GO:0006631//GO:0006552//GO:0018874//GO:0009089//GO:0006568//GO:0019521//GO:0006550//GO:0006574//GO:0006098//GO:0006633//GO:0009085	lysine catabolic process//oxidation-reduction process//fatty acid metabolic process//leucine catabolic process//benzoate metabolic process//lysine biosynthetic process via diaminopimelate//tryptophan metabolic process//D-gluconate metabolic process//isoleucine catabolic process//valine catabolic process//pentose-phosphate shunt//fatty acid biosynthetic process//lysine biosynthetic process	GO:0004616//GO:0016491//GO:0003857//GO:0008839	phosphogluconate dehydrogenase (decarboxylating) activity//oxidoreductase activity//3-hydroxyacyl-CoA dehydrogenase activity//4-hydroxy-tetrahydrodipicolinate reductase	GO:0009512	cytochrome b6f complex	KOG2304	3-hydroxyacyl-CoA dehydrogenase
c111623_g1	113.914	20.2405	2.4926	2.96e-21	1.69e-19	1893	693496098	CEG01905.1	167	2.36e-10	Methyltransferase FkbM [Ostreococcus tauri]	--	--	--	--	--	--	--	--	--	--	--	--	--	PF00779	BTK motif	GO:0035556	intracellular signal transduction	--	--	--	--	--	--
c121443_g4	89.2299	8.6971	3.3589	3.23e-21	1.84e-19	794	546303660	XP_005712088.1	170	7.91e-13	unnamed protein product [Chondrus crispus]>gi|507108459|emb|CDF32423.1| unnamed protein product [Chondrus crispus]	--	--	--	--	--	--	--	--	--	A6NGD5	169	2.57e-12	Zinc finger and SCAN domain-containing protein 5C OS=Homo sapiens GN=ZSCAN5C PE=3 SV=1	PF13912//PF13465//PF00096	C2H2-type zinc finger//Zinc-finger double domain//Zinc finger, C2H2 type	--	--	GO:0046872	metal ion binding	--	--	KOG1721	FOG: Zn-finger
c118189_g1	248.426	106.658	1.2198	3.5e-21	1.99e-19	4046	219120760	XP_002181112.1	582	2.06e-63	predicted protein [Phaeodactylum tricornutum CCAP 1055/1]>gi|217407828|gb|EEC47764.1| predicted protein, partial [Phaeodactylum tricornutum CCAP 1055/1]	--	--	--	--	--	--	--	--	--	Q55669	514	1.96e-54	Carboxyl-terminal-processing protease OS=Synechocystis sp. (strain PCC 6803 / Kazusa) GN=ctpA PE=3 SV=1	PF03572//PF13180//PF00595	Peptidase family S41//PDZ domain//PDZ domain (Also known as DHR or GLGF)	GO:0006508	proteolysis	GO:0008236//GO:0005515	serine-type peptidase activity//protein binding	--	--	--	--
c119849_g1	91.1479	9.64587	3.2402	3.83e-21	2.17e-19	1803	--	--	--	--	--	--	--	--	--	--	--	--	--	--	--	--	--	--	PF14984	CD24 protein	GO:0007155	cell adhesion	--	--	--	--	--	--
c109327_g1	183.547	61.9075	1.568	4.94e-21	2.79e-19	913	546319581	XP_005717061.1	551	5.03e-67	unnamed protein product [Chondrus crispus]>gi|507113622|emb|CDF37242.1| unnamed protein product [Chondrus crispus]	--	--	--	--	--	K07305	msrB	peptide-methionine (R)-S-oxide reductase	http://www.genome.jp/dbget-bin/www_bget?ko:K07305	Q9M0Z6	364	2.25e-40	Peptide methionine sulfoxide reductase B3 OS=Arabidopsis thaliana GN=MSRB3 PE=2 SV=2	PF01907//PF01641	Ribosomal protein L37e//SelR domain	GO:0042254//GO:0006412//GO:0055114	ribosome biogenesis//translation//oxidation-reduction process	GO:0003735//GO:0033743	structural constituent of ribosome//peptide-methionine (R)-S-oxide reductase activity	GO:0005840//GO:0005622	ribosome//intracellular	KOG0856	Predicted pilin-like transcription factor
c116839_g1	102.823	15.2594	2.7524	5.51e-21	3.1e-19	1443	--	--	--	--	--	--	--	--	--	--	--	--	--	--	--	--	--	--	PF11575	FhuF 2Fe-2S C-terminal domain	--	--	GO:0051537	2 iron, 2 sulfur cluster binding	--	--	--	--
c167974_g1	74.6362	3.00445	4.6347	8.13e-21	4.56e-19	487	--	--	--	--	--	--	--	--	--	--	--	--	--	--	--	--	--	--	--	--	--	--	--	--	--	--	--	--
c119389_g1	126.84	27.9888	2.1801	8.2e-21	4.59e-19	3591	--	--	--	--	--	--	--	--	--	--	--	--	--	--	--	--	--	--	PF10716	NADH dehydrogenase transmembrane subunit	GO:0006118//GO:0055114	obsolete electron transport//oxidation-reduction process	GO:0016655	oxidoreductase activity, acting on NAD(P)H, quinone or similar compound as acceptor	--	--	--	--
c108737_g1	305.466	152.12	1.0058	1.09e-20	6.06e-19	1920	--	--	--	--	--	--	--	--	--	--	--	--	--	--	--	--	--	--	--	--	--	--	--	--	--	--	--	--
c117716_g1	244.09	105.709	1.2073	1.32e-20	7.36e-19	3315	546312143	XP_005714878.1	419	3.18e-40	unnamed protein product [Chondrus crispus]>gi|507111333|emb|CDF35059.1| unnamed protein product [Chondrus crispus]	--	--	--	--	--	--	--	--	--	Q9LE82	282	1.31e-24	RAN GTPase-activating protein 1 OS=Arabidopsis thaliana GN=RANGAP1 PE=1 SV=1	PF13855//PF00560//PF00695	Leucine rich repeat//Leucine Rich Repeat//Major surface antigen from hepadnavirus	GO:0016032	viral process	GO:0005515	protein binding	--	--	KOG4308	LRR-containing protein
c153197_g1	83.6426	0.316258	8.047	1.59e-20	8.8e-19	725	--	--	--	--	--	--	--	--	--	--	--	--	--	--	--	--	--	--	--	--	--	--	--	--	--	--	--	--
c198694_g1	92.9826	11.5434	3.0099	1.83e-20	1.01e-18	765	676399349	XP_009042952.1	134	6.96e-07	hypothetical protein AURANDRAFT_72863, partial [Aureococcus anophagefferens]>gi|323446000|gb|EGB02349.1| hypothetical protein AURANDRAFT_72863, partial [Aureococcus anophagefferens]	--	--	--	--	--	--	--	--	--	--	--	--	--	--	--	--	--	--	--	--	--	--	--
c117262_g4	191.219	69.1024	1.4684	2.29e-20	1.25e-18	1399	--	--	--	--	--	--	--	--	--	--	--	--	--	--	--	--	--	--	--	--	--	--	--	--	--	--	--	--
c117401_g1	195.972	72.344	1.4377	2.3e-20	1.26e-18	3054	546307731	XP_005713429.1	898	1.72e-107	unnamed protein product [Chondrus crispus]>gi|507109818|emb|CDF33626.1| unnamed protein product [Chondrus crispus]	--	--	--	--	--	--	--	--	--	O64730	371	3.57e-37	Probable protein phosphatase 2C 26 OS=Arabidopsis thaliana GN=At2g30170 PE=2 SV=2	PF07228//PF02993//PF00481	Stage II sporulation protein E (SpoIIE)//Minor capsid protein VI//Protein phosphatase 2C	--	--	GO:0003824	catalytic activity	GO:0019028	viral capsid	KOG1379	Serine/threonine protein phosphatase
c101503_g1	80.8073	6.48329	3.6397	2.69e-20	1.47e-18	452	--	--	--	--	--	--	--	--	--	--	--	--	--	--	--	--	--	--	PF11857//PF01678	Domain of unknown function (DUF3377)//Diaminopimelate epimerase	GO:0009089	lysine biosynthetic process via diaminopimelate	GO:0008837//GO:0004222	diaminopimelate epimerase activity//metalloendopeptidase activity	--	--	--	--
c114687_g1	188.55	67.6792	1.4782	3.01e-20	1.64e-18	2711	546322768	XP_005717887.1	1570	0	Dolichyl-phosphate-mannose--protein mannosyltransferase, family GT39 [Chondrus crispus]>gi|507114469|emb|CDF38018.1| Dolichyl-phosphate-mannose--protein mannosyltransferase, family GT39 [Chondrus crispus]	--	--	--	--	--	K00728	POMT	dolichyl-phosphate-mannose-protein mannosyltransferase	http://www.genome.jp/dbget-bin/www_bget?ko:K00728	Q59X23	359	1.1e-33	Dolichyl-phosphate-mannose--protein mannosyltransferase 4 OS=Candida albicans (strain SC5314 / ATCC MYA-2876) GN=PMT4 PE=2 SV=1	PF02366	Dolichyl-phosphate-mannose-protein mannosyltransferase	GO:0006493	protein O-linked glycosylation	GO:0000030	mannosyltransferase activity	GO:0000136//GO:0016020	alpha-1,6-mannosyltransferase complex//membrane	KOG3359	Dolichyl-phosphate-mannose:protein O-mannosyl transferase
c113056_g1	90.314	11.069	3.0284	5.19e-20	2.81e-18	3872	--	--	--	--	--	--	--	--	--	--	--	--	--	--	--	--	--	--	--	--	--	--	--	--	--	--	--	--
c112070_g2	119.001	25.4588	2.2247	5.38e-20	2.91e-18	1399	--	--	--	--	--	--	--	--	--	--	--	--	--	--	--	--	--	--	--	--	--	--	--	--	--	--	--	--
c94188_g1	110.495	20.9521	2.3988	5.49e-20	2.96e-18	1818	546311453	XP_005714663.1	1619	0	fructose-1,6-biphosphate aldolase, chloroplast precursor [Chondrus crispus]>gi|507111109|emb|CDF34844.1| fructose-1,6-biphosphate aldolase, chloroplast precursor [Chondrus crispus]	627776062	CP007514.1	36	7.94e-07	Rubrobacter radiotolerans strain RSPS-4, complete genome	K01623	ALDO	fructose-bisphosphate aldolase, class I	http://www.genome.jp/dbget-bin/www_bget?ko:K01623	Q86A67	925	1.2e-117	Fructose-bisphosphate aldolase OS=Dictyostelium discoideum GN=fba PE=3 SV=1	PF09111//PF00274//PF08997//PF13741	SLIDE//Fructose-bisphosphate aldolase class-I//Ubiquinol-cytochrome C reductase complex, 6.4kD protein//Mitochondrial ribosomal protein S25	GO:0015976//GO:0006119//GO:0006000//GO:0015992//GO:0006096//GO:0006118//GO:0006020//GO:0042254//GO:0006338//GO:0006098//GO:0006013//GO:0006094	carbon utilization//oxidative phosphorylation//fructose metabolic process//proton transport//glycolytic process//obsolete electron transport//inositol metabolic process//ribosome biogenesis//chromatin remodeling//pentose-phosphate shunt//mannose metabolic process//gluconeogenesis	GO:0004332//GO:0016818//GO:0003735//GO:0009055//GO:0005524//GO:0003676//GO:0008121	fructose-bisphosphate aldolase activity//hydrolase activity, acting on acid anhydrides, in phosphorus-containing anhydrides//structural constituent of ribosome//electron carrier activity//ATP binding//nucleic acid binding//ubiquinol-cytochrome-c reductase activity	GO:0005840//GO:0005763//GO:0005634	ribosome//mitochondrial small ribosomal subunit//nucleus	KOG1557	Fructose-biphosphate aldolase
c119907_g2	104.741	18.1058	2.5323	6.16e-20	3.31e-18	1366	546303954	XP_005712178.1	174	9.17e-12	unnamed protein product [Chondrus crispus]>gi|507108566|emb|CDF32513.1| unnamed protein product [Chondrus crispus]	--	--	--	--	--	--	--	--	--	Q9C0G0	113	1.97e-07	Zinc finger protein 407 OS=Homo sapiens GN=ZNF407 PE=1 SV=2	PF13465//PF00096//PF05191//PF01844//PF02892//PF01363	Zinc-finger double domain//Zinc finger, C2H2 type//Adenylate kinase, active site lid//HNH endonuclease//BED zinc finger//FYVE zinc finger	GO:0006144//GO:0046034	purine nucleobase metabolic process//ATP metabolic process	GO:0003677//GO:0046872//GO:0004519//GO:0004017//GO:0003676	DNA binding//metal ion binding//endonuclease activity//adenylate kinase activity//nucleic acid binding	--	--	KOG1721	FOG: Zn-finger
c119080_g1	261.268	121.68	1.1024	7.75e-20	4.14e-18	2104	813109099	XP_012194463.1	170	4.23e-10	hypothetical protein SPRG_00857 [Saprolegnia parasitica CBS 223.65]>gi|641541033|gb|KDO34796.1| hypothetical protein SPRG_00857 [Saprolegnia parasitica CBS 223.65]	--	--	--	--	--	--	--	--	--	Q804S5	163	3.71e-10	E3 ubiquitin-protein ligase mib1 OS=Danio rerio GN=mib1 PE=1 SV=1	PF00569//PF02080	Zinc finger, ZZ type//TrkA-C domain	GO:0006812//GO:0006813	cation transport//potassium ion transport	GO:0008270//GO:0008324	zinc ion binding//cation transmembrane transporter activity	--	--	KOG4582	Uncharacterized conserved protein, contains ZZ-type Zn-finger
c85046_g1	116.666	24.5891	2.2463	8.27e-20	4.4e-18	251	--	--	--	--	--	--	--	--	--	--	--	--	--	--	--	--	--	--	--	--	--	--	--	--	--	--	--	--
c113366_g1	220.323	91.7939	1.2631	1.05e-19	5.58e-18	3204	612390235	XP_007510639.1	194	9.42e-13	glycosyl transferase family 2 [Bathycoccus prasinos]>gi|412990800|emb|CCO18172.1| glycosyl transferase family 2 [Bathycoccus prasinos]	--	--	--	--	--	--	--	--	--	--	--	--	--	PF10729//PF13506	Cell division activator CedA//Glycosyl transferase family 21	GO:0051301	cell division	GO:0003677//GO:0016757	DNA binding//transferase activity, transferring glycosyl groups	--	--	--	--
c69187_g2	257.577	119.783	1.1046	1.27e-19	6.72e-18	1794	546305425	XP_005712637.1	411	2.01e-43	unnamed protein product [Chondrus crispus]>gi|507108969|emb|CDF32836.1| unnamed protein product [Chondrus crispus]	--	--	--	--	--	--	--	--	--	Q92008	175	5.05e-12	Sonic hedgehog protein A OS=Danio rerio GN=shha PE=1 SV=1	PF01079	Hint module	GO:0006508	proteolysis	GO:0008233	peptidase activity	--	--	KOG3638	Sonic hedgehog and related proteins
c106045_g1	210.316	85.3106	1.3018	1.64e-19	8.62e-18	1781	747072557	XP_011083195.1	149	1.75e-08	PREDICTED: lipid phosphate phosphatase epsilon 2, chloroplastic isoform X1 [Sesamum indicum]>gi|747072559|ref|XP_011083196.1| PREDICTED: lipid phosphate phosphatase epsilon 2, chloroplastic isoform X1 [Sesamum indicum]	--	--	--	--	--	--	--	--	--	F4J220	130	9.44e-07	Lipid phosphate phosphatase epsilon 1, chloroplastic OS=Arabidopsis thaliana GN=LPPE1 PE=1 SV=1	PF01733	Nucleoside transporter	GO:0015858//GO:0006810	nucleoside transport//transport	GO:0005337	nucleoside transmembrane transporter activity	GO:0016021	integral component of membrane	--	--
c117025_g1	161.114	52.1826	1.6264	2.2e-19	1.15e-17	2051	546303349	XP_005711994.1	1018	3.58e-127	peptide methionine sulfoxide reductase [Chondrus crispus]>gi|507108347|emb|CDF32329.1| peptide methionine sulfoxide reductase [Chondrus crispus]	--	--	--	--	--	K07304	msrA	peptide-methionine (S)-S-oxide reductase	http://www.genome.jp/dbget-bin/www_bget?ko:K07304	Q7XUP7	453	1.58e-50	Peptide methionine sulfoxide reductase A2-1 OS=Oryza sativa subsp. japonica GN=MSRA2-1 PE=2 SV=2	PF01625//PF00254//PF00205	Peptide methionine sulfoxide reductase//FKBP-type peptidyl-prolyl cis-trans isomerase//Thiamine pyrophosphate enzyme, central domain	GO:0006457//GO:0055114//GO:0006464	protein folding//oxidation-reduction process//cellular protein modification process	GO:0008113//GO:0000287//GO:0030976	peptide-methionine (S)-S-oxide reductase activity//magnesium ion binding//thiamine pyrophosphate binding	--	--	KOG1635	Peptide methionine sulfoxide reductase
c116777_g1	249.093	115.829	1.1047	4.99e-19	2.59e-17	2026	125381309	ABN41559.1	537	7.73e-62	calmodulin [Pyropia yezoensis]>gi|125634694|gb|ABN48505.1| calmodulin [Pyropia yezoensis]	--	--	--	--	--	K02183	CALM	calmodulin	http://www.genome.jp/dbget-bin/www_bget?ko:K02183	Q9HFY6	468	4.67e-53	Calmodulin OS=Blastocladiella emersonii GN=CMD1 PE=3 SV=3	PF10591//PF00254//PF03874//PF13499//PF12763//PF13202//PF08546//PF00036//PF13405//PF13833//PF04963	Secreted protein acidic and rich in cysteine Ca binding region//FKBP-type peptidyl-prolyl cis-trans isomerase//RNA polymerase Rpb4//EF-hand domain pair//Cytoskeletal-regulatory complex EF hand//EF hand//Ketopantoate reductase PanE/ApbA C terminal//EF hand//EF-hand domain//EF-hand domain pair//Sigma-54 factor, core binding domain	GO:0007165//GO:0006351//GO:0006206//GO:0006352//GO:0006144//GO:0055114//GO:0006457	signal transduction//transcription, DNA-templated//pyrimidine nucleobase metabolic process//DNA-templated transcription, initiation//purine nucleobase metabolic process//oxidation-reduction process//protein folding	GO:0003899//GO:0050661//GO:0005515//GO:0005509//GO:0016491//GO:0003677	DNA-directed RNA polymerase activity//NADP binding//protein binding//calcium ion binding//oxidoreductase activity//DNA binding	GO:0005730//GO:0005578	nucleolus//proteinaceous extracellular matrix	KOG0027	Calmodulin and related proteins (EF-Hand superfamily)
c110615_g1	115.915	26.0913	2.1514	6.38e-19	3.3e-17	2341	546318174	XP_005716622.1	410	1.47e-40	unnamed protein product [Chondrus crispus]>gi|507113164|emb|CDF36803.1| unnamed protein product [Chondrus crispus]	--	--	--	--	--	--	--	--	--	--	--	--	--	--	--	--	--	--	--	--	--	--	--
c116461_g1	249.51	116.857	1.0944	7.33e-19	3.78e-17	4722	546301211	XP_005711339.1	2561	0	thiamin biosynthesis protein [Chondrus crispus]>gi|507107591|emb|CDF41045.1| thiamin biosynthesis protein [Chondrus crispus]	674640828	LM997413.1	167	3.14e-79	Pseudomonas sp. 12M76_air genome assembly PRJEB5504_assembly_1 ,scaffold CONTIG000001 >gnl|BL_ORD_ID|20838039 Pseudomonas sp. 12M76_air genome assembly PRJEB5504_assembly_1 ,scaffold PRJEB5504_1_001	K03147	thiC	phosphomethylpyrimidine synthase	http://www.genome.jp/dbget-bin/www_bget?ko:K03147	O82392	2401	0	Phosphomethylpyrimidine synthase, chloroplastic OS=Arabidopsis thaliana GN=THIC PE=1 SV=1	PF07822//PF00270//PF01964//PF04851//PF05412	Neurotoxin B-IV-like protein//DEAD/DEAH box helicase//Radical SAM ThiC family//Type III restriction enzyme, res subunit//Equine arterivirus Nsp2-type cysteine proteinase	GO:0006810//GO:0009405//GO:0019082//GO:0016032//GO:0009228	transport//pathogenesis//viral protein processing//viral process//thiamine biosynthetic process	GO:0019871//GO:0051536//GO:0003677//GO:0003676//GO:0016787//GO:0005524	sodium channel inhibitor activity//iron-sulfur cluster binding//DNA binding//nucleic acid binding//hydrolase activity//ATP binding	GO:0005576	extracellular region	KOG0346	RNA helicase
c113190_g2	67.5479	3.00445	4.4907	7.97e-19	4.11e-17	1263	--	--	--	--	--	--	--	--	--	--	--	--	--	--	--	--	--	--	PF00172	Fungal Zn(2)-Cys(6) binuclear cluster domain	GO:0006355	regulation of transcription, DNA-templated	GO:0000981//GO:0008270	RNA polymerase II transcription factor activity, sequence-specific DNA binding//zinc ion binding	GO:0005634	nucleus	--	--
c113003_g1	69.7161	0	7.1234	8.98e-19	4.61e-17	331	685350546	XP_009110774.1	187	3.58e-28	PREDICTED: uncharacterized protein LOC103836284 [Brassica rapa]	332189094	CP002684.1	298	3.01e-153	Arabidopsis thaliana chromosome 1 sequence	--	--	--	--	--	--	--	--	--	--	--	--	--	--	--	--	--	--
c183131_g1	220.406	97.1703	1.1816	2.55e-18	1.3e-16	2694	546303954	XP_005712178.1	245	3.96e-20	unnamed protein product [Chondrus crispus]>gi|507108566|emb|CDF32513.1| unnamed protein product [Chondrus crispus]	--	--	--	--	--	--	--	--	--	Q8IZ20	218	6.51e-17	Zinc finger protein 683 OS=Homo sapiens GN=ZNF683 PE=2 SV=3	PF13912//PF16622//PF13465//PF00096//PF09726	C2H2-type zinc finger//zinc-finger C2H2-type//Zinc-finger double domain//Zinc finger, C2H2 type//Transmembrane protein	--	--	GO:0046872	metal ion binding	GO:0016021	integral component of membrane	KOG1721	FOG: Zn-finger
c117865_g1	99.7373	19.1336	2.382	4.41e-18	2.23e-16	1371	553183042	XP_005853831.1	319	2.08e-31	hypothetical protein NGA_0429201 [Nannochloropsis gaditana CCMP526]>gi|422295228|gb|EKU22527.1| hypothetical protein NGA_0429201 [Nannochloropsis gaditana CCMP526]>gi|585106940|gb|EWM25246.1| hypothetical protein Naga_100571g2 [Nannochloropsis gaditana]	--	--	--	--	--	--	--	--	--	--	--	--	--	--	--	--	--	--	--	--	--	--	--
c32247_g1	93.6497	16.6826	2.4889	9.9e-18	4.92e-16	598	519704962	YP_008144854.1	173	3.11e-14	photosystem II reaction center protein Z [Grateloupia taiwanensis]>gi|513133796|gb|AGO19861.1| photosystem II reaction center protein Z [Grateloupia taiwanensis]	430769184	KC153978.1	72	2.44e-27	Calliarthron tuberculosum chloroplast, complete genome	--	--	--	--	Q6B8V1	158	4.89e-13	Photosystem II reaction center protein Z OS=Gracilaria tenuistipitata var. liui GN=psbZ PE=3 SV=2	PF01737	YCF9	GO:0042549//GO:0015979	photosystem II stabilization//photosynthesis	--	--	GO:0009539//GO:0009523	photosystem II reaction center//photosystem II	--	--
c120960_g1	253.43	124.843	1.0215	9.9e-18	4.92e-16	5061	546312366	XP_005714950.1	2252	0	unnamed protein product [Chondrus crispus]>gi|507111407|emb|CDF35131.1| unnamed protein product [Chondrus crispus]	--	--	--	--	--	K08735	MSH2	DNA mismatch repair protein MSH2	http://www.genome.jp/dbget-bin/www_bget?ko:K08735	O13396	1385	6.97e-167	DNA mismatch repair protein msh-2 OS=Neurospora crassa (strain ATCC 24698 / 74-OR23-1A / CBS 708.71 / DSM 1257 / FGSC 987) GN=msh-2 PE=3 SV=1	PF05190//PF05188//PF13639//PF00488//PF05192	MutS family domain IV//MutS domain II//Ring finger domain//MutS domain V//MutS domain III	GO:0006298	mismatch repair	GO:0005515//GO:0005524//GO:0008270//GO:0030983	protein binding//ATP binding//zinc ion binding//mismatched DNA binding	--	--	KOG0219	Mismatch repair ATPase MSH2 (MutS family)
c111885_g1	169.537	63.2516	1.4224	1.26e-17	6.24e-16	1315	545707248	XP_005705939.1	263	2.93e-24	glycolipid binding / glycolipid transporter [Galdieria sulphuraria]>gi|452822399|gb|EME29419.1| glycolipid binding / glycolipid transporter [Galdieria sulphuraria]	--	--	--	--	--	--	--	--	--	Q0VCQ0	134	8.7e-08	Ceramide-1-phosphate transfer protein OS=Bos taurus GN=CPTP PE=2 SV=1	PF08718	Glycolipid transfer protein (GLTP)	GO:0046836	glycolipid transport	GO:0017089//GO:0051861	glycolipid transporter activity//glycolipid binding	GO:0005737	cytoplasm	KOG4189	Uncharacterized conserved protein
c86041_g1	67.8814	4.98106	3.7685	1.29e-17	6.36e-16	1754	546321436	XP_005717566.1	516	5.91e-55	unnamed protein product [Chondrus crispus]>gi|507114114|emb|CDF37695.1| unnamed protein product [Chondrus crispus]	--	--	--	--	--	K16276	K16276, BTS	zinc finger protein-like protein	http://www.genome.jp/dbget-bin/www_bget?ko:K16276	Q9CR50	435	1.85e-47	RING finger and CHY zinc finger domain-containing protein 1 OS=Mus musculus GN=Rchy1 PE=1 SV=1	PF13639//PF05495	Ring finger domain//CHY zinc finger	--	--	GO:0008270//GO:0005515	zinc ion binding//protein binding	--	--	KOG1940	Zn-finger protein
c116155_g1	132.928	39.2951	1.7582	1.3e-17	6.43e-16	3152	546323048	XP_005717958.1	353	4.54e-32	unnamed protein product [Chondrus crispus]>gi|507114545|emb|CDF38089.1| unnamed protein product [Chondrus crispus]	--	--	--	--	--	--	--	--	--	Q9NW07	206	3.31e-15	Zinc finger protein 358 OS=Homo sapiens GN=ZNF358 PE=1 SV=2	PF13912//PF16622//PF13465//PF00014//PF00096	C2H2-type zinc finger//zinc-finger C2H2-type//Zinc-finger double domain//Kunitz/Bovine pancreatic trypsin inhibitor domain//Zinc finger, C2H2 type	--	--	GO:0046872//GO:0004867	metal ion binding//serine-type endopeptidase inhibitor activity	--	--	KOG1721	FOG: Zn-finger
c13112_g1	233.582	110.216	1.0836	1.45e-17	7.13e-16	752	--	--	--	--	--	--	--	--	--	--	--	--	--	--	--	--	--	--	--	--	--	--	--	--	--	--	--	--
c119790_g1	172.122	65.6235	1.3911	1.88e-17	9.23e-16	3723	546327094	XP_005719168.1	2967	0	Translation elongation factor EF-G, Rhodoplastic [Chondrus crispus]>gi|507115829|emb|CDF39257.1| Translation elongation factor EF-G, Rhodoplastic [Chondrus crispus]	255072812	XM_002500035.1	315	1.32e-161	Micromonas sp. RCC299 chromosome 2 predicted protein (MICPUN_56116) mRNA, complete cds	K02355	fusA, GFM, EFG	elongation factor G	http://www.genome.jp/dbget-bin/www_bget?ko:K02355	Q2RQV7	2559	0	Elongation factor G OS=Rhodospirillum rubrum (strain ATCC 11170 / ATH 1.1.1 / DSM 467 / LMG 4362 / NCIB 8255 / S1) GN=fusA PE=3 SV=1	PF04548//PF01926//PF00212//PF03144//PF03764	AIG1 family//50S ribosome-binding GTPase//Atrial natriuretic peptide//Elongation factor Tu domain 2//Elongation factor G, domain IV	GO:0007165	signal transduction	GO:0005179//GO:0005525	hormone activity//GTP binding	GO:0005576	extracellular region	KOG0465	Mitochondrial elongation factor
c105201_g1	136.68	42.1414	1.6975	1.98e-17	9.7e-16	1347	299116157	CBN76064.1	135	1.54e-06	conserved unknown protein [Ectocarpus siliculosus]	--	--	--	--	--	--	--	--	--	--	--	--	--	--	--	--	--	--	--	--	--	--	--
c114266_g1	82.3083	11.7015	2.8143	2.08e-17	1.02e-15	1866	729416904	XP_010557503.1	230	5.89e-38	PREDICTED: protein CHROMATIN REMODELING 5 isoform X1 [Tarenaya hassleriana]	--	--	--	--	--	K11367	CHD1	chromodomain-helicase-DNA-binding protein 1	http://www.genome.jp/dbget-bin/www_bget?ko:K11367	F4IV99	225	4.44e-38	Protein CHROMATIN REMODELING 5 OS=Arabidopsis thaliana GN=CHR5 PE=3 SV=1	--	--	--	--	--	--	--	--	KOG0384	Chromodomain-helicase DNA-binding protein
c182807_g1	63.6284	0.474387	7.0675	2.46e-17	1.2e-15	1049	--	--	--	--	--	--	--	--	--	--	--	--	--	--	--	--	--	--	PF02674	Colicin V production protein	GO:0009403	toxin biosynthetic process	--	--	GO:0016020	membrane	--	--
c119322_g1	201.393	87.05	1.2101	2.57e-17	1.25e-15	3894	546314986	XP_005715737.1	643	1.57e-73	unnamed protein product [Chondrus crispus]>gi|507112226|emb|CDF35918.1| unnamed protein product [Chondrus crispus]	--	--	--	--	--	--	--	--	--	Q9GZP4	339	1.35e-33	PITH domain-containing protein 1 OS=Homo sapiens GN=PITHD1 PE=1 SV=1	PF13855	Leucine rich repeat	--	--	GO:0005515	protein binding	--	--	KOG1730	Thioredoxin-like protein
c107480_g1	183.797	74.4788	1.3032	2.87e-17	1.39e-15	2393	546300527	XP_005711137.1	695	4.85e-83	GTP-binding protein yptV5 [Chondrus crispus]>gi|507107348|emb|CDF40843.1| GTP-binding protein yptV5 [Chondrus crispus]	841906443	LK066148.1	39	2.26e-08	Apteryx australis mantelli genome assembly AptMant0, scaffold scaffold1307	K07897	RAB7A	Ras-related protein Rab-7A	http://www.genome.jp/dbget-bin/www_bget?ko:K07897	Q9C2L8	590	7.86e-69	Probable Ras-related protein Rab7 OS=Neurospora crassa (strain ATCC 24698 / 74-OR23-1A / CBS 708.71 / DSM 1257 / FGSC 987) GN=17E5.300 PE=3 SV=1	PF00071//PF08477//PF00025	Ras family//Ras of Complex, Roc, domain of DAPkinase//ADP-ribosylation factor family	GO:0007264	small GTPase mediated signal transduction	GO:0005525	GTP binding	--	--	KOG0394	Ras-related GTPase
c116685_g1	191.386	80.883	1.2426	5.14e-17	2.49e-15	3147	546321527	XP_005717589.1	431	3.69e-43	unnamed protein product [Chondrus crispus]>gi|507114140|emb|CDF37718.1| unnamed protein product [Chondrus crispus]	584450787	HG916852.1	42	6.4e-10	Rhizobium sp. LPU83 main chrosome complete genome	K03671	trxA	thioredoxin 1	http://www.genome.jp/dbget-bin/www_bget?ko:K03671	O14463	244	3.35e-22	Thioredoxin-1 OS=Schizosaccharomyces pombe (strain 972 / ATCC 24843) GN=trx1 PE=3 SV=3	PF02444//PF15724//PF00578//PF00085//PF08534	Hepatitis E virus ORF-2 (Putative capsid protein)//TMEM119 family//AhpC/TSA family//Thioredoxin//Redoxin	GO:0001503//GO:0055114//GO:0045454	ossification//oxidation-reduction process//cell redox homeostasis	GO:0016209//GO:0016491	antioxidant activity//oxidoreductase activity	GO:0030430	host cell cytoplasm	KOG0907	Thioredoxin
c117551_g3	212.401	96.4587	1.1388	5.2e-17	2.51e-15	1441	--	--	--	--	--	--	--	--	--	--	--	--	--	--	--	--	--	--	PF04931//PF15761//PF06524//PF08563//PF02724	DNA polymerase phi//Immortalisation up-regulated protein//NOA36 protein//P53 transactivation motif//CDC45-like protein	GO:0006351//GO:0006260//GO:0006270	transcription, DNA-templated//DNA replication//DNA replication initiation	GO:0003677//GO:0008270//GO:0005515//GO:0003887	DNA binding//zinc ion binding//protein binding//DNA-directed DNA polymerase activity	GO:0005634//GO:0042575	nucleus//DNA polymerase complex	--	--
c117091_g1	194.471	83.2549	1.2239	5.53e-17	2.66e-15	2471	--	--	--	--	--	--	--	--	--	--	--	--	--	--	--	--	--	--	PF07259	ProSAAS precursor	GO:0010951	negative regulation of endopeptidase activity	GO:0004866	endopeptidase inhibitor activity	--	--	--	--
c122277_g1	76.9712	10.2784	2.9047	9.01e-17	4.3e-15	2053	--	--	--	--	--	--	--	--	--	--	--	--	--	--	--	--	--	--	PF00644	Poly(ADP-ribose) polymerase catalytic domain	--	--	GO:0003950	NAD+ ADP-ribosyltransferase activity	--	--	--	--
c115109_g1	97.4024	20.873	2.2223	1.24e-16	5.89e-15	2509	--	--	--	--	--	--	--	--	--	--	--	--	--	--	--	--	--	--	--	--	--	--	--	--	--	--	--	--
c115912_g1	172.122	69.0233	1.3183	1.8e-16	8.48e-15	3122	546319418	XP_005717027.1	696	9.78e-79	unnamed protein product [Chondrus crispus]>gi|507113584|emb|CDF37208.1| unnamed protein product [Chondrus crispus]	--	--	--	--	--	--	--	--	--	O28142	185	3.51e-13	Phosphoserine phosphatase OS=Archaeoglobus fulgidus (strain ATCC 49558 / VC-16 / DSM 4304 / JCM 9628 / NBRC 100126) GN=AF_2138 PE=3 SV=1	PF01554	MatE	GO:0006855//GO:0015893//GO:0006810//GO:0055085	drug transmembrane transport//drug transport//transport//transmembrane transport	GO:0015238//GO:0015297	drug transmembrane transporter activity//antiporter activity	GO:0016020	membrane	--	--
c114210_g1	57.0404	1.97661	4.8509	1.93e-16	9.11e-15	4171	546326848	XP_005719064.1	900	4.42e-113	unnamed protein product [Chondrus crispus]>gi|507115718|emb|CDF39153.1| unnamed protein product [Chondrus crispus]	--	--	--	--	--	--	--	--	--	P0CT40	731	1.46e-77	Transposon Tf2-9 polyprotein OS=Schizosaccharomyces pombe (strain 972 / ATCC 24843) GN=Tf2-9 PE=3 SV=1	PF00665	Integrase core domain	GO:0015074	DNA integration	--	--	--	--	KOG0017	FOG: Transposon-encoded proteins with TYA, reverse transcriptase, integrase domains in various combinations
c115454_g1	135.596	44.8296	1.5968	3.01e-16	1.41e-14	1810	545708761	XP_005706692.1	1184	1.66e-155	myo-inositol 2-dehydrogenase [Galdieria sulphuraria]>gi|452823159|gb|EME30172.1| myo-inositol 2-dehydrogenase [Galdieria sulphuraria]	--	--	--	--	--	--	--	--	--	O05389	759	4.23e-93	Uncharacterized oxidoreductase YrbE OS=Bacillus subtilis (strain 168) GN=yrbE PE=3 SV=2	PF02894//PF01408	Oxidoreductase family, C-terminal alpha/beta domain//Oxidoreductase family, NAD-binding Rossmann fold	GO:0008152//GO:0055114	metabolic process//oxidation-reduction process	GO:0016491	oxidoreductase activity	--	--	KOG2741	Dimeric dihydrodiol dehydrogenase
c183059_g1	58.2079	0	6.8631	3.35e-16	1.56e-14	1937	333796940	AEF98135.1	1833	0	cytochrome c oxidase subunit I, partial (mitochondrion) [Lingulodinium polyedrum]	187960166	BC166770.1	1727	0	Rattus norvegicus cDNA clone IMAGE:7934005	K02256	COX1	cytochrome c oxidase subunit 1	http://www.genome.jp/dbget-bin/www_bget?ko:K02256	P05503	2128	0	Cytochrome c oxidase subunit 1 OS=Rattus norvegicus GN=Mtco1 PE=2 SV=3	--	--	--	--	--	--	--	--	KOG4768	Mitochondrial mRNA maturase
c57398_g1	57.9577	0	6.8569	3.82e-16	1.78e-14	2033	--	--	--	--	--	158138567	NM_134326.2	1991	0	Rattus norvegicus albumin (Alb), mRNA >gnl|BL_ORD_ID|2756494 Rattus norvegicus albumin, mRNA (cDNA clone MGC:105327 IMAGE:7303856), complete cds	--	--	--	--	P02770	3235	0	Serum albumin OS=Rattus norvegicus GN=Alb PE=1 SV=2	PF00273//PF00967	Serum albumin family//Barwin family	GO:0042742//GO:0050832	defense response to bacterium//defense response to fungus	--	--	GO:0005615	extracellular space	--	--
c115434_g1	134.012	44.8296	1.5798	6.71e-16	3.09e-14	2399	--	--	--	--	--	--	--	--	--	--	--	--	--	--	--	--	--	--	PF06109//PF05757	Haemolysin E (HlyE)//Oxygen evolving enhancer protein 3 (PsbQ)	GO:0015979//GO:0009405//GO:0044179	photosynthesis//pathogenesis//hemolysis in other organism	GO:0005509	calcium ion binding	GO:0009523//GO:0019898//GO:0009654	photosystem II//extrinsic component of membrane//photosystem II oxygen evolving complex	--	--
c122352_g1	70.8836	8.93429	2.988	6.89e-16	3.17e-14	514	--	--	--	--	--	--	--	--	--	--	--	--	--	--	--	--	--	--	--	--	--	--	--	--	--	--	--	--
c105569_g1	211.9	100.965	1.0695	7.54e-16	3.46e-14	1858	546308248	XP_005713611.1	1820	0	Sulfate adenylyltransferase, SAT [Chondrus crispus]>gi|507110008|emb|CDF33792.1| Sulfate adenylyltransferase, SAT [Chondrus crispus]	--	--	--	--	--	K13811	PAPSS	3'-phosphoadenosine 5'-phosphosulfate synthase	http://www.genome.jp/dbget-bin/www_bget?ko:K13811	Q43870	1363	0	ATP sulfurylase 2 OS=Arabidopsis thaliana GN=APS2 PE=1 SV=1	PF01747//PF03523	ATP-sulfurylase//Macrophage scavenger receptor	GO:0006144//GO:0006790//GO:0007165//GO:0006898	purine nucleobase metabolic process//sulfur compound metabolic process//signal transduction//receptor-mediated endocytosis	GO:0005044//GO:0004781	scavenger receptor activity//sulfate adenylyltransferase (ATP) activity	GO:0016020	membrane	KOG0636	ATP sulfurylase (sulfate adenylyltransferase)
c116332_g2	217.738	106.342	1.0339	1.18e-15	5.36e-14	4317	546307535	XP_005713359.1	2825	0	unnamed protein product [Chondrus crispus]>gi|507109746|emb|CDF33556.1| unnamed protein product [Chondrus crispus]	255938268	XM_002559859.1	52	2.43e-15	Penicillium chrysogenum Wisconsin 54-1255 hypothetical protein (Pc13g15040) mRNA, complete cds	K14950	ATP13A1	cation-transporting ATPase 13A1	http://www.genome.jp/dbget-bin/www_bget?ko:K14950	Q9LT02	1742	0	Probable manganese-transporting ATPase PDR2 OS=Arabidopsis thaliana GN=PDR2 PE=1 SV=1	PF07571//PF02544//PF00122	TAF6 C-terminal HEAT repeat domain//3-oxo-5-alpha-steroid 4-dehydrogenase//E1-E2 ATPase	GO:0051090//GO:0006629	regulation of sequence-specific DNA binding transcription factor activity//lipid metabolic process	GO:0046872//GO:0016627//GO:0000166	metal ion binding//oxidoreductase activity, acting on the CH-CH group of donors//nucleotide binding	GO:0016021//GO:0005737//GO:0005634	integral component of membrane//cytoplasm//nucleus	KOG0209	P-type ATPase
c115944_g1	116.916	34.6303	1.7554	1.19e-15	5.41e-14	3056	--	--	--	--	--	--	--	--	--	--	--	--	--	--	--	--	--	--	PF02184	HAT (Half-A-TPR) repeat	GO:0006396	RNA processing	--	--	GO:0005622	intracellular	--	--
c118849_g1	95.8179	22.4543	2.0933	1.65e-15	7.4e-14	3944	545701303	XP_005702986.1	942	4.73e-111	hypothetical protein Gasu_58720 [Galdieria sulphuraria]>gi|452819407|gb|EME26466.1| hypothetical protein Gasu_58720 [Galdieria sulphuraria]	--	--	--	--	--	--	--	--	--	P96604	256	7.04e-22	UPF0118 membrane protein YdbI OS=Bacillus subtilis (strain 168) GN=ydbI PE=3 SV=1	PF01392	Fz domain	--	--	GO:0005515	protein binding	--	--	--	--
c118117_g1	159.363	63.726	1.3224	2.05e-15	9.15e-14	2507	695409751	XP_009525002.1	869	4.12e-105	hypothetical protein PHYSODRAFT_299659 [Phytophthora sojae]>gi|348682469|gb|EGZ22285.1| hypothetical protein PHYSODRAFT_299659 [Phytophthora sojae]	--	--	--	--	--	K01760	metC	cystathionine beta-lyase	http://www.genome.jp/dbget-bin/www_bget?ko:K01760	Q55DV9	872	1.05e-106	Cystathionine gamma-lyase OS=Dictyostelium discoideum GN=cysA PE=1 SV=1	PF01053	Cys/Met metabolism PLP-dependent enzyme	--	--	GO:0030170	pyridoxal phosphate binding	--	--	KOG0053	Cystathionine beta-lyases/cystathionine gamma-synthases
c110582_g1	84.5599	16.6035	2.3485	2.25e-15	1e-13	2433	--	--	--	--	--	--	--	--	--	--	--	--	--	--	--	--	--	--	PF07649//PF07404//PF00424	C1-like domain//Telomere-binding protein beta subunit (TEBP beta)//REV protein (anti-repression trans-activator protein)	GO:0006355//GO:0055114	regulation of transcription, DNA-templated//oxidation-reduction process	GO:0003700//GO:0042162//GO:0047134	transcription factor activity, sequence-specific DNA binding//telomeric DNA binding//protein-disulfide reductase activity	GO:0000781//GO:0005667//GO:0042025	chromosome, telomeric region//transcription factor complex//host cell nucleus	--	--
c14254_g1	71.7175	10.2784	2.8027	2.57e-15	1.14e-13	1738	--	--	--	--	--	--	--	--	--	--	--	--	--	--	--	--	--	--	--	--	--	--	--	--	--	--	--	--
c114865_g1	154.526	60.7215	1.3476	2.68e-15	1.19e-13	1345	--	--	--	--	--	--	--	--	--	--	--	--	--	--	--	--	--	--	PF15020	Cation channel sperm-associated protein subunit delta	--	--	--	--	GO:0036128	CatSper complex	--	--
c117393_g1	135.346	47.6759	1.5053	2.95e-15	1.3e-13	2012	301112885	XP_002998213.1	386	1.45e-38	ATP-binding Cassette (ABC) superfamily [Phytophthora infestans T30-4]>gi|262112507|gb|EEY70559.1| ATP-binding Cassette (ABC) superfamily [Phytophthora infestans T30-4]	--	--	--	--	--	--	--	--	--	--	--	--	--	--	--	--	--	--	--	--	--	--	--
c122378_g1	82.9755	16.1292	2.363	3.39e-15	1.49e-13	2339	546316787	XP_005716249.1	1237	1.59e-160	aminomethyltransferase [Chondrus crispus]>gi|507112768|emb|CDF36430.1| aminomethyltransferase [Chondrus crispus]	695417961	XM_009528974.1	47	7.88e-13	Phytophthora sojae hypothetical protein partial mRNA	K00605	gcvT, AMT	aminomethyltransferase	http://www.genome.jp/dbget-bin/www_bget?ko:K00605	O65396	945	8.11e-118	Aminomethyltransferase, mitochondrial OS=Arabidopsis thaliana GN=GDCST PE=2 SV=1	--	--	--	--	--	--	--	--	KOG2770	Aminomethyl transferase
c112044_g1	138.682	50.285	1.4636	3.83e-15	1.68e-13	3611	546319944	XP_005717158.1	1951	0	serine hydroxymethyltransferase, cytosolic (glycine hydroxymethyltransferase) [Chondrus crispus]>gi|507113729|emb|CDF37339.1| serine hydroxymethyltransferase, cytosolic (glycine hydroxymethyltransferase) [Chondrus crispus]	470511976	XM_004352031.1	169	1.85e-80	Acanthamoeba castellanii str. Neff serine hydroxymethyltransferase (ACA1_036340) mRNA, complete cds	K00600	glyA, SHMT	glycine hydroxymethyltransferase	http://www.genome.jp/dbget-bin/www_bget?ko:K00600	P34899	1665	0	Serine hydroxymethyltransferase, mitochondrial OS=Pisum sativum PE=1 SV=1	PF02401//PF00464//PF00575	LytB protein//Serine hydroxymethyltransferase//S1 RNA binding domain	GO:0050992//GO:0019288	dimethylallyl diphosphate biosynthetic process//isopentenyl diphosphate biosynthetic process, methylerythritol 4-phosphate pathway	GO:0003676//GO:0051745//GO:0016740//GO:0046872	nucleic acid binding//4-hydroxy-3-methylbut-2-en-1-yl diphosphate reductase activity//transferase activity//metal ion binding	--	--	KOG2467	Glycine/serine hydroxymethyltransferase
c117606_g3	107.576	30.2817	1.8288	4.02e-15	1.77e-13	3811	546310052	XP_005714233.1	345	2.95e-32	unnamed protein product [Chondrus crispus]>gi|507110663|emb|CDF34414.1| unnamed protein product [Chondrus crispus]	--	--	--	--	--	--	--	--	--	Q91611	188	3.05e-13	Desert hedgehog protein B OS=Xenopus laevis GN=dhh-b PE=2 SV=1	PF01079	Hint module	GO:0006508	proteolysis	GO:0008233	peptidase activity	--	--	KOG3638	Sonic hedgehog and related proteins
c89593_g1	54.8722	0.395323	7.1169	4.13e-15	1.81e-13	1275	--	--	--	--	--	--	--	--	--	--	--	--	--	--	--	--	--	--	--	--	--	--	--	--	--	--	--	--
c87616_g1	151.357	59.2984	1.3519	4.57e-15	2e-13	1485	--	--	--	--	--	--	--	--	--	--	--	--	--	--	--	--	--	--	PF15721	Annexin-2 receptor	GO:0007165	signal transduction	GO:0004872	receptor activity	--	--	--	--
c104498_g1	66.8807	8.53897	2.9695	5.21e-15	2.27e-13	445	--	--	--	--	--	--	--	--	--	--	--	--	--	--	--	--	--	--	--	--	--	--	--	--	--	--	--	--
c114926_g1	170.788	73.53	1.2158	5.41e-15	2.35e-13	2769	546305865	XP_005712768.1	255	1.8e-22	unnamed protein product [Chondrus crispus]>gi|507109129|emb|CDF32965.1| unnamed protein product [Chondrus crispus]	--	--	--	--	--	--	--	--	--	--	--	--	--	PF03222//PF00584	Tryptophan/tyrosine permease family//SecE/Sec61-gamma subunits of protein translocation complex	GO:0006886//GO:0003333//GO:0006605	intracellular protein transport//amino acid transmembrane transport//protein targeting	--	--	GO:0016020	membrane	--	--
c114642_g1	84.6433	17.4733	2.2762	5.7e-15	2.47e-13	2492	356549063	XP_003542917.1	989	8.45e-123	PREDICTED: divinyl chlorophyllide a 8-vinyl-reductase, chloroplastic-like [Glycine max]>gi|734434266|gb|KHN47294.1| Hypothetical protein glysoja_020162 [Glycine soja]	--	--	--	--	--	K19073	DVR	divinyl chlorophyllide a 8-vinyl-reductase	http://www.genome.jp/dbget-bin/www_bget?ko:K19073	Q10LH0	955	8.44e-119	Divinyl chlorophyllide a 8-vinyl-reductase, chloroplastic OS=Oryza sativa subsp. japonica GN=DVR PE=3 SV=1	PF00106//PF01370//PF01073	short chain dehydrogenase//NAD dependent epimerase/dehydratase family//3-beta hydroxysteroid dehydrogenase/isomerase family	GO:0008210//GO:0055114//GO:0008207//GO:0008152//GO:0008209//GO:0006694	estrogen metabolic process//oxidation-reduction process//C21-steroid hormone metabolic process//metabolic process//androgen metabolic process//steroid biosynthetic process	GO:0003824//GO:0016616//GO:0016491//GO:0003854//GO:0050662	catalytic activity//oxidoreductase activity, acting on the CH-OH group of donors, NAD or NADP as acceptor//oxidoreductase activity//3-beta-hydroxy-delta5-steroid dehydrogenase activity//coenzyme binding	--	--	--	--
c118633_g1	101.739	27.2773	1.8991	6.38e-15	2.76e-13	3525	--	--	--	--	--	--	--	--	--	--	--	--	--	--	--	--	--	--	--	--	--	--	--	--	--	--	--	--
c115546_g1	129.008	44.5924	1.5326	6.89e-15	2.97e-13	2547	546307329	XP_005713287.1	1233	4.01e-158	WD40-repeat containing protein, partial [Chondrus crispus]>gi|507109672|emb|CDF33484.1| WD40-repeat containing protein, partial [Chondrus crispus]	--	--	--	--	--	K14818	SQT1	ribosome assembly protein SQT1	http://www.genome.jp/dbget-bin/www_bget?ko:K14818	Q2RSE4	340	8.69e-35	30S ribosomal protein S9 OS=Rhodospirillum rubrum (strain ATCC 11170 / ATH 1.1.1 / DSM 467 / LMG 4362 / NCIB 8255 / S1) GN=rpsI PE=3 SV=1	PF00400//PF00380	WD domain, G-beta repeat//Ribosomal protein S9/S16	GO:0006412//GO:0042254	translation//ribosome biogenesis	GO:0005515//GO:0003735	protein binding//structural constituent of ribosome	GO:0005840	ribosome	KOG0296	Angio-associated migratory cell protein (contains WD40 repeats)
c109425_g1	171.121	74.3206	1.2032	7.49e-15	3.22e-13	1413	545706118	XP_005705377.1	413	8.18e-44	acylglycerol lipase [Galdieria sulphuraria]>gi|452821831|gb|EME28857.1| acylglycerol lipase [Galdieria sulphuraria]	--	--	--	--	--	--	--	--	--	--	--	--	--	PF07859//PF01738//PF00326	alpha/beta hydrolase fold//Dienelactone hydrolase family//Prolyl oligopeptidase family	GO:0008152//GO:0006508	metabolic process//proteolysis	GO:0008236//GO:0016787	serine-type peptidase activity//hydrolase activity	--	--	KOG1455	Lysophospholipase
c122297_g1	51.7033	0	6.6922	1.06e-14	4.53e-13	3172	--	--	--	--	--	--	--	--	--	--	--	--	--	--	--	--	--	--	PF12189	Single-strand DNA-binding protein	GO:0006457//GO:0009405	protein folding//pathogenesis	GO:0005515	protein binding	--	--	--	--
c109478_g1	89.3133	20.6358	2.1137	1.08e-14	4.65e-13	1547	--	--	--	--	--	--	--	--	--	--	--	--	--	--	--	--	--	--	PF00642	Zinc finger C-x8-C-x5-C-x3-H type (and similar)	--	--	GO:0046872	metal ion binding	--	--	--	--
c118417_g1	179.461	81.3574	1.1413	1.21e-14	5.18e-13	1434	--	--	--	--	--	--	--	--	--	--	--	--	--	--	--	--	--	--	--	--	--	--	--	--	--	--	--	--
c113977_g1	125.756	43.4064	1.5346	1.43e-14	6.1e-13	2233	552820940	XP_005845716.1	238	2.88e-18	hypothetical protein CHLNCDRAFT_136874 [Chlorella variabilis]>gi|307105364|gb|EFN53614.1| hypothetical protein CHLNCDRAFT_136874 [Chlorella variabilis]	--	--	--	--	--	--	--	--	--	Q33DQ2	224	9.97e-18	Inactive tetrahydrocannabinolic acid synthase OS=Cannabis sativa PE=3 SV=1	PF01565//PF08031	FAD binding domain//Berberine and berberine like	GO:0055114	oxidation-reduction process	GO:0016491//GO:0003824//GO:0050660	oxidoreductase activity//catalytic activity//flavin adenine dinucleotide binding	--	--	--	--
c119318_g1	180.461	83.0968	1.1188	2.1e-14	8.86e-13	6524	552815581	XP_005844482.1	557	3.5e-59	hypothetical protein CHLNCDRAFT_138818 [Chlorella variabilis]>gi|307104125|gb|EFN52380.1| hypothetical protein CHLNCDRAFT_138818 [Chlorella variabilis]	--	--	--	--	--	K15115	SLC25A32, MFT	solute carrier family 25 (mitochondrial folate transporter), member 32	http://www.genome.jp/dbget-bin/www_bget?ko:K15115	Q7XA87	332	2.34e-31	Folate transporter 1, chloroplastic OS=Arabidopsis thaliana GN=FOLT1 PE=2 SV=1	--	--	--	--	--	--	--	--	KOG0764	Mitochondrial FAD carrier protein
c120135_g2	48.3676	1.02784	5.5564	2.46e-14	1.03e-12	1091	157093357	ABV22333.1	413	2.71e-44	cysteine protease 1 [Noctiluca scintillans]	195656318	EU975509.1	44	1.68e-11	Zea mays clone 491174 mRNA sequence	K01373	CTSF	cathepsin F	http://www.genome.jp/dbget-bin/www_bget?ko:K01373	P25804	458	2.35e-51	Cysteine proteinase 15A OS=Pisum sativum PE=2 SV=1	PF00112	Papain family cysteine protease	GO:0006508	proteolysis	GO:0008234	cysteine-type peptidase activity	--	--	KOG1543	Cysteine proteinase Cathepsin L
c115363_g1	79.2228	15.892	2.3176	2.47e-14	1.04e-12	1115	544212944	XP_005536620.1	148	1.71e-08	hypothetical protein, conserved [Cyanidioschyzon merolae strain 10D]>gi|449017182|dbj|BAM80584.1| hypothetical protein, conserved [Cyanidioschyzon merolae strain 10D]	--	--	--	--	--	--	--	--	--	--	--	--	--	--	--	--	--	--	--	--	--	--	--
c137912_g1	48.6178	0.632516	6.2642	3.45e-14	1.43e-12	646	--	--	--	--	--	--	--	--	--	--	--	--	--	--	--	--	--	--	PF00400	WD domain, G-beta repeat	--	--	GO:0005515	protein binding	--	--	--	--
c117588_g2	89.8136	22.6124	1.9898	5.91e-14	2.42e-12	1768	546298737	XP_005710610.1	285	1.16e-25	unnamed protein product [Chondrus crispus]>gi|507106715|emb|CDF40316.1| unnamed protein product [Chondrus crispus]	334728683	CP000245.1	35	2.78e-06	Ramlibacter tataouinensis TTB310, complete genome	K07390	grxD, GLRX5	monothiol glutaredoxin	http://www.genome.jp/dbget-bin/www_bget?ko:K07390	P73056	218	2.81e-19	Uncharacterized monothiol glutaredoxin ycf64-like OS=Synechocystis sp. (strain PCC 6803 / Kazusa) GN=slr1846 PE=3 SV=1	PF00462	Glutaredoxin	GO:0006118//GO:0045454	obsolete electron transport//cell redox homeostasis	GO:0015035//GO:0009055	protein disulfide oxidoreductase activity//electron carrier activity	--	--	KOG0911	Glutaredoxin-related protein
c111620_g1	80.7239	17.5523	2.2013	6.32e-14	2.58e-12	2140	657986465	XP_008385359.1	233	6.75e-18	PREDICTED: dolichol kinase isoform X1 [Malus domestica]	--	--	--	--	--	K00902	E2.7.1.108	dolichol kinase	http://www.genome.jp/dbget-bin/www_bget?ko:K00902	Q58CR4	235	4.7e-19	Dolichol kinase OS=Bos taurus GN=DOLK PE=2 SV=1	PF01329	Pterin 4 alpha carbinolamine dehydratase	GO:0006729	tetrahydrobiopterin biosynthetic process	GO:0008124	4-alpha-hydroxytetrahydrobiopterin dehydratase activity	--	--	KOG2468	Dolichol kinase
c120625_g1	98.3197	27.8307	1.8208	6.86e-14	2.79e-12	3170	546301143	XP_005711315.1	582	6.09e-61	unnamed protein product [Chondrus crispus]>gi|507107567|emb|CDF41021.1| unnamed protein product [Chondrus crispus]	--	--	--	--	--	--	--	--	--	Q6YRM6	171	4.52e-11	UPF0392 protein Os08g0121900 OS=Oryza sativa subsp. japonica GN=Os08g0121900 PE=2 SV=1	PF02569	Pantoate-beta-alanine ligase	GO:0015940//GO:0019482	pantothenate biosynthetic process//beta-alanine metabolic process	GO:0004592	pantoate-beta-alanine ligase activity	--	--	--	--
c113636_g1	173.456	80.0133	1.1163	7.21e-14	2.92e-12	2562	546319957	XP_005717162.1	417	1.76e-43	unnamed protein product [Chondrus crispus]>gi|507113733|emb|CDF37343.1| unnamed protein product [Chondrus crispus]	--	--	--	--	--	--	--	--	--	P08995	134	3.48e-07	Nodulin-26 OS=Glycine max PE=1 SV=2	PF15681//PF00230//PF05479	Lymphocyte activation family X//Major intrinsic protein//Photosystem I reaction centre subunit N (PSAN or PSI-N)	GO:0051249//GO:0006810//GO:0006955//GO:0015979	regulation of lymphocyte activation//transport//immune response//photosynthesis	GO:0005516//GO:0005215	calmodulin binding//transporter activity	GO:0009522//GO:0042651//GO:0016020	photosystem I//thylakoid membrane//membrane	KOG0223	Aquaporin (major intrinsic protein family)
c114358_g1	79.8066	17.3151	2.2045	8.4e-14	3.39e-12	3566	--	--	--	--	--	--	--	--	--	--	--	--	--	--	--	--	--	--	PF04335	VirB8 protein	--	--	--	--	GO:0016020	membrane	--	--
c116624_g1	89.1465	22.7706	1.969	1e-13	4.04e-12	2290	546307381	XP_005713304.1	1185	3.83e-152	Serine/threonine protein kinase [Chondrus crispus]>gi|507109690|emb|CDF33501.1| Serine/threonine protein kinase [Chondrus crispus]	--	--	--	--	--	--	--	--	--	Q55GV3	742	2.45e-87	Serine/threonine-protein kinase pakC OS=Dictyostelium discoideum GN=pakC PE=1 SV=2	PF01407//PF06293//PF00069//PF07714	Geminivirus AL3 protein//Lipopolysaccharide kinase (Kdo/WaaP) family//Protein kinase domain//Protein tyrosine kinase	GO:0016032//GO:0006468	viral process//protein phosphorylation	GO:0005524//GO:0004672//GO:0016773	ATP binding//protein kinase activity//phosphotransferase activity, alcohol group as acceptor	GO:0016020	membrane	KOG0578	p21-activated serine/threonine protein kinase
c119317_g1	132.761	50.9175	1.3826	1.02e-13	4.09e-12	1278	544212309	XP_005534874.1	585	3.26e-65	similar to metal ion transporter [Cyanidioschyzon merolae strain 10D]>gi|449016865|dbj|BAM80267.1| similar to metal ion transporter [Cyanidioschyzon merolae strain 10D]	--	--	--	--	--	--	--	--	--	Q9S9N8	313	4.37e-30	Metal transporter Nramp6 OS=Arabidopsis thaliana GN=NRAMP6 PE=2 SV=2	PF01566//PF06412	Natural resistance-associated macrophage protein//Conjugal transfer protein TraD	GO:0006810//GO:0000746	transport//conjugation	GO:0005215	transporter activity	GO:0016020	membrane	KOG1291	Mn2+ and Fe2+ transporters of the NRAMP family
c119280_g1	105.575	32.8908	1.6825	1.1e-13	4.4e-12	2652	546325696	XP_005718730.1	1017	1.77e-127	GDP-fucose transporter [Chondrus crispus]>gi|507115352|emb|CDF38825.1| GDP-fucose transporter [Chondrus crispus]	--	--	--	--	--	K15279	SLC35C1, FUCT1	solute carrier family 35 (GDP-fucose transporter), member C1	http://www.genome.jp/dbget-bin/www_bget?ko:K15279	A7S1L6	712	6.49e-84	GDP-fucose transporter 1 OS=Nematostella vectensis GN=slc35c1 PE=3 SV=1	PF00892//PF00424//PF04664//PF08449	EamA-like transporter family//REV protein (anti-repression trans-activator protein)//Opioid growth factor receptor (OGFr) conserved region//UAA transporter family	GO:0055085//GO:0006355//GO:0007165	transmembrane transport//regulation of transcription, DNA-templated//signal transduction	GO:0004872//GO:0003700	receptor activity//transcription factor activity, sequence-specific DNA binding	GO:0016021//GO:0042025//GO:0005667//GO:0016020	integral component of membrane//host cell nucleus//transcription factor complex//membrane	KOG1442	GDP-fucose transporter
c112309_g1	48.868	2.76726	4.1424	1.16e-13	4.63e-12	4508	397576422	EJK50250.1	267	3.8e-21	hypothetical protein THAOC_30807, partial [Thalassiosira oceanica]	--	--	--	--	--	--	--	--	--	Q0KHY3	135	2.39e-06	Protein mesh OS=Drosophila melanogaster GN=mesh PE=1 SV=2	--	--	--	--	--	--	--	--	--	--
c121790_g2	49.4517	0.316258	7.2888	1.34e-13	5.32e-12	1320	326524145	BAJ97083.1	1559	0	predicted protein [Hordeum vulgare subsp. vulgare]	829190057	XM_001032213.3	479	0	Tetrahymena thermophila SB210 translation elongation factor EF-1alpha partial mRNA	K03231	EEF1A	elongation factor 1-alpha	http://www.genome.jp/dbget-bin/www_bget?ko:K03231	Q04634	1660	0	Elongation factor 1-alpha OS=Tetrahymena pyriformis PE=2 SV=1	PF03144	Elongation factor Tu domain 2	--	--	GO:0005525	GTP binding	--	--	KOG0052	Translation elongation factor EF-1 alpha/Tu
c112298_g1	52.8708	4.58574	3.5272	1.41e-13	5.59e-12	3481	--	--	--	--	--	--	--	--	--	--	--	--	--	--	--	--	--	--	PF01546	Peptidase family M20/M25/M40	GO:0008152	metabolic process	GO:0016787	hydrolase activity	--	--	--	--
c118277_g2	74.1359	14.7851	2.326	1.5e-13	5.92e-12	2117	545711008	XP_005707811.1	256	2.22e-21	hypothetical protein Gasu_15300 [Galdieria sulphuraria]>gi|452824287|gb|EME31291.1| hypothetical protein Gasu_15300 [Galdieria sulphuraria]	--	--	--	--	--	--	--	--	--	--	--	--	--	--	--	--	--	--	--	--	--	--	--
c104990_g1	48.2008	2.92539	4.0424	2.3e-13	9.01e-12	666	--	--	--	--	--	--	--	--	--	--	--	--	--	--	--	--	--	--	--	--	--	--	--	--	--	--	--	--
c119387_g1	124.005	46.569	1.413	3.3e-13	1.27e-11	6283	546306660	XP_005713050.1	1258	3.33e-141	unnamed protein product [Chondrus crispus]>gi|507109426|emb|CDF33247.1| unnamed protein product [Chondrus crispus]	--	--	--	--	--	K14410	ACP2	lysosomal acid phosphatase	http://www.genome.jp/dbget-bin/www_bget?ko:K14410	Q6DFV1	581	4.05e-59	Condensin-2 complex subunit G2 OS=Mus musculus GN=Ncapg2 PE=2 SV=2	PF00328//PF00253//PF06046//PF01602//PF02481//PF02985//PF12422	Histidine phosphatase superfamily (branch 2)//Ribosomal protein S14p/S29e//Exocyst complex component Sec6//Adaptin N terminal region//DNA recombination-mediator protein A//HEAT repeat//Condensin II non structural maintenance of chromosomes subunit	GO:0006886//GO:0006887//GO:0006771//GO:0016192//GO:0019497//GO:0009294//GO:0042254//GO:0006412	intracellular protein transport//exocytosis//riboflavin metabolic process//vesicle-mediated transport//hexachlorocyclohexane metabolic process//DNA mediated transformation//ribosome biogenesis//translation	GO:0003735//GO:0003993//GO:0005515	structural constituent of ribosome//acid phosphatase activity//protein binding	GO:0005840//GO:0030117//GO:0000145//GO:0005634//GO:0005622	ribosome//membrane coat//exocyst//nucleus//intracellular	KOG1949	Uncharacterized conserved protein
c116093_g1	88.5628	23.7194	1.9006	3.41e-13	1.31e-11	3668	546296693	XP_005709948.1	307	2.94e-26	CesA-like Cellulose synthase (UDP-forming), family GT2 [Chondrus crispus]>gi|507105960|emb|CDF39654.1| CesA-like Cellulose synthase (UDP-forming), family GT2 [Chondrus crispus]	--	--	--	--	--	--	--	--	--	P58931	319	1.62e-28	Cellulose synthase catalytic subunit [UDP-forming] OS=Pseudomonas fluorescens (strain SBW25) GN=bcsA PE=3 SV=2	PF00649//PF13506//PF03552	Copper fist DNA binding domain//Glycosyl transferase family 21//Cellulose synthase	GO:0005982//GO:0006011//GO:0030244//GO:0005985//GO:0006355	starch metabolic process//UDP-glucose metabolic process//cellulose biosynthetic process//sucrose metabolic process//regulation of transcription, DNA-templated	GO:0003700//GO:0016757//GO:0005507//GO:0016760//GO:0003677	transcription factor activity, sequence-specific DNA binding//transferase activity, transferring glycosyl groups//copper ion binding//cellulose synthase (UDP-forming) activity//DNA binding	GO:0005667//GO:0005634//GO:0016020	transcription factor complex//nucleus//membrane	--	--
c112608_g1	77.7217	17.5523	2.1467	3.67e-13	1.41e-11	2380	546300063	XP_005711004.1	386	1.67e-39	unnamed protein product [Chondrus crispus]>gi|507107187|emb|CDF40710.1| unnamed protein product [Chondrus crispus]	--	--	--	--	--	--	--	--	--	--	--	--	--	PF02058	Guanylin precursor	--	--	GO:0030250	guanylate cyclase activator activity	GO:0005576	extracellular region	--	--
c114209_g1	164.116	75.981	1.111	3.9e-13	1.5e-11	793	255075661	XP_002501505.1	752	6.62e-96	glyceraldehyde-3-phosphate dehydrogenase [Micromonas sp. RCC299]>gi|226516769|gb|ACO62763.1| glyceraldehyde-3-phosphate dehydrogenase [Micromonas sp. RCC299]	86570155	CP000250.1	46	9.34e-13	Rhodopseudomonas palustris HaA2, complete genome	K00134	GAPDH, gapA	glyceraldehyde 3-phosphate dehydrogenase	http://www.genome.jp/dbget-bin/www_bget?ko:K00134	P34918	716	2.68e-91	Glyceraldehyde-3-phosphate dehydrogenase 3 OS=Anabaena variabilis (strain ATCC 29413 / PCC 7937) GN=gap3 PE=3 SV=2	PF00044//PF01213//PF02800	Glyceraldehyde 3-phosphate dehydrogenase, NAD binding domain//Adenylate cyclase associated (CAP) N terminal//Glyceraldehyde 3-phosphate dehydrogenase, C-terminal domain	GO:0008152//GO:0007010//GO:0055114	metabolic process//cytoskeleton organization//oxidation-reduction process	GO:0000166//GO:0016620//GO:0050662//GO:0003779//GO:0016491	nucleotide binding//oxidoreductase activity, acting on the aldehyde or oxo group of donors, NAD or NADP as acceptor//coenzyme binding//actin binding//oxidoreductase activity	--	--	KOG0657	Glyceraldehyde 3-phosphate dehydrogenase
c111953_g1	136.513	56.0567	1.2841	5.19e-13	1.99e-11	3961	546312694	XP_005715050.1	416	5.17e-43	unnamed protein product [Chondrus crispus]>gi|507111512|emb|CDF35231.1| unnamed protein product [Chondrus crispus]	585184741	XM_006743859.1	49	1.04e-13	PREDICTED: Leptonychotes weddellii molybdenum cofactor synthesis 1 (MOCS1), transcript variant X2, mRNA	K03639	MOCS1, moaA	cyclic pyranopterin phosphate synthase	http://www.genome.jp/dbget-bin/www_bget?ko:K03639	Q2RQI5	320	1.67e-31	Cyclic pyranopterin monophosphate synthase accessory protein OS=Rhodospirillum rubrum (strain ATCC 11170 / ATH 1.1.1 / DSM 467 / LMG 4362 / NCIB 8255 / S1) GN=moaC PE=3 SV=1	PF02201//PF00254//PF01967	SWIB/MDM2 domain//FKBP-type peptidyl-prolyl cis-trans isomerase//MoaC family	GO:0006457//GO:0006777	protein folding//Mo-molybdopterin cofactor biosynthetic process	GO:0005515	protein binding	--	--	KOG2876	Molybdenum cofactor biosynthesis pathway protein
c121382_g2	170.788	81.6736	1.0643	5.36e-13	2.04e-11	3847	545713185	XP_005708896.1	2060	0	glucosamine--fructose-6-phosphate aminotransferase (isomerizing) isoform 1 [Galdieria sulphuraria]>gi|452825379|gb|EME32376.1| glucosamine--fructose-6-phosphate aminotransferase (isomerizing) isoform 1 [Galdieria sulphuraria]	--	--	--	--	--	K00820	glmS, GFPT	glucosamine--fructose-6-phosphate aminotransferase (isomerizing)	http://www.genome.jp/dbget-bin/www_bget?ko:K00820	P14742	1689	0	Glutamine--fructose-6-phosphate aminotransferase [isomerizing] OS=Saccharomyces cerevisiae (strain ATCC 204508 / S288c) GN=GFA1 PE=1 SV=4	PF13580//PF01380	SIS domain//SIS domain	GO:0005975	carbohydrate metabolic process	GO:0030246	carbohydrate binding	--	--	KOG1268	Glucosamine 6-phosphate synthetases, contain amidotransferase and phosphosugar isomerase domains
c119058_g2	135.263	55.3452	1.2892	5.84e-13	2.21e-11	2315	546307311	XP_005713280.1	814	4.74e-98	Monogalactosyldiacylglycerol synthase fragment, family GT28, partial [Chondrus crispus]>gi|507109665|emb|CDF33477.1| Monogalactosyldiacylglycerol synthase fragment, family GT28, partial [Chondrus crispus]	--	--	--	--	--	K03715	E2.4.1.46	1,2-diacylglycerol 3-beta-galactosyltransferase	http://www.genome.jp/dbget-bin/www_bget?ko:K03715	O81770	581	7.18e-64	Monogalactosyldiacylglycerol synthase 1, chloroplastic OS=Arabidopsis thaliana GN=MGD1 PE=1 SV=1	PF06925//PF04101	Monogalactosyldiacylglycerol (MGDG) synthase//Glycosyltransferase family 28 C-terminal domain	GO:0009247	glycolipid biosynthetic process	GO:0016758	transferase activity, transferring hexosyl groups	--	--	--	--
c119072_g2	131.426	53.1313	1.3066	8.18e-13	3.09e-11	3097	--	--	--	--	--	--	--	--	--	--	--	--	--	--	--	--	--	--	--	--	--	--	--	--	--	--	--	--
c116920_g1	116.666	42.853	1.4449	8.32e-13	3.13e-11	1703	--	--	--	--	--	--	--	--	--	--	--	--	--	--	--	--	--	--	PF00392	Bacterial regulatory proteins, gntR family	GO:0006355	regulation of transcription, DNA-templated	GO:0003700	transcription factor activity, sequence-specific DNA binding	GO:0005667	transcription factor complex	--	--
c106859_g1	43.6976	1.97661	4.4665	1.08e-12	4.04e-11	2480	219129301	XP_002184830.1	1535	0	carboxylase propionyl-coa carboxylase [Phaeodactylum tricornutum CCAP 1055/1]>gi|217403615|gb|EEC43566.1| carboxylase propionyl-coa carboxylase [Phaeodactylum tricornutum CCAP 1055/1]	428238862	CP003614.1	35	3.92e-06	Oscillatoria nigro-viridis PCC 7112, complete genome	K01965	PCCA, pccA	propionyl-CoA carboxylase alpha chain	http://www.genome.jp/dbget-bin/www_bget?ko:K01965	P05165	1240	1.25e-156	Propionyl-CoA carboxylase alpha chain, mitochondrial OS=Homo sapiens GN=PCCA PE=1 SV=4	PF02786//PF07478	Carbamoyl-phosphate synthase L chain, ATP binding domain//D-ala D-ala ligase C-terminus	GO:0006633//GO:0008152//GO:0046436//GO:0009252	fatty acid biosynthetic process//metabolic process//D-alanine metabolic process//peptidoglycan biosynthetic process	GO:0005524//GO:0008716//GO:0046872//GO:0004075	ATP binding//D-alanine-D-alanine ligase activity//metal ion binding//biotin carboxylase activity	GO:0009343	biotin carboxylase complex	KOG0238	3-Methylcrotonyl-CoA carboxylase, biotin-containing subunit/Propionyl-CoA carboxylase, alpha chain/Acetyl-CoA carboxylase, biotin carboxylase subunit
c116321_g1	52.2871	5.77171	3.1794	1.26e-12	4.7e-11	2287	326498819	BAK02395.1	276	5.98e-25	predicted protein [Hordeum vulgare subsp. vulgare]	--	--	--	--	--	--	--	--	--	A4GNA8	254	3.2e-21	Phosphatidylserine decarboxylase proenzyme 3 OS=Arabidopsis thaliana GN=PSD3 PE=1 SV=1	PF02666	Phosphatidylserine decarboxylase	GO:0006544//GO:0006563//GO:0008654//GO:0046486//GO:0006566	glycine metabolic process//L-serine metabolic process//phospholipid biosynthetic process//glycerolipid metabolic process//threonine metabolic process	GO:0004609	phosphatidylserine decarboxylase activity	--	--	KOG2419	Phosphatidylserine decarboxylase
c100550_g1	164.283	78.2739	1.0696	1.26e-12	4.71e-11	2368	--	--	--	--	--	--	--	--	--	--	--	--	--	--	--	--	--	--	--	--	--	--	--	--	--	--	--	--
c122122_g1	46.3662	0.237194	7.6109	1.59e-12	5.88e-11	1477	157093091	ABV22200.1	1982	0	beta-tubulin [Karlodinium veneficum]	161736	L01416.1	931	0	Tetrahymena thermophila beta-tubulin (BTU2) gene, complete cds	K07375	TUBB	tubulin beta	http://www.genome.jp/dbget-bin/www_bget?ko:K07375	P33188	2046	0	Tubulin beta chain OS=Paramecium tetraurelia GN=bPT2 PE=3 SV=1	PF02232//PF00091	Alpha trans-inducing protein (Alpha-TIF)//Tubulin/FtsZ family, GTPase domain	GO:0006355	regulation of transcription, DNA-templated	GO:0003924//GO:0003677	GTPase activity//DNA binding	--	--	KOG1375	Beta tubulin
c112980_g1	117.25	44.1971	1.4076	1.61e-12	5.97e-11	1465	545708663	XP_005706643.1	168	4.94e-12	hypothetical protein Gasu_25040 [Galdieria sulphuraria]>gi|452823110|gb|EME30123.1| hypothetical protein Gasu_25040 [Galdieria sulphuraria]	--	--	--	--	--	--	--	--	--	Q9XVZ8	167	1.05e-12	Transcription elongation factor 1 homolog OS=Caenorhabditis elegans GN=Y54G11A.11 PE=3 SV=1	--	--	--	--	--	--	--	--	KOG3214	Uncharacterized Zn ribbon-containing protein
c96273_g1	158.446	75.7438	1.0648	3.6e-12	1.31e-10	1111	546309862	XP_005714175.1	250	2.18e-22	unnamed protein product [Chondrus crispus]>gi|507110601|emb|CDF34356.1| unnamed protein product [Chondrus crispus]	--	--	--	--	--	--	--	--	--	--	--	--	--	PF00965	Tissue inhibitor of metalloproteinase	--	--	GO:0008191	metalloendopeptidase inhibitor activity	--	--	--	--
c106899_g1	42.7803	2.451	4.1255	3.98e-12	1.44e-10	701	--	--	--	--	--	--	--	--	--	--	--	--	--	--	--	--	--	--	--	--	--	--	--	--	--	--	--	--
c121674_g1	104.824	37.0813	1.4992	4.21e-12	1.52e-10	2634	545710418	XP_005707517.1	206	3.66e-15	hypothetical protein Gasu_17590 [Galdieria sulphuraria]>gi|452823991|gb|EME30997.1| hypothetical protein Gasu_17590 [Galdieria sulphuraria]	--	--	--	--	--	--	--	--	--	Q8GWZ6	145	1.79e-08	Protein SENSITIVITY TO RED LIGHT REDUCED 1 OS=Arabidopsis thaliana GN=SRR1 PE=2 SV=2	--	--	--	--	--	--	--	--	--	--
c117158_g1	153.192	72.0278	1.0887	4.26e-12	1.54e-10	2630	546302371	XP_005711678.1	1551	0	unnamed protein product [Chondrus crispus]>gi|507107999|emb|CDF41384.1| unnamed protein product [Chondrus crispus]	--	--	--	--	--	--	--	--	--	Q6N075	614	8.08e-69	Molybdate-anion transporter OS=Homo sapiens GN=MFSD5 PE=1 SV=2	PF00644//PF05631//PF07690	Poly(ADP-ribose) polymerase catalytic domain//Sugar-tranasporters, 12 TM//Major Facilitator Superfamily	GO:0015689//GO:0055085	molybdate ion transport//transmembrane transport	GO:0015098//GO:0003950	molybdate ion transmembrane transporter activity//NAD+ ADP-ribosyltransferase activity	GO:0016021	integral component of membrane	--	--
c116532_g1	164.2	80.5667	1.0272	4.35e-12	1.57e-10	7689	546320255	XP_005717232.1	783	6.55e-89	unnamed protein product [Chondrus crispus]>gi|507113808|emb|CDF37413.1| unnamed protein product [Chondrus crispus]	469772332	CP004012.1	38	2.63e-07	Ralstonia solanacearum FQY_4, complete genome	--	--	--	--	P72702	554	1.85e-60	Uncharacterized protein slr0245 OS=Synechocystis sp. (strain PCC 6803 / Kazusa) GN=slr0245 PE=3 SV=1	PF01858//PF01857//PF02724	Retinoblastoma-associated protein A domain//Retinoblastoma-associated protein B domain//CDC45-like protein	GO:0006270//GO:0051726	DNA replication initiation//regulation of cell cycle	--	--	GO:0005634	nucleus	KOG1010	Rb (Retinoblastoma tumor suppressor)-related protein
c121458_g1	155.443	73.8462	1.0738	4.48e-12	1.62e-10	3774	546315833	XP_005715975.1	1185	1.45e-148	probable 4-nitrophenyl phosphatase [Chondrus crispus]>gi|507112477|emb|CDF36156.1| probable 4-nitrophenyl phosphatase [Chondrus crispus]	255084128	XM_002508593.1	129	3.33e-58	Micromonas sp. RCC299 chromosome 10 phosphoglycolate phosphatase (PGP) mRNA, complete cds	K19269	PGP, PGLP	phosphoglycolate phosphatase	http://www.genome.jp/dbget-bin/www_bget?ko:K19269	P0DKC4	918	1.27e-110	Phosphoglycolate phosphatase 1B, chloroplastic OS=Arabidopsis thaliana GN=PGLP1B PE=1 SV=1	--	--	--	--	--	--	--	--	KOG2882	p-Nitrophenyl phosphatase
c152711_g1	47.9506	4.74387	3.3374	4.65e-12	1.67e-10	1129	219111711	XP_002177607.1	417	9.44e-44	predicted protein [Phaeodactylum tricornutum CCAP 1055/1]>gi|217410492|gb|EEC50421.1| predicted protein [Phaeodactylum tricornutum CCAP 1055/1]	--	--	--	--	--	--	--	--	--	--	--	--	--	PF02903	Alpha amylase, N-terminal ig-like domain	GO:0005975	carbohydrate metabolic process	GO:0004553	hydrolase activity, hydrolyzing O-glycosyl compounds	--	--	--	--
c115469_g1	92.0652	29.1748	1.6579	5.99e-12	2.14e-10	2548	--	--	--	--	--	--	--	--	--	--	--	--	--	--	--	--	--	--	--	--	--	--	--	--	--	--	--	--
c119742_g1	135.596	59.6146	1.1856	6.84e-12	2.44e-10	3279	546323417	XP_005718073.1	1010	1.77e-122	unnamed protein product [Chondrus crispus]>gi|515797682|emb|CDF77572.1| unnamed protein product [Chondrus crispus]	532103101	XM_005337097.1	175	7.76e-84	PREDICTED: Spermophilus tridecemlineatus uncharacterized LOC101973285 (LOC101973285), mRNA	K11254	H4	histone H4	http://www.genome.jp/dbget-bin/www_bget?ko:K11254	Q43083	405	6.59e-44	Histone H4 OS=Pyrenomonas salina PE=3 SV=3	PF07690//PF03229//PF00083//PF04378	Major Facilitator Superfamily//Alphavirus glycoprotein J//Sugar (and other) transporter//Ribosomal RNA large subunit methyltransferase D, RlmJ	GO:0070475//GO:0055085//GO:0000154//GO:0019050//GO:0006396	rRNA base methylation//transmembrane transport//rRNA modification//suppression by virus of host apoptotic process//RNA processing	GO:0008649//GO:0022857	rRNA methyltransferase activity//transmembrane transporter activity	GO:0016021	integral component of membrane	KOG2532	Permease of the major facilitator superfamily
c121448_g1	45.9492	4.19042	3.4549	7.45e-12	2.64e-10	2939	219112673	XP_002178088.1	920	3.58e-106	predicted protein [Phaeodactylum tricornutum CCAP 1055/1]>gi|217410973|gb|EEC50902.1| predicted protein [Phaeodactylum tricornutum CCAP 1055/1]	--	--	--	--	--	--	--	--	--	Q58949	200	1.76e-14	Uncharacterized protein MJ1554 OS=Methanocaldococcus jannaschii (strain ATCC 43067 / DSM 2661 / JAL-1 / JCM 10045 / NBRC 100440) GN=MJ1554 PE=3 SV=1	--	--	--	--	--	--	--	--	--	--
c120745_g4	72.9684	17.8686	2.0298	7.89e-12	2.79e-10	1987	546310972	XP_005714515.1	267	9.61e-22	acetyl-CoA carboxylase [Chondrus crispus]>gi|507110960|emb|CDF34696.1| acetyl-CoA carboxylase [Chondrus crispus]	--	--	--	--	--	--	--	--	--	--	--	--	--	PF00475//PF08326	Imidazoleglycerol-phosphate dehydratase//Acetyl-CoA carboxylase, central region	GO:0006090//GO:0000105//GO:0006633	pyruvate metabolic process//histidine biosynthetic process//fatty acid biosynthetic process	GO:0004424//GO:0003989//GO:0005524	imidazoleglycerol-phosphate dehydratase activity//acetyl-CoA carboxylase activity//ATP binding	GO:0009317	acetyl-CoA carboxylase complex	--	--
c91234_g1	39.528	1.50223	4.7177	8.73e-12	3.08e-10	1921	848891649	XP_012845932.1	148	7.37e-08	PREDICTED: putative nuclease HARBI1 [Erythranthe guttatus]	--	--	--	--	--	--	--	--	--	--	--	--	--	--	--	--	--	--	--	--	--	--	--
c137667_g1	38.7775	0.711581	5.768	9.19e-12	3.24e-10	1454	729291861	XP_010527573.1	352	2.36e-35	PREDICTED: alpha carbonic anhydrase 1, chloroplastic-like [Tarenaya hassleriana]	--	--	--	--	--	--	--	--	--	O04846	295	1.64e-28	Alpha carbonic anhydrase 1, chloroplastic OS=Arabidopsis thaliana GN=ACA1 PE=1 SV=2	--	--	--	--	--	--	--	--	KOG0382	Carbonic anhydrase
c116817_g1	69.8829	16.3664	2.0942	1.02e-11	3.58e-10	2047	855306050	XP_012895626.1	542	9.66e-59	uncharacterized protein [Blastocystis hominis]>gi|300121197|emb|CBK21578.2| unnamed protein product [Blastocystis hominis]	--	--	--	--	--	--	--	--	--	Q10449	423	2.58e-43	Meiotically up-regulated gene 157 protein OS=Schizosaccharomyces pombe (strain 972 / ATCC 24843) GN=mug157 PE=1 SV=1	--	--	--	--	--	--	--	--	--	--
c120180_g6	45.6157	4.26948	3.4174	1.05e-11	3.69e-10	917	--	--	--	--	--	--	--	--	--	--	--	--	--	--	--	--	--	--	--	--	--	--	--	--	--	--	--	--
c113670_g1	70.55	16.8407	2.0667	1.12e-11	3.93e-10	2706	546315672	XP_005715931.1	600	5.55e-64	unnamed protein product [Chondrus crispus]>gi|507112430|emb|CDF36112.1| unnamed protein product [Chondrus crispus]	--	--	--	--	--	--	--	--	--	O05402	263	3.55e-22	Putative peptidoglycan O-acetyltransferase YrhL OS=Bacillus subtilis (strain 168) GN=yrhL PE=3 SV=1	PF01757//PF03273	Acyltransferase family//Baculovirus gp64 envelope glycoprotein family	GO:0019048	modulation by virus of host morphology or physiology	GO:0016747	transferase activity, transferring acyl groups other than amino-acyl groups	GO:0019031	viral envelope	--	--
c89682_g1	44.198	3.71603	3.5721	1.14e-11	3.97e-10	3113	545705422	XP_005705031.1	2472	0	[pt] F-type H+-transporting ATPase subunit beta [Galdieria sulphuraria]>gi|452821481|gb|EME28511.1| [pt] F-type H+-transporting ATPase subunit beta [Galdieria sulphuraria]	302176939	HM765678.1	1101	0	Cruoriaceae sp. LC-2010 clone contig00286 microsatellite sequence	K02112	ATPF1B, atpD	F-type H+-transporting ATPase subunit beta	http://www.genome.jp/dbget-bin/www_bget?ko:K02112	P51259	2167	0	ATP synthase subunit beta, chloroplastic OS=Porphyra purpurea GN=atpB PE=3 SV=1	PF01637//PF00004//PF00005//PF02823//PF00502//PF02874//PF00306//PF03193//PF00006//PF00910	Archaeal ATPase//ATPase family associated with various cellular activities (AAA)//ABC transporter//ATP synthase, Delta/Epsilon chain, beta-sandwich domain//Phycobilisome protein//ATP synthase alpha/beta family, beta-barrel domain//ATP synthase alpha/beta chain, C terminal domain//Protein of unknown function, DUF258//ATP synthase alpha/beta family, nucleotide-binding domain//RNA helicase	GO:0015986//GO:0015979//GO:0015991//GO:0006119//GO:0015992//GO:0046034	ATP synthesis coupled proton transport//photosynthesis//ATP hydrolysis coupled proton transport//oxidative phosphorylation//proton transport//ATP metabolic process	GO:0046961//GO:0046933//GO:0005525//GO:0003924//GO:0016820//GO:0016887//GO:0005524//GO:0003723//GO:0003724	proton-transporting ATPase activity, rotational mechanism//proton-transporting ATP synthase activity, rotational mechanism//GTP binding//GTPase activity//hydrolase activity, acting on acid anhydrides, catalyzing transmembrane movement of substances//ATPase activity//ATP binding//RNA binding//RNA helicase activity	GO:0045259//GO:0045261//GO:0033178//GO:0030089	proton-transporting ATP synthase complex//proton-transporting ATP synthase complex, catalytic core F(1)//proton-transporting two-sector ATPase complex, catalytic domain//phycobilisome	KOG1350	F0F1-type ATP synthase, beta subunit
c90393_g1	93.4829	30.9142	1.5964	1.16e-11	4.04e-10	1726	545705869	XP_005705253.1	229	3.98e-19	hypothetical protein Gasu_37840 [Galdieria sulphuraria]>gi|452821706|gb|EME28733.1| hypothetical protein Gasu_37840 [Galdieria sulphuraria]	--	--	--	--	--	--	--	--	--	O04616	189	6.86e-15	Protein CURVATURE THYLAKOID 1A, chloroplastic OS=Arabidopsis thaliana GN=CURT1A PE=1 SV=1	--	--	--	--	--	--	--	--	--	--
c28376_g1	64.7125	13.8363	2.2256	1.45e-11	5.01e-10	3269	546316480	XP_005716161.1	155	4.21e-08	unnamed protein product [Chondrus crispus]>gi|507112674|emb|CDF36342.1| unnamed protein product [Chondrus crispus]	--	--	--	--	--	--	--	--	--	--	--	--	--	PF00515//PF13374//PF13414	Tetratricopeptide repeat//Tetratricopeptide repeat//TPR repeat	--	--	GO:0005515	protein binding	--	--	--	--
c111608_g2	149.773	71.7906	1.0609	1.54e-11	5.32e-10	3171	546305425	XP_005712637.1	415	1.16e-42	unnamed protein product [Chondrus crispus]>gi|507108969|emb|CDF32836.1| unnamed protein product [Chondrus crispus]	--	--	--	--	--	--	--	--	--	Q98ST7	302	8.54e-27	DBH-like monooxygenase protein 1 OS=Gallus gallus GN=MOXD1 PE=2 SV=1	PF01079//PF01141//PF02188//PF01082	Hint module//Gag polyprotein, inner coat protein p12//GoLoco motif//Copper type II ascorbate-dependent monooxygenase, N-terminal domain	GO:0055114//GO:0006508	oxidation-reduction process//proteolysis	GO:0004497//GO:0016715//GO:0008233//GO:0005507//GO:0030695	monooxygenase activity//oxidoreductase activity, acting on paired donors, with incorporation or reduction of molecular oxygen, reduced ascorbate as one donor, and incorporation of one atom of oxygen//peptidase activity//copper ion binding//GTPase regulator activity	GO:0019028	viral capsid	KOG3568	Dopamine beta-monooxygenase
c115718_g1	106.492	40.1648	1.4067	1.69e-11	5.84e-10	2699	--	--	--	--	--	--	--	--	--	--	--	--	--	--	--	--	--	--	--	--	--	--	--	--	--	--	--	--
c114020_g1	132.677	59.2984	1.1619	2.02e-11	6.93e-10	3714	546300437	XP_005711116.1	848	1.29e-100	unnamed protein product [Chondrus crispus]>gi|507107318|emb|CDF40822.1| unnamed protein product [Chondrus crispus]	--	--	--	--	--	K15115	SLC25A32, MFT	solute carrier family 25 (mitochondrial folate transporter), member 32	http://www.genome.jp/dbget-bin/www_bget?ko:K15115	Q54FU9	478	8.52e-51	Mitochondrial substrate carrier family protein W OS=Dictyostelium discoideum GN=mcfW PE=3 SV=1	PF04625//PF13326//PF05757	DEC-1 protein, N-terminal region//Photosystem II Pbs27//Oxygen evolving enhancer protein 3 (PsbQ)	GO:0015979//GO:0007304//GO:0010207	photosynthesis//chorion-containing eggshell formation//photosystem II assembly	GO:0005509//GO:0005213	calcium ion binding//structural constituent of chorion	GO:0009523//GO:0005576//GO:0042600//GO:0019898//GO:0009654	photosystem II//extracellular region//chorion//extrinsic component of membrane//photosystem II oxygen evolving complex	KOG0764	Mitochondrial FAD carrier protein
c102921_g1	37.3598	0.711581	5.7143	2.15e-11	7.36e-10	1737	544211774	XP_005536286.1	190	6.82e-13	hypothetical protein CYME_CMI110C [Cyanidioschyzon merolae strain 10D]>gi|449016598|dbj|BAM80000.1| hypothetical protein CYME_CMI110C [Cyanidioschyzon merolae strain 10D]	--	--	--	--	--	--	--	--	--	--	--	--	--	PF01429	Methyl-CpG binding domain	--	--	GO:0003677	DNA binding	GO:0005634	nucleus	--	--
c118836_g1	81.4744	24.2728	1.747	2.65e-11	9.07e-10	2975	685364147	XP_009116281.1	253	7.5e-21	PREDICTED: exostosin-2 isoform X1 [Brassica rapa]	--	--	--	--	--	--	--	--	--	Q9ES89	235	1.37e-19	Exostosin-like 2 OS=Mus musculus GN=Extl2 PE=1 SV=1	PF09258	Glycosyl transferase family 64 domain	GO:0015012//GO:0006024	heparan sulfate proteoglycan biosynthetic process//glycosaminoglycan biosynthetic process	--	--	GO:0016021	integral component of membrane	KOG2264	Exostosin EXT1L
c120371_g1	92.649	31.5467	1.5543	2.89e-11	9.87e-10	3192	--	--	--	--	--	--	--	--	--	--	--	--	--	--	--	--	--	--	PF03964	Chorion family 2	GO:0007275	multicellular organismal development	--	--	GO:0042600	chorion	--	--
c69141_g1	46.7832	5.61358	3.059	3.63e-11	1.23e-09	1482	--	--	--	--	--	--	--	--	--	--	--	--	--	--	--	--	--	--	PF05478	Prominin	--	--	--	--	GO:0016021	integral component of membrane	--	--
c119915_g1	76.6376	21.6637	1.8228	3.66e-11	1.24e-09	3419	546299546	XP_005710850.1	1483	0	ABC transporter [Chondrus crispus]>gi|507107002|emb|CDF40556.1| ABC transporter [Chondrus crispus]	--	--	--	--	--	--	--	--	--	Q9STT5	943	2.89e-108	ABC transporter A family member 7 OS=Arabidopsis thaliana GN=ABCA7 PE=3 SV=2	PF00005//PF13304	ABC transporter//AAA domain, putative AbiEii toxin, Type IV TA system	--	--	GO:0016887//GO:0005524	ATPase activity//ATP binding	--	--	KOG0059	Lipid exporter ABCA1 and related proteins, ABC superfamily
c57574_g1	36.1923	0.86971	5.379	4.28e-11	1.44e-09	1448	--	--	--	--	--	--	--	--	--	--	--	--	--	--	--	--	--	--	--	--	--	--	--	--	--	--	--	--
c120616_g2	92.8992	32.2583	1.526	4.37e-11	1.47e-09	1603	546321506	XP_005717583.1	423	1.83e-46	unnamed protein product [Chondrus crispus]>gi|507114134|emb|CDF37712.1| unnamed protein product [Chondrus crispus]	--	--	--	--	--	--	--	--	--	Q796Y8	308	2e-31	Putative peroxiredoxin YgaF OS=Bacillus subtilis (strain 168) GN=ygaF PE=3 SV=1	PF00578//PF08534	AhpC/TSA family//Redoxin	GO:0055114	oxidation-reduction process	GO:0016209//GO:0016491	antioxidant activity//oxidoreductase activity	--	--	KOG0852	Alkyl hydroperoxide reductase, thiol specific antioxidant and related enzymes
c109014_g1	53.8715	9.17148	2.5543	4.64e-11	1.56e-09	1563	--	--	--	--	--	--	--	--	--	--	--	--	--	--	--	--	--	--	PF00170//PF07716//PF04726	bZIP transcription factor//Basic region leucine zipper//Microvirus J protein	GO:0006355	regulation of transcription, DNA-templated	GO:0003677//GO:0043565//GO:0003700	DNA binding//sequence-specific DNA binding//transcription factor activity, sequence-specific DNA binding	GO:0005667	transcription factor complex	--	--
c167742_g1	72.7182	19.608	1.8909	4.84e-11	1.62e-09	2493	573944068	XP_006654389.1	639	1.93e-71	PREDICTED: LEC14B protein-like isoform X1 [Oryza brachyantha]>gi|573944070|ref|XP_006654390.1| PREDICTED: LEC14B protein-like isoform X2 [Oryza brachyantha]>gi|573944072|ref|XP_006654391.1| PREDICTED: LEC14B protein-like isoform X3 [Oryza brachyantha]	--	--	--	--	--	K11801	WDR23	WD repeat-containing protein 23	http://www.genome.jp/dbget-bin/www_bget?ko:K11801	Q40153	559	3.06e-61	LEC14B protein OS=Lithospermum erythrorhizon PE=2 SV=1	PF05297//PF00400	Herpesvirus latent membrane protein 1 (LMP1)//WD domain, G-beta repeat	GO:0019087	transformation of host cell by virus	GO:0005515	protein binding	GO:0016021	integral component of membrane	KOG0266	WD40 repeat-containing protein
c55535_g1	71.8843	19.2127	1.9036	5.32e-11	1.78e-09	1696	546312763	XP_005715070.1	1257	1.77e-166	similar to mRNA binding protein CSP41 precursor [Chondrus crispus]>gi|507111535|emb|CDF35251.1| similar to mRNA binding protein CSP41 precursor [Chondrus crispus]	--	--	--	--	--	--	--	--	--	Q9SA52	801	2.64e-99	Chloroplast stem-loop binding protein of 41 kDa b, chloroplastic OS=Arabidopsis thaliana GN=CSP41B PE=1 SV=1	PF08831//PF01073//PF01370	Class II MHC-associated invariant chain trimerisation domain//3-beta hydroxysteroid dehydrogenase/isomerase family//NAD dependent epimerase/dehydratase family	GO:0008207//GO:0006694//GO:0006886//GO:0008210//GO:0006955//GO:0008209//GO:0019882//GO:0007165//GO:0055114	C21-steroid hormone metabolic process//steroid biosynthetic process//intracellular protein transport//estrogen metabolic process//immune response//androgen metabolic process//antigen processing and presentation//signal transduction//oxidation-reduction process	GO:0003824//GO:0016616//GO:0050662//GO:0003854//GO:0042289	catalytic activity//oxidoreductase activity, acting on the CH-OH group of donors, NAD or NADP as acceptor//coenzyme binding//3-beta-hydroxy-delta5-steroid dehydrogenase activity//MHC class II protein binding	GO:0016020//GO:0042613	membrane//MHC class II protein complex	--	--
c116841_g1	64.2956	14.8641	2.1129	5.52e-11	1.84e-09	3209	167997139	XP_001751276.1	537	6.75e-57	predicted protein [Physcomitrella patens]>gi|162697257|gb|EDQ83593.1| predicted protein [Physcomitrella patens]	--	--	--	--	--	K18151	UAH	ureidoglycolate amidohydrolase	http://www.genome.jp/dbget-bin/www_bget?ko:K18151	Q655X8	485	2.03e-50	Probable allantoate deiminase OS=Oryza sativa subsp. japonica GN=AAH PE=1 SV=1	PF01546	Peptidase family M20/M25/M40	GO:0008152	metabolic process	GO:0016787	hydrolase activity	--	--	--	--
c110816_g1	48.034	6.56235	2.8718	6.16e-11	2.05e-09	2694	546322845	XP_005717898.1	1019	1.9e-122	unnamed protein product [Chondrus crispus]>gi|507114480|emb|CDF38029.1| unnamed protein product [Chondrus crispus]	--	--	--	--	--	K03316	TC.CPA1	monovalent cation:H+ antiporter, CPA1 family	http://www.genome.jp/dbget-bin/www_bget?ko:K03316	G3XD29	338	4.51e-32	Na(+)/H(+) antiporter NhaP OS=Pseudomonas aeruginosa (strain ATCC 15692 / PAO1 / 1C / PRS 101 / LMG 12228) GN=nhaP PE=1 SV=1	PF00999	Sodium/hydrogen exchanger family	GO:0006812//GO:0006885//GO:0055085	cation transport//regulation of pH//transmembrane transport	GO:0015299	solute:proton antiporter activity	GO:0016021	integral component of membrane	KOG1966	Sodium/hydrogen exchanger protein
c120286_g2	37.9436	2.21381	4.0993	6.82e-11	2.26e-09	3748	545713741	XP_005709173.1	312	3.06e-55	DNA topoisomerase II [Galdieria sulphuraria]>gi|452825658|gb|EME32653.1| DNA topoisomerase II [Galdieria sulphuraria]	--	--	--	--	--	K03164	TOP2	DNA topoisomerase II	http://www.genome.jp/dbget-bin/www_bget?ko:K03164	P30182	179	3.17e-39	DNA topoisomerase 2 OS=Arabidopsis thaliana GN=TOP2 PE=2 SV=2	PF02123//PF13691	Viral RNA-directed RNA-polymerase//tRNase Z endonuclease	GO:0006351//GO:0008033//GO:0006144	transcription, DNA-templated//tRNA processing//purine nucleobase metabolic process	GO:0003723//GO:0003968	RNA binding//RNA-directed RNA polymerase activity	GO:0031379	RNA-directed RNA polymerase complex	KOG0355	DNA topoisomerase type II
c121365_g1	144.102	71.079	1.0196	1.06e-10	3.46e-09	7471	546312324	XP_005714936.1	2240	0	DNA topoisomerase I Mitochondrial [Chondrus crispus]>gi|507111393|emb|CDF35117.1| DNA topoisomerase I Mitochondrial [Chondrus crispus]	--	--	--	--	--	K03168	topA	DNA topoisomerase I	http://www.genome.jp/dbget-bin/www_bget?ko:K03168	P73810	1567	0	DNA topoisomerase 1 OS=Synechocystis sp. (strain PCC 6803 / Kazusa) GN=topA PE=3 SV=1	PF00473//PF01131//PF03110	Corticotropin-releasing factor family//DNA topoisomerase//SBP domain	GO:0006265//GO:0007165	DNA topological change//signal transduction	GO:0003916//GO:0005179//GO:0003677	DNA topoisomerase activity//hormone activity//DNA binding	GO:0005576//GO:0005634	extracellular region//nucleus	KOG1956	DNA topoisomerase III alpha
c116564_g1	85.7274	28.7004	1.5787	1.07e-10	3.51e-09	1792	399949908	AFP65564.1	374	3.85e-38	hypothetical protein CMESO_411 [Chroomonas mesostigmatica CCMP1168]	--	--	--	--	--	--	--	--	--	Q9ZVL6	213	2.56e-17	UPF0603 protein At1g54780, chloroplastic OS=Arabidopsis thaliana GN=At1g54780 PE=1 SV=1	--	--	--	--	--	--	--	--	--	--
c120131_g1	122.503	55.0289	1.1546	1.38e-10	4.49e-09	4729	546297980	XP_005710377.1	459	1.82e-46	unnamed protein product [Chondrus crispus]>gi|507106453|emb|CDF40083.1| unnamed protein product [Chondrus crispus]	--	--	--	--	--	--	--	--	--	Q96RT7	226	5.18e-17	Gamma-tubulin complex component 6 OS=Homo sapiens GN=TUBGCP6 PE=1 SV=3	PF10401//PF04130	Interferon-regulatory factor 3//Spc97 / Spc98 family	GO:0000226//GO:0006355//GO:0090063	microtubule cytoskeleton organization//regulation of transcription, DNA-templated//positive regulation of microtubule nucleation	GO:0003700	transcription factor activity, sequence-specific DNA binding	GO:0005667//GO:0005815//GO:0000922	transcription factor complex//microtubule organizing center//spindle pole	--	--
c424_g1	104.324	41.8251	1.3186	1.44e-10	4.66e-09	1913	546299208	XP_005710747.1	1320	1.69e-175	Protein cbbX homolog, chloroplastic [Chondrus crispus]>gi|507106883|emb|CDF40453.1| Protein cbbX homolog, chloroplastic [Chondrus crispus]	--	--	--	--	--	--	--	--	--	Q9SCC7	1252	5.3e-166	Protein cbbX homolog, chloroplastic OS=Guillardia theta GN=cbbX PE=3 SV=1	PF00910//PF04086//PF04851//PF07728//PF03266//PF00004//PF01583//PF07724//PF05496//PF01695	RNA helicase//Signal recognition particle, alpha subunit, N-terminal//Type III restriction enzyme, res subunit//AAA domain (dynein-related subfamily)//NTPase//ATPase family associated with various cellular activities (AAA)//Adenylylsulphate kinase//AAA domain (Cdc48 subfamily)//Holliday junction DNA helicase ruvB N-terminus//IstB-like ATP binding protein	GO:0006281//GO:0006310//GO:0006886//GO:0006144//GO:0000103	DNA repair//DNA recombination//intracellular protein transport//purine nucleobase metabolic process//sulfate assimilation	GO:0005524//GO:0003723//GO:0016787//GO:0016887//GO:0003724//GO:0003924//GO:0003677//GO:0004020//GO:0005525//GO:0098519//GO:0009378//GO:0005047	ATP binding//RNA binding//hydrolase activity//ATPase activity//RNA helicase activity//GTPase activity//DNA binding//adenylylsulfate kinase activity//GTP binding//nucleotide phosphatase activity, acting on free nucleotides//four-way junction helicase activity//signal recognition particle binding	GO:0005786//GO:0005657//GO:0005785//GO:0009379	signal recognition particle, endoplasmic reticulum targeting//replication fork//signal recognition particle receptor complex//Holliday junction helicase complex	--	--
c110270_g1	34.3577	1.02784	5.0629	1.47e-10	4.78e-09	2132	219118429	XP_002179987.1	1933	0	predicted protein [Phaeodactylum tricornutum CCAP 1055/1]>gi|217408244|gb|EEC48178.1| predicted protein [Phaeodactylum tricornutum CCAP 1055/1]	--	--	--	--	--	--	--	--	--	A3QBU2	1159	1.96e-148	Hydroxylamine reductase OS=Shewanella loihica (strain ATCC BAA-1088 / PV-4) GN=hcp PE=3 SV=1	PF03063//PF01828	Prismane/CO dehydrogenase family//Peptidase A4 family	GO:0055114//GO:0006508	oxidation-reduction process//proteolysis	GO:0051536//GO:0016661//GO:0016491//GO:0004190	iron-sulfur cluster binding//oxidoreductase activity, acting on other nitrogenous compounds as donors//oxidoreductase activity//aspartic-type endopeptidase activity	GO:0005737	cytoplasm	--	--
c113110_g1	34.4411	0	6.1061	1.57e-10	5.06e-09	981	--	--	--	--	--	386869217	NM_147214.2	867	0	Rattus norvegicus alpha-2u globulin PGCL1 (LOC259246), mRNA >gnl|BL_ORD_ID|2115216 Rattus norvegicus alpha-2u globulin PGCL1, mRNA (cDNA clone MGC:112596 IMAGE:7370970), complete cds	--	--	--	--	P02761	885	3.41e-118	Major urinary protein OS=Rattus norvegicus PE=1 SV=1	--	--	--	--	--	--	--	--	--	--
c117816_g1	103.74	41.5879	1.3187	1.61e-10	5.21e-09	2505	546307996	XP_005713521.1	1357	6.07e-177	Mitogen-activated protein kinase 9, MPK9 [Chondrus crispus]>gi|507109915|emb|CDF33702.1| Mitogen-activated protein kinase 9, MPK9 [Chondrus crispus]	--	--	--	--	--	--	--	--	--	Q75KK8	859	6.97e-103	Mitogen-activated protein kinase 14 OS=Oryza sativa subsp. japonica GN=MPK14 PE=2 SV=1	PF00069//PF07714//PF05445	Protein kinase domain//Protein tyrosine kinase//Poxvirus serine/threonine protein kinase	GO:0006468	protein phosphorylation	GO:0005524//GO:0004672	ATP binding//protein kinase activity	--	--	KOG0660	Mitogen-activated protein kinase
c91748_g1	34.2743	0	6.0991	1.72e-10	5.56e-09	1593	110225675	YP_665681.1	625	2.2e-74	cytochrome c oxidase subunit 3 (mitochondrion) [Nephroselmis olivacea]>gi|6066190|gb|AAF03208.1|AF110138_40 cytochrome c oxidase subunit 3 (mitochondrion) [Nephroselmis olivacea]	748762868	KM820837.1	1566	0	Rattus norvegicus isolate 78 mitochondrion, complete genome	K02262	COX3	cytochrome c oxidase subunit 3	http://www.genome.jp/dbget-bin/www_bget?ko:K02262	P05505	953	3.17e-124	Cytochrome c oxidase subunit 3 OS=Rattus norvegicus GN=Mtco3 PE=1 SV=5	PF03626//PF00119//PF00895	Prokaryotic Cytochrome C oxidase subunit IV//ATP synthase A chain//ATP synthase protein 8	GO:0015992//GO:0015986//GO:0022904	proton transport//ATP synthesis coupled proton transport//respiratory electron transport chain	GO:0015002//GO:0015078	heme-copper terminal oxidase activity//hydrogen ion transmembrane transporter activity	GO:0016021//GO:0000276//GO:0016020	integral component of membrane//mitochondrial proton-transporting ATP synthase complex, coupling factor F(o)//membrane	KOG4664	Cytochrome oxidase subunit III and related proteins
c40475_g1	77.3048	23.8775	1.6949	1.74e-10	5.59e-09	282	--	--	--	--	--	--	--	--	--	--	--	--	--	--	--	--	--	--	--	--	--	--	--	--	--	--	--	--
c114041_g1	131.843	62.54	1.076	1.75e-10	5.62e-09	4587	546309193	XP_005713952.1	1488	0	E3 ubiquitin-protein ligase [Chondrus crispus]>gi|507110365|emb|CDF34133.1| E3 ubiquitin-protein ligase [Chondrus crispus]	--	--	--	--	--	K10143	RFWD2, COP1	E3 ubiquitin-protein ligase RFWD2	http://www.genome.jp/dbget-bin/www_bget?ko:K10143	Q9R1A8	982	7.65e-114	E3 ubiquitin-protein ligase RFWD2 OS=Mus musculus GN=Rfwd2 PE=1 SV=2	PF11789//PF00097//PF12678//PF14634//PF13639//PF02891//PF08449//PF16685//PF00892//PF12861//PF00400	Zinc-finger of the MIZ type in Nse subunit//Zinc finger, C3HC4 type (RING finger)//RING-H2 zinc finger//zinc-RING finger domain//Ring finger domain//MIZ/SP-RING zinc finger//UAA transporter family//zinc RING finger of MSL2//EamA-like transporter family//Anaphase-promoting complex subunit 11 RING-H2 finger//WD domain, G-beta repeat	GO:0055085//GO:0016567	transmembrane transport//protein ubiquitination	GO:0005515//GO:0061630//GO:0046872//GO:0004842//GO:0008270	protein binding//ubiquitin protein ligase activity//metal ion binding//ubiquitin-protein transferase activity//zinc ion binding	GO:0016020//GO:0005680//GO:0016021	membrane//anaphase-promoting complex//integral component of membrane	KOG1441	Glucose-6-phosphate/phosphate and phosphoenolpyruvate/phosphate antiporter
c112185_g2	109.494	45.8574	1.2556	1.76e-10	5.65e-09	2343	--	--	--	--	--	--	--	--	--	--	--	--	--	--	--	--	--	--	PF02459	Adenoviral DNA terminal protein	GO:0006260	DNA replication	GO:0003677	DNA binding	--	--	--	--
c152588_g1	59.4588	13.2828	2.1623	1.77e-10	5.67e-09	1572	546297184	XP_005710147.1	560	4.69e-66	unnamed protein product [Chondrus crispus]>gi|507106184|emb|CDF39853.1| unnamed protein product [Chondrus crispus]	--	--	--	--	--	K06268	PPP3R, CNB	serine/threonine-protein phosphatase 2B regulatory subunit	http://www.genome.jp/dbget-bin/www_bget?ko:K06268	P42322	475	1.44e-54	Calcineurin subunit B OS=Naegleria gruberi GN=CNB1 PE=3 SV=1	PF13405//PF04963//PF13833//PF00036//PF12763//PF08367//PF13202//PF13499//PF10591	EF-hand domain//Sigma-54 factor, core binding domain//EF-hand domain pair//EF hand//Cytoskeletal-regulatory complex EF hand//Peptidase M16C associated//EF hand//EF-hand domain pair//Secreted protein acidic and rich in cysteine Ca binding region	GO:0006352//GO:0007165//GO:0006508	DNA-templated transcription, initiation//signal transduction//proteolysis	GO:0005515//GO:0005509//GO:0003677	protein binding//calcium ion binding//DNA binding	GO:0005578	proteinaceous extracellular matrix	KOG0034	Ca2+/calmodulin-dependent protein phosphatase (calcineurin subunit B), EF-Hand superfamily protein
c121909_g3	137.681	67.8373	1.0212	2.63e-10	8.32e-09	1191	546302824	XP_005711824.1	124	2.21e-06	unnamed protein product [Chondrus crispus]>gi|507108159|emb|CDF32159.1| unnamed protein product [Chondrus crispus]	--	--	--	--	--	--	--	--	--	--	--	--	--	--	--	--	--	--	--	--	--	--	--
c113105_g1	91.0645	33.9977	1.4215	3.81e-10	1.19e-08	3528	546300939	XP_005711259.1	1157	4.2e-141	unnamed protein product [Chondrus crispus]>gi|507107495|emb|CDF40965.1| unnamed protein product [Chondrus crispus]	--	--	--	--	--	K12835	DDX42, SF3B125	ATP-dependent RNA helicase DDX42	http://www.genome.jp/dbget-bin/www_bget?ko:K12835	O22907	746	1.12e-82	DEAD-box ATP-dependent RNA helicase 24 OS=Arabidopsis thaliana GN=RH24 PE=1 SV=2	PF04851//PF00270	Type III restriction enzyme, res subunit//DEAD/DEAH box helicase	--	--	GO:0003676//GO:0005524//GO:0003677//GO:0016787	nucleic acid binding//ATP binding//DNA binding//hydrolase activity	--	--	KOG0339	ATP-dependent RNA helicase
c113693_g1	67.7147	18.8964	1.8414	3.99e-10	1.24e-08	4288	676379699	XP_009033128.1	234	2.08e-17	hypothetical protein AURANDRAFT_61341 [Aureococcus anophagefferens]>gi|323456164|gb|EGB12031.1| hypothetical protein AURANDRAFT_61341 [Aureococcus anophagefferens]	--	--	--	--	--	--	--	--	--	O26153	225	2.93e-18	Isopentenyl phosphate kinase OS=Methanothermobacter thermautotrophicus (strain ATCC 29096 / DSM 1053 / JCM 10044 / NBRC 100330 / Delta H) GN=MTH_47 PE=1 SV=1	--	--	--	--	--	--	--	--	--	--
c121523_g1	94.567	37.0022	1.3537	5.63e-10	1.74e-08	3217	159489773	XP_001702869.1	557	1.4e-58	adenylate kinase 1 [Chlamydomonas reinhardtii]>gi|158270997|gb|EDO96826.1| adenylate kinase 1 [Chlamydomonas reinhardtii]	--	--	--	--	--	--	--	--	--	A3QF48	147	4.91e-09	Adenylate kinase OS=Shewanella loihica (strain ATCC BAA-1088 / PV-4) GN=adk PE=3 SV=1	PF04083	Partial alpha/beta-hydrolase lipase region	GO:0006629	lipid metabolic process	GO:0016740	transferase activity	--	--	KOG3078	Adenylate kinase
c118926_g2	121.002	57.0846	1.0839	8.21e-10	2.53e-08	3289	546323893	XP_005718212.1	1722	0	unnamed protein product [Chondrus crispus]>gi|507114802|emb|CDF38327.1| unnamed protein product [Chondrus crispus]	--	--	--	--	--	K03639	MOCS1, moaA	cyclic pyranopterin phosphate synthase	http://www.genome.jp/dbget-bin/www_bget?ko:K03639	Q5RKZ7	1031	2.73e-124	Molybdenum cofactor biosynthesis protein 1 OS=Mus musculus GN=Mocs1 PE=1 SV=2	PF01593//PF06463//PF01266//PF05985//PF04055//PF06766	Flavin containing amine oxidoreductase//Molybdenum Cofactor Synthesis C//FAD dependent oxidoreductase//Ethanolamine ammonia-lyase light chain (EutC)//Radical SAM superfamily//Fungal hydrophobin	GO:0006520//GO:0055114//GO:0006777	cellular amino acid metabolic process//oxidation-reduction process//Mo-molybdopterin cofactor biosynthetic process	GO:0008851//GO:0051539//GO:0051536//GO:0003824//GO:0016491	ethanolamine ammonia-lyase activity//4 iron, 4 sulfur cluster binding//iron-sulfur cluster binding//catalytic activity//oxidoreductase activity	GO:0019008//GO:0009350//GO:0005576	molybdopterin synthase complex//ethanolamine ammonia-lyase complex//extracellular region	KOG1276	Protoporphyrinogen oxidase
c12745_g1	60.7097	15.6548	1.9553	9.51e-10	2.92e-08	289	--	--	--	--	--	--	--	--	--	--	--	--	--	--	--	--	--	--	--	--	--	--	--	--	--	--	--	--
c106308_g1	60.9599	15.8129	1.9468	9.62e-10	2.95e-08	1384	545703249	XP_005703951.1	392	4.81e-42	ubiquitin-conjugating enzyme E2 isoform 2 [Galdieria sulphuraria]>gi|545703251|ref|XP_005703952.1| ubiquitin-conjugating enzyme E2 isoform 1 [Galdieria sulphuraria]>gi|452820388|gb|EME27431.1| ubiquitin-conjugating enzyme E2 isoform 2 [Galdieria sulphuraria]>gi|452820389|gb|EME27432.1| ubiquitin-conjugating enzyme E2 isoform 1 [Galdieria sulphuraria]	--	--	--	--	--	K06689	UBE2D_E, UBC4, UBC5	ubiquitin-conjugating enzyme E2 D/E	http://www.genome.jp/dbget-bin/www_bget?ko:K06689	P52483	380	4.94e-41	Ubiquitin-conjugating enzyme E2 E3 OS=Mus musculus GN=Ube2e3 PE=1 SV=2	PF05743//PF05773	UEV domain//RWD domain	GO:0015031//GO:0006464	protein transport//cellular protein modification process	GO:0005515	protein binding	--	--	KOG0417	Ubiquitin-protein ligase
c90739_g1	120.836	57.3218	1.0759	1e-09	3.06e-08	1051	--	--	--	--	--	--	--	--	--	--	--	--	--	--	--	--	--	--	PF02932//PF10152//PF01515//PF02309	Neurotransmitter-gated ion-channel transmembrane region//Predicted coiled-coil domain-containing protein (DUF2360)//Phosphate acetyl/butaryl transferase//AUX/IAA family	GO:0008152//GO:0006355//GO:0006811	metabolic process//regulation of transcription, DNA-templated//ion transport	GO:0016746	transferase activity, transferring acyl groups	GO:0005634//GO:0016020//GO:0071203	nucleus//membrane//WASH complex	--	--
c121243_g2	110.598	49.6082	1.1567	1.03e-09	3.13e-08	2906	546323779	XP_005718178.1	725	3.18e-82	unnamed protein product [Chondrus crispus]>gi|507114765|emb|CDF38293.1| unnamed protein product [Chondrus crispus]	--	--	--	--	--	K11883	NOB1	RNA-binding protein NOB1	http://www.genome.jp/dbget-bin/www_bget?ko:K11883	Q9UTK0	328	5.87e-31	20S-pre-rRNA D-site endonuclease nob1 OS=Schizosaccharomyces pombe (strain 972 / ATCC 24843) GN=nob1 PE=3 SV=1	PF09297//PF06221	NADH pyrophosphatase zinc ribbon domain//Putative zinc finger motif, C2HC5-type	GO:0006355	regulation of transcription, DNA-templated	GO:0046872//GO:0016787//GO:0008270	metal ion binding//hydrolase activity//zinc ion binding	GO:0005634	nucleus	KOG2463	Predicted RNA-binding protein Nob1p involved in 26S proteasome assembly
c116720_g1	111.496	50.5222	1.142	1.18e-09	3.58e-08	1207	551635435	XP_005820551.1	189	6.13e-14	hypothetical protein GUITHDRAFT_98293 [Guillardia theta CCMP2712]>gi|428164549|gb|EKX33571.1| hypothetical protein GUITHDRAFT_98293 [Guillardia theta CCMP2712]	--	--	--	--	--	--	--	--	--	--	--	--	--	PF12861//PF08445//PF00583//PF13508//PF13673	Anaphase-promoting complex subunit 11 RING-H2 finger//FR47-like protein//Acetyltransferase (GNAT) family//Acetyltransferase (GNAT) domain//Acetyltransferase (GNAT) domain	GO:0016567//GO:0042967	protein ubiquitination//acyl-carrier-protein biosynthetic process	GO:0016747//GO:0004842//GO:0008080	transferase activity, transferring acyl groups other than amino-acyl groups//ubiquitin-protein transferase activity//N-acetyltransferase activity	GO:0005680	anaphase-promoting complex	--	--
c120647_g1	31.6282	1.3441	4.5565	1.23e-09	3.72e-08	921	813135461	XP_012198498.1	687	1.86e-86	40S ribosomal protein S2 [Saprolegnia parasitica CBS 223.65]>gi|641536930|gb|KDO30801.1| 40S ribosomal protein S2 [Saprolegnia parasitica CBS 223.65]	--	--	--	--	--	K02981	RP-S2e, RPS2	small subunit ribosomal protein S2e	http://www.genome.jp/dbget-bin/www_bget?ko:K02981	P15880	683	2.54e-86	40S ribosomal protein S2 OS=Homo sapiens GN=RPS2 PE=1 SV=2	PF13304//PF03719	AAA domain, putative AbiEii toxin, Type IV TA system//Ribosomal protein S5, C-terminal domain	GO:0042254//GO:0006412	ribosome biogenesis//translation	GO:0005524//GO:0003735	ATP binding//structural constituent of ribosome	GO:0005840	ribosome	KOG0877	40S ribosomal protein S2/30S ribosomal protein S5
c47778_g1	40.2785	5.13919	2.9704	1.27e-09	3.85e-08	901	636744903	AIA21225.1	596	2.86e-74	allophycocyanin gamma chain [Pyropia kanakaensis]	469662385	HF562234.1	173	2.69e-83	Chondrus crispus plastid complete genome, strain PCG	--	--	--	--	P51195	592	1.34e-74	Allophycocyanin alpha-B chain OS=Porphyra purpurea GN=apcD PE=3 SV=1	PF00502	Phycobilisome protein	GO:0015979	photosynthesis	--	--	GO:0030089	phycobilisome	--	--
c117016_g1	37.61	3.95323	3.25	1.29e-09	3.9e-08	1254	--	--	--	--	--	--	--	--	--	--	--	--	--	--	--	--	--	--	--	--	--	--	--	--	--	--	--	--
c119044_g1	124.505	60.8006	1.034	1.41e-09	4.23e-08	4506	546326506	XP_005718965.1	1905	0	Translation initiation factor eIF3, subunit L [Chondrus crispus]>gi|507115604|emb|CDF39054.1| Translation initiation factor eIF3, subunit L [Chondrus crispus]	--	--	--	--	--	K15029	EIF3L	translation initiation factor 3 subunit L	http://www.genome.jp/dbget-bin/www_bget?ko:K15029	A7SDW5	1103	2.6e-133	Eukaryotic translation initiation factor 3 subunit L OS=Nematostella vectensis GN=v1g169424 PE=3 SV=1	PF10255//PF00515//PF13414//PF13174	RNA polymerase I-associated factor PAF67//Tetratricopeptide repeat//TPR repeat//Tetratricopeptide repeat	GO:0006446	regulation of translational initiation	GO:0005515//GO:0003743	protein binding//translation initiation factor activity	GO:0005852//GO:0005737//GO:0005840	eukaryotic translation initiation factor 3 complex//cytoplasm//ribosome	KOG3677	RNA polymerase I-associated factor - PAF67
c101795_g1	63.962	18.1058	1.8208	1.53e-09	4.58e-08	2638	--	--	--	--	--	--	--	--	--	--	--	--	--	--	--	--	--	--	--	--	--	--	--	--	--	--	--	--
c168215_g1	53.121	11.9387	2.1536	1.77e-09	5.29e-08	1918	673048213	XP_008878067.1	221	2.01e-16	hypothetical protein H310_12676 [Aphanomyces invadans]>gi|574466201|gb|ETV93232.1| hypothetical protein H310_12676 [Aphanomyces invadans]	--	--	--	--	--	K06694	PSMD10	26S proteasome non-ATPase regulatory subunit 10	http://www.genome.jp/dbget-bin/www_bget?ko:K06694	Q4UMH6	215	1.7e-16	Putative ankyrin repeat protein RF_0381 OS=Rickettsia felis (strain ATCC VR-1525 / URRWXCal2) GN=RF_0381 PE=3 SV=1	PF00023//PF13606	Ankyrin repeat//Ankyrin repeat	--	--	GO:0005515	protein binding	--	--	KOG4177	Ankyrin
c118195_g1	82.7253	30.5189	1.4386	1.85e-09	5.54e-08	3783	--	--	--	--	--	--	--	--	--	--	--	--	--	--	--	--	--	--	PF00646//PF12937	F-box domain//F-box-like	--	--	GO:0005515	protein binding	--	--	--	--
c109180_g1	107.826	48.6247	1.149	1.93e-09	5.76e-08	2764	544214930	XP_005537611.1	1914	0	oligosaccharyl transferase STT3 [Cyanidioschyzon merolae strain 10D]>gi|449018173|dbj|BAM81575.1| oligosaccharyl transferase STT3 [Cyanidioschyzon merolae strain 10D]	628855356	XM_007776365.1	46	3.35e-12	Coniophora puteana RWD-64-598 SS2 glycosyltransferase family 66 protein mRNA	K07151	STT3	dolichyl-diphosphooligosaccharide--protein glycosyltransferase	http://www.genome.jp/dbget-bin/www_bget?ko:K07151	P46975	1766	0	Dolichyl-diphosphooligosaccharide--protein glycosyltransferase subunit stt-3 OS=Caenorhabditis elegans GN=stt-3 PE=1 SV=1	PF02516//PF07462	Oligosaccharyl transferase STT3 subunit//Merozoite surface protein 1 (MSP1) C-terminus	GO:0006486//GO:0009405	protein glycosylation//pathogenesis	GO:0004576	oligosaccharyl transferase activity	GO:0008250//GO:0016020	oligosaccharyltransferase complex//membrane	KOG2292	Oligosaccharyltransferase, STT3 subunit
c112988_g1	34.6913	3.00445	3.5294	2.08e-09	6.2e-08	1082	--	--	--	--	--	--	--	--	--	--	--	--	--	--	--	--	--	--	--	--	--	--	--	--	--	--	--	--
c115993_g1	40.3619	5.53452	2.8665	2.1e-09	6.24e-08	385	159486707	XP_001701379.1	466	1.98e-57	bi-ubiquitin, major isoform [Chlamydomonas reinhardtii]>gi|158271681|gb|EDO97495.1| bi-ubiquitin, major isoform [Chlamydomonas reinhardtii]	829169877	XM_001015665.3	196	1.79e-96	Tetrahymena thermophila SB210 polyubiquitin partial mRNA	K08770	UBC	ubiquitin C	http://www.genome.jp/dbget-bin/www_bget?ko:K08770	P62972	459	4.02e-57	Polyubiquitin (Fragment) OS=Xenopus laevis PE=1 SV=2	--	--	--	--	--	--	GO:0005618//GO:0005886//GO:0005730	cell wall//plasma membrane//nucleolus	KOG0001	Ubiquitin and ubiquitin-like proteins
c114613_g1	70.2998	22.6124	1.6364	2.41e-09	7.15e-08	1172	761978210	KIZ07882.1	233	3.31e-20	hypothetical protein MNEG_0068 [Monoraphidium neglectum]	--	--	--	--	--	--	--	--	--	A1BEV6	140	8.05e-09	UPF0301 protein Cpha266_0885 OS=Chlorobium phaeobacteroides (strain DSM 266) GN=Cpha266_0885 PE=3 SV=1	--	--	--	--	--	--	--	--	--	--
c119472_g1	29.6043	0.632516	5.5486	2.45e-09	7.26e-08	558	544214317	XP_005537305.1	381	2.97e-44	histone H2B [Cyanidioschyzon merolae strain 10D]>gi|544214335|ref|XP_005537314.1| histone H2B [Cyanidioschyzon merolae strain 10D]>gi|449017867|dbj|BAM81269.1| histone H2B [Cyanidioschyzon merolae strain 10D]>gi|449017876|dbj|BAM81278.1| histone H2B [Cyanidioschyzon merolae strain 10D]	10813	X05544.1	228	4.33e-114	Tetrahymena thermophila gene for histone H2B-2 from macronucleus	K11252	H2B	histone H2B	http://www.genome.jp/dbget-bin/www_bget?ko:K11252	Q7M400	464	1.34e-57	Histone H2B OS=Tetrahymena pyriformis PE=1 SV=2	PF00125	Core histone H2A/H2B/H3/H4	--	--	GO:0003677	DNA binding	--	--	KOG1744	Histone H2B
c105728_g1	47.8673	9.40868	2.347	2.49e-09	7.37e-08	586	--	--	--	--	--	--	--	--	--	--	--	--	--	--	--	--	--	--	--	--	--	--	--	--	--	--	--	--
c118201_g1	71.0504	23.1659	1.6168	2.55e-09	7.53e-08	1924	546298140	XP_005710431.1	703	1.02e-81	unnamed protein product [Chondrus crispus]>gi|507106508|emb|CDF40137.1| unnamed protein product [Chondrus crispus]	--	--	--	--	--	K12613	DCP2	mRNA-decapping enzyme subunit 2	http://www.genome.jp/dbget-bin/www_bget?ko:K12613	O13828	388	5.18e-38	mRNA decapping complex subunit 2 OS=Schizosaccharomyces pombe (strain 972 / ATCC 24843) GN=dcp2 PE=1 SV=1	PF00293//PF05026	NUDIX domain//Dcp2, box A domain	--	--	GO:0030145//GO:0016787//GO:0003723	manganese ion binding//hydrolase activity//RNA binding	--	--	KOG2937	Decapping enzyme complex, predicted pyrophosphatase DCP2
c115288_g1	83.1423	31.3095	1.409	2.64e-09	7.79e-08	2779	--	--	--	--	--	--	--	--	--	--	--	--	--	--	--	--	--	--	--	--	--	--	--	--	--	--	--	--
c115099_g3	76.9712	27.1191	1.505	2.66e-09	7.82e-08	1436	546300366	XP_005711091.1	1126	8.12e-149	unnamed protein product [Chondrus crispus]>gi|507107293|emb|CDF40797.1| unnamed protein product [Chondrus crispus]	--	--	--	--	--	K15116	SLC25A33_36, RIM2	solute carrier family 25, member 33/36	http://www.genome.jp/dbget-bin/www_bget?ko:K15116	Q5ZKP7	510	2.89e-58	Solute carrier family 25 member 36 OS=Gallus gallus GN=SLC25A36 PE=2 SV=1	PF02430	Apical membrane antigen 1	GO:0009405	pathogenesis	--	--	GO:0016020	membrane	KOG0757	Mitochondrial carrier protein - Rim2p/Mrs12p
c117032_g1	91.1479	37.0022	1.3006	2.77e-09	8.15e-08	2328	--	--	--	--	--	--	--	--	--	--	--	--	--	--	--	--	--	--	PF08290	Hepatitis core protein, putative zinc finger	GO:0009405	pathogenesis	GO:0005198	structural molecule activity	--	--	--	--
c121170_g2	33.3361	2.6202	3.6693	2.8e-09	8.23e-08	1280	301093682	XP_002997686.1	1244	8.1e-167	60S ribosomal protein L3 [Phytophthora infestans T30-4]>gi|262109935|gb|EEY67987.1| 60S ribosomal protein L3 [Phytophthora infestans T30-4]	829199477	XM_001027976.3	661	0	Tetrahymena thermophila SB210 60S ribosomal protein L3, putative partial mRNA	K02925	RP-L3e, RPL3	large subunit ribosomal protein L3e	http://www.genome.jp/dbget-bin/www_bget?ko:K02925	O96774	1711	0	Ribosomal protein L3 OS=Tetrahymena thermophila GN=RPL3 PE=1 SV=1	PF00297	Ribosomal protein L3	GO:0006412//GO:0042254	translation//ribosome biogenesis	GO:0003735	structural constituent of ribosome	GO:0005622//GO:0005840	intracellular//ribosome	KOG0746	60S ribosomal protein L3 and related proteins
c116311_g3	104.574	46.8853	1.1573	2.88e-09	8.44e-08	800	--	--	--	--	--	--	--	--	--	--	--	--	--	--	--	--	--	--	--	--	--	--	--	--	--	--	--	--
c88180_g1	51.9535	11.7806	2.1408	2.97e-09	8.69e-08	1262	546303660	XP_005712088.1	266	2.98e-25	unnamed protein product [Chondrus crispus]>gi|507108459|emb|CDF32423.1| unnamed protein product [Chondrus crispus]	--	--	--	--	--	--	--	--	--	Q03923	237	4.77e-20	Zinc finger protein 85 OS=Homo sapiens GN=ZNF85 PE=1 SV=3	PF05191//PF00096//PF13465//PF03999//PF01096//PF16622//PF13912	Adenylate kinase, active site lid//Zinc finger, C2H2 type//Zinc-finger double domain//Microtubule associated protein (MAP65/ASE1 family)//Transcription factor S-II (TFIIS)//zinc-finger C2H2-type//C2H2-type zinc finger	GO:0006351//GO:0046034//GO:0000910//GO:0006144//GO:0000226	transcription, DNA-templated//ATP metabolic process//cytokinesis//purine nucleobase metabolic process//microtubule cytoskeleton organization	GO:0003676//GO:0046872//GO:0008270//GO:0008017//GO:0004017	nucleic acid binding//metal ion binding//zinc ion binding//microtubule binding//adenylate kinase activity	GO:0045298	tubulin complex	KOG2461	Transcription factor BLIMP-1/PRDI-BF1, contains C2H2-type Zn-finger and SET domains
c102708_g1	75.4702	26.3285	1.5193	3.11e-09	9.1e-08	1698	546313635	XP_005715344.1	1060	8.94e-138	similar to glucose-6-phosphate/phosphate translocator [Chondrus crispus]>gi|507111816|emb|CDF35525.1| similar to glucose-6-phosphate/phosphate translocator [Chondrus crispus]	--	--	--	--	--	K15285	SLC35E3	solute carrier family 35, member E3	http://www.genome.jp/dbget-bin/www_bget?ko:K15285	Q1JQ66	495	2.04e-55	Solute carrier family 35 member E3 OS=Danio rerio GN=slc35e3 PE=2 SV=1	PF00892	EamA-like transporter family	--	--	--	--	GO:0016020//GO:0016021	membrane//integral component of membrane	--	--
c111849_g1	29.0206	0.632516	5.5198	3.51e-09	1.02e-07	1267	--	--	--	--	--	--	--	--	--	--	--	--	--	--	--	--	--	--	PF01956	Integral membrane protein DUF106	--	--	--	--	GO:0016020	membrane	--	--
c119954_g1	28.9372	0.553452	5.7083	3.79e-09	1.1e-07	1951	219118993	XP_002180263.1	2223	0	predicted protein [Phaeodactylum tricornutum CCAP 1055/1]>gi|217408520|gb|EEC48454.1| predicted protein [Phaeodactylum tricornutum CCAP 1055/1]	694528684	XM_009495096.1	106	1.04e-45	Fonticula alba propionyl-CoA carboxylase beta chain, mitochondrial mRNA	K01966	PCCB, pccB	propionyl-CoA carboxylase beta chain	http://www.genome.jp/dbget-bin/www_bget?ko:K01966	P79384	1741	0	Propionyl-CoA carboxylase beta chain, mitochondrial OS=Sus scrofa GN=PCCB PE=2 SV=1	PF06833	Malonate decarboxylase gamma subunit (MdcE)	--	--	GO:0016874	ligase activity	--	--	KOG0540	3-Methylcrotonyl-CoA carboxylase, non-biotin containing subunit/Acetyl-CoA carboxylase carboxyl transferase, subunit beta
c93738_g1	64.2122	19.2917	1.7349	3.78e-09	1.1e-07	1376	--	--	--	--	--	--	--	--	--	--	--	--	--	--	--	--	--	--	--	--	--	--	--	--	--	--	--	--
c116803_g1	42.3634	6.95768	2.6061	3.86e-09	1.12e-07	2590	545709844	XP_005707231.1	583	8.93e-65	hypothetical protein Gasu_19540 [Galdieria sulphuraria]>gi|452823703|gb|EME30711.1| hypothetical protein Gasu_19540 [Galdieria sulphuraria]	--	--	--	--	--	--	--	--	--	--	--	--	--	PF07846//PF11889	Metallothionein family//Domain of unknown function (DUF3409)	GO:0006508//GO:0006144	proteolysis//purine nucleobase metabolic process	GO:0004252//GO:0004197//GO:0070008//GO:0003968//GO:0046870//GO:0016817//GO:0017111	serine-type endopeptidase activity//cysteine-type endopeptidase activity//serine-type exopeptidase activity//RNA-directed RNA polymerase activity//cadmium ion binding//hydrolase activity, acting on acid anhydrides//nucleoside-triphosphatase activity	GO:0031379	RNA-directed RNA polymerase complex	--	--
c76066_g1	38.5273	5.13919	2.9063	3.97e-09	1.15e-07	1613	--	--	--	--	--	--	--	--	--	--	--	--	--	--	--	--	--	--	--	--	--	--	--	--	--	--	--	--
c117905_g2	31.5223	2.13474	3.8842	4.36e-09	1.26e-07	4203	--	--	--	--	--	--	--	--	--	--	--	--	--	--	--	--	--	--	PF02123	Viral RNA-directed RNA-polymerase	GO:0006144//GO:0006351	purine nucleobase metabolic process//transcription, DNA-templated	GO:0003968//GO:0003723	RNA-directed RNA polymerase activity//RNA binding	GO:0031379	RNA-directed RNA polymerase complex	--	--
c117950_g2	86.478	34.3931	1.3302	4.41e-09	1.27e-07	459	672123771	XP_008785253.1	362	1.86e-39	PREDICTED: adenosine kinase 2-like [Phoenix dactylifera]	--	--	--	--	--	K00856	E2.7.1.20, ADK	adenosine kinase	http://www.genome.jp/dbget-bin/www_bget?ko:K00856	Q9LZG0	334	2.76e-36	Adenosine kinase 2 OS=Arabidopsis thaliana GN=ADK2 PE=1 SV=1	--	--	--	--	--	--	--	--	KOG2854	Possible pfkB family carbohydrate kinase
c42270_g1	40.5287	6.16703	2.7163	4.43e-09	1.28e-07	1850	--	--	--	--	--	--	--	--	--	--	--	--	--	--	--	--	--	--	PF02337//PF01280	Retroviral GAG p10 protein//Ribosomal protein L19e	GO:0042254//GO:0006412	ribosome biogenesis//translation	GO:0005198//GO:0003735	structural molecule activity//structural constituent of ribosome	GO:0005622//GO:0005840//GO:0019028	intracellular//ribosome//viral capsid	--	--
c137860_g1	96.485	41.667	1.2114	4.56e-09	1.31e-07	2154	546319470	XP_005717041.1	605	1.37e-68	ceramide synthase [Chondrus crispus]>gi|507113599|emb|CDF37222.1| ceramide synthase [Chondrus crispus]	--	--	--	--	--	K04710	CERS	ceramide synthetase	http://www.genome.jp/dbget-bin/www_bget?ko:K04710	Q9LDF2	247	2.22e-21	LAG1 longevity assurance homolog 1 OS=Arabidopsis thaliana GN=LAG1 PE=2 SV=1	PF03798	TLC domain	--	--	--	--	GO:0016021	integral component of membrane	KOG1607	Protein transporter of the TRAM (translocating chain-associating membrane) superfamily
c76511_g1	37.2764	4.66481	2.9984	4.58e-09	1.32e-07	1168	--	--	--	--	--	--	--	--	--	--	--	--	--	--	--	--	--	--	PF12515//PF11538//PF01405	Ca2+-ATPase N terminal autoinhibitory domain//Snurportin1//Photosystem II reaction centre T protein	GO:0015979	photosynthesis	GO:0005515//GO:0005516	protein binding//calmodulin binding	GO:0009523//GO:0016020//GO:0009539	photosystem II//membrane//photosystem II reaction center	--	--
c116712_g1	41.6128	6.79955	2.6135	5.06e-09	1.45e-07	1895	--	--	--	--	--	--	--	--	--	--	--	--	--	--	--	--	--	--	PF15894	Inhibitor of glucose uptake transporter SgrT	GO:0046325	negative regulation of glucose import	--	--	--	--	--	--
c104498_g2	104.658	47.9922	1.1248	5.22e-09	1.5e-07	1455	546316908	XP_005716285.1	884	1.06e-113	triose-phosphate isomerase [Chondrus crispus]>gi|507112804|emb|CDF36466.1| triose-phosphate isomerase [Chondrus crispus]	302672678	XM_003025981.1	62	2.23e-21	Schizophyllum commune H4-8 hypothetical protein, mRNA	K01803	TPI, tpiA	triosephosphate isomerase (TIM)	http://www.genome.jp/dbget-bin/www_bget?ko:K01803	P12863	691	1.28e-85	Triosephosphate isomerase, cytosolic OS=Zea mays PE=3 SV=3	PF00121	Triosephosphate isomerase	GO:0006013//GO:0006020//GO:0006094//GO:0008152//GO:0006000//GO:0046486//GO:0006096//GO:0015976	mannose metabolic process//inositol metabolic process//gluconeogenesis//metabolic process//fructose metabolic process//glycerolipid metabolic process//glycolytic process//carbon utilization	GO:0004807	triose-phosphate isomerase activity	--	--	KOG1643	Triosephosphate isomerase
c96706_g1	30.0213	0.237194	6.9838	5.35e-09	1.53e-07	531	159481885	XP_001699005.1	207	1.86e-18	hypothetical protein CHLREDRAFT_81856 [Chlamydomonas reinhardtii]>gi|158273268|gb|EDO99059.1| predicted protein [Chlamydomonas reinhardtii]>gi|159137837|gb|ABW88998.1| putative truncated hemoglobin [Chlamydomonas reinhardtii]>gi|507866234|gb|AGM75734.1| truncated hemoglobin 1 [Chlamydomonas reinhardtii]	--	--	--	--	--	--	--	--	--	Q03459	432	7.38e-53	Group 1 truncated hemoglobin OS=Tetrahymena thermophila PE=2 SV=1	--	--	--	--	--	--	--	--	--	--
c119785_g1	51.3697	12.0178	2.0957	5.35e-09	1.53e-07	3736	--	--	--	--	--	--	--	--	--	--	--	--	--	--	--	--	--	--	--	--	--	--	--	--	--	--	--	--
c117131_g3	31.7725	2.37194	3.7436	5.38e-09	1.54e-07	600	761959270	KIY93466.1	780	3.07e-103	Tubulin alpha-1 chain [Monoraphidium neglectum]	32991256	AK106047.1	352	0	Oryza sativa Japonica Group cDNA clone:001-206-E08, full insert sequence	K07374	TUBA	tubulin alpha	http://www.genome.jp/dbget-bin/www_bget?ko:K07374	P04106	810	5.11e-105	Tubulin alpha chain OS=Trypanosoma brucei rhodesiense PE=3 SV=1	PF03144//PF00091	Elongation factor Tu domain 2//Tubulin/FtsZ family, GTPase domain	--	--	GO:0005525//GO:0003924	GTP binding//GTPase activity	--	--	KOG1376	Alpha tubulin
c119140_g1	110.161	52.4988	1.0693	6.19e-09	1.76e-07	3280	545707694	XP_005706161.1	698	1.21e-78	preprotein translocase, Oxa1 family [Galdieria sulphuraria]>gi|452822623|gb|EME29641.1| preprotein translocase, Oxa1 family [Galdieria sulphuraria]	--	--	--	--	--	K03217	yidC, spoIIIJ, OXA1	YidC/Oxa1 family membrane protein insertase	http://www.genome.jp/dbget-bin/www_bget?ko:K03217	Q8LKI3	557	9.17e-61	Inner membrane ALBINO3-like protein 2, chloroplastic OS=Chlamydomonas reinhardtii GN=ALB3.2 PE=2 SV=1	PF02096//PF09197//PF01033	60Kd inner membrane protein//Rap1, DNA-binding//Somatomedin B domain	GO:0007165//GO:0051205//GO:0006955	signal transduction//protein insertion into membrane//immune response	GO:0003677//GO:0005044//GO:0030247	DNA binding//scavenger receptor activity//polysaccharide binding	GO:0016021	integral component of membrane	--	--
c121356_g1	106.242	49.6525	1.0974	6.74e-09	1.91e-07	4083	586704132	XP_006845683.1	2267	0	PREDICTED: plasma membrane ATPase 4 [Amborella trichopoda]>gi|548848255|gb|ERN07358.1| hypothetical protein AMTR_s00019p00234460 [Amborella trichopoda]	--	--	--	--	--	K01535	E3.6.3.6	H+-transporting ATPase	http://www.genome.jp/dbget-bin/www_bget?ko:K01535	Q08435	2183	0	Plasma membrane ATPase 1 OS=Nicotiana plumbaginifolia GN=PMA1 PE=2 SV=1	PF04355//PF00122	SmpA / OmlA family//E1-E2 ATPase	--	--	GO:0000166//GO:0046872	nucleotide binding//metal ion binding	GO:0019867	outer membrane	KOG0205	Plasma membrane H+-transporting ATPase
c114400_g1	35.9421	4.42761	3.0211	7.79e-09	2.2e-07	568	--	--	--	--	--	--	--	--	--	--	--	--	--	--	--	--	--	--	PF07473	Spasmodic peptide gm9a; conotoxin from Conus species	GO:0009405	pathogenesis	--	--	GO:0005576	extracellular region	--	--
c829_g1	84.8935	34.1559	1.3135	7.89e-09	2.22e-07	1155	--	--	--	--	--	--	--	--	--	--	--	--	--	--	--	--	--	--	--	--	--	--	--	--	--	--	--	--
c121322_g1	27.6863	0.711581	5.282	8.18e-09	2.3e-07	2340	219128509	XP_002184454.1	2196	0	predicted protein [Phaeodactylum tricornutum CCAP 1055/1]>gi|217404255|gb|EEC44203.1| predicted protein [Phaeodactylum tricornutum CCAP 1055/1]	--	--	--	--	--	--	--	--	--	P00634	168	5.81e-11	Alkaline phosphatase OS=Escherichia coli (strain K12) GN=phoA PE=1 SV=1	PF01676//PF00245//PF01663//PF00884	Metalloenzyme superfamily//Alkaline phosphatase//Type I phosphodiesterase / nucleotide pyrophosphatase//Sulfatase	GO:0008152//GO:0016311	metabolic process//dephosphorylation	GO:0008484//GO:0046872//GO:0016791//GO:0003824	sulfuric ester hydrolase activity//metal ion binding//phosphatase activity//catalytic activity	--	--	KOG4126	Alkaline phosphatase
c88510_g1	94.4836	41.1926	1.1977	8.31e-09	2.33e-07	2150	--	--	--	--	--	--	--	--	--	--	--	--	--	--	--	--	--	--	--	--	--	--	--	--	--	--	--	--
c113012_g2	56.2899	15.4966	1.8609	9.72e-09	2.71e-07	1812	--	--	--	--	--	--	--	--	--	--	--	--	--	--	--	--	--	--	PF15324	Hedgehog signalling target	GO:0007224	smoothened signaling pathway	--	--	--	--	--	--
c114711_g1	86.6447	35.8162	1.2745	1.03e-08	2.86e-07	1225	397584202	EJK52919.1	247	3.42e-21	hypothetical protein THAOC_27754 [Thalassiosira oceanica]	--	--	--	--	--	K06182	rluF	23S rRNA pseudouridine2604 synthase	http://www.genome.jp/dbget-bin/www_bget?ko:K06182	Q9HZ55	124	3.37e-06	Ribosomal large subunit pseudouridine synthase B OS=Pseudomonas aeruginosa (strain ATCC 15692 / PAO1 / 1C / PRS 101 / LMG 12228) GN=rluB PE=3 SV=1	PF01080//PF00849//PF01479	Presenilin//RNA pseudouridylate synthase//S4 domain	GO:0001522//GO:0009451	pseudouridine synthesis//RNA modification	GO:0009982//GO:0004190//GO:0003723	pseudouridine synthase activity//aspartic-type endopeptidase activity//RNA binding	GO:0016021	integral component of membrane	--	--
c113019_g1	39.1944	6.16703	2.668	1.03e-08	2.88e-07	1092	545709203	XP_005706912.1	177	7.15e-13	hypothetical protein Gasu_22990 [Galdieria sulphuraria]>gi|452823381|gb|EME30392.1| hypothetical protein Gasu_22990 [Galdieria sulphuraria]	--	--	--	--	--	--	--	--	--	--	--	--	--	--	--	--	--	--	--	--	--	--	--
c96202_g1	50.786	12.4922	2.0234	1.22e-08	3.38e-07	2110	--	--	--	--	--	--	--	--	--	--	--	--	--	--	--	--	--	--	--	--	--	--	--	--	--	--	--	--
c118789_g1	51.8701	13.1247	1.9826	1.22e-08	3.4e-07	2183	303276508	XP_003057548.1	306	3.44e-27	predicted protein, partial [Micromonas pusilla CCMP1545]>gi|226461900|gb|EEH59193.1| predicted protein, partial [Micromonas pusilla CCMP1545]	--	--	--	--	--	--	--	--	--	O32231	429	8.36e-43	Ribonuclease R OS=Bacillus subtilis (strain 168) GN=rnr PE=3 SV=1	PF01299//PF09726	Lysosome-associated membrane glycoprotein (Lamp)//Transmembrane protein	--	--	--	--	GO:0016021//GO:0016020	integral component of membrane//membrane	KOG2102	Exosomal 3'-5' exoribonuclease complex, subunit Rrp44/Dis3
c96894_g1	88.396	37.5556	1.235	1.38e-08	3.8e-07	1446	--	--	--	--	--	--	--	--	--	--	--	--	--	--	--	--	--	--	--	--	--	--	--	--	--	--	--	--
c120044_g2	34.3577	4.11135	3.0629	1.39e-08	3.84e-07	1838	219112461	XP_002177982.1	428	1.04e-43	predicted protein [Phaeodactylum tricornutum CCAP 1055/1]>gi|217410867|gb|EEC50796.1| predicted protein [Phaeodactylum tricornutum CCAP 1055/1]	--	--	--	--	--	--	--	--	--	--	--	--	--	PF01660	Viral methyltransferase	GO:0006396//GO:0009451//GO:0080009	RNA processing//RNA modification//mRNA methylation	GO:0008174//GO:0003723	mRNA methyltransferase activity//RNA binding	--	--	--	--
c113068_g1	33.2736	3.63697	3.1936	1.41e-08	3.89e-07	1168	219111711	XP_002177607.1	368	9.09e-37	predicted protein [Phaeodactylum tricornutum CCAP 1055/1]>gi|217410492|gb|EEC50421.1| predicted protein [Phaeodactylum tricornutum CCAP 1055/1]	--	--	--	--	--	--	--	--	--	--	--	--	--	PF10439	Bacteriocin class II with double-glycine leader peptide	GO:0042742	defense response to bacterium	--	--	--	--	--	--
c120269_g1	26.769	0.711581	5.2334	1.46e-08	4.01e-07	706	672144448	XP_008796124.1	607	2.4e-76	PREDICTED: 60S ribosomal protein L15-2 [Phoenix dactylifera]	829192616	XM_001029813.3	333	2.37e-172	Tetrahymena thermophila SB210 60S ribosomal protein L15 partial mRNA	K02877	RP-L15e, RPL15	large subunit ribosomal protein L15e	http://www.genome.jp/dbget-bin/www_bget?ko:K02877	Q22A30	826	2.91e-110	60S ribosomal protein L15 OS=Tetrahymena thermophila (strain SB210) GN=RPL15 PE=1 SV=1	--	--	--	--	--	--	--	--	KOG1678	60s ribosomal protein L15
c118063_g1	56.957	16.3664	1.7991	1.48e-08	4.07e-07	2296	299473029	CBN77422.1	322	3.25e-28	conserved unknown protein [Ectocarpus siliculosus]	--	--	--	--	--	--	--	--	--	--	--	--	--	--	--	--	--	--	--	--	--	--	--
c107597_g1	65.7966	21.9799	1.5818	1.49e-08	4.09e-07	2099	546307734	XP_005713430.1	1660	0	polyunsaturated fatty acid desaturase [Chondrus crispus]>gi|507109819|emb|CDF33627.1| polyunsaturated fatty acid desaturase [Chondrus crispus]	170181204	EU341597.1	88	1.14e-35	Porphyra yezoensis putative delta-5 fatty acid desaturase mRNA, partial cds	K10534	NR	nitrate reductase (NAD(P)H)	http://www.genome.jp/dbget-bin/www_bget?ko:K10534	Q9Y1W0	836	8.19e-102	Delta(5) fatty acid desaturase A OS=Dictyostelium discoideum GN=fadA PE=1 SV=1	PF03047//PF00487	COMC family//Fatty acid desaturase	GO:0007165//GO:0006629	signal transduction//lipid metabolic process	GO:0005186	pheromone activity	--	--	KOG4232	Delta 6-fatty acid desaturase/delta-8 sphingolipid desaturase
c115356_g1	40.6121	7.19487	2.4969	1.56e-08	4.26e-07	2187	546321274	XP_005717521.1	421	4.89e-43	unnamed protein product [Chondrus crispus]>gi|507114065|emb|CDF37650.1| unnamed protein product [Chondrus crispus]	--	--	--	--	--	--	--	--	--	--	--	--	--	PF04086//PF01080//PF09726	Signal recognition particle, alpha subunit, N-terminal//Presenilin//Transmembrane protein	GO:0006886	intracellular protein transport	GO:0005047//GO:0004190//GO:0003924//GO:0005525	signal recognition particle binding//aspartic-type endopeptidase activity//GTPase activity//GTP binding	GO:0016021//GO:0005785//GO:0005786	integral component of membrane//signal recognition particle receptor complex//signal recognition particle, endoplasmic reticulum targeting	--	--
c110639_g1	89.3967	38.5044	1.2152	1.57e-08	4.3e-07	3206	546305187	XP_005712561.1	285	1.03e-24	transformer-SR ribonucleoprotein, putative [Chondrus crispus]>gi|507108880|emb|CDF32760.1| transformer-SR ribonucleoprotein, putative [Chondrus crispus]	--	--	--	--	--	K12897	TRA2	transformer-2 protein	http://www.genome.jp/dbget-bin/www_bget?ko:K12897	Q10422	204	1.02e-15	Uncharacterized RNA-binding protein C25G10.01 OS=Schizosaccharomyces pombe (strain 972 / ATCC 24843) GN=SPAC25G10.01 PE=1 SV=1	PF02790//PF00076	Cytochrome C oxidase subunit II, transmembrane domain//RNA recognition motif. (a.k.a. RRM, RBD, or RNP domain)	GO:0022900	electron transport chain	GO:0003676	nucleic acid binding	GO:0016021	integral component of membrane	KOG0118	FOG: RRM domain
c117868_g3	64.8793	21.5846	1.5878	1.75e-08	4.78e-07	702	--	--	--	--	--	--	--	--	--	--	--	--	--	--	--	--	--	--	--	--	--	--	--	--	--	--	--	--
c116736_g2	26.6022	1.02784	4.6939	2.19e-08	5.92e-07	669	676389045	XP_009037801.1	401	6.09e-45	hypothetical protein AURANDRAFT_2413, partial [Aureococcus anophagefferens]>gi|323451555|gb|EGB07432.1| hypothetical protein AURANDRAFT_2413, partial [Aureococcus anophagefferens]	829170438	XM_001015941.3	163	7.13e-78	Tetrahymena thermophila SB210 papain family cysteine protease partial mRNA	K16292	CEP, CYSEP	KDEL-tailed cysteine endopeptidase	http://www.genome.jp/dbget-bin/www_bget?ko:K16292	A0E358	410	1.52e-46	Cathepsin L 2 OS=Paramecium tetraurelia GN=GSPATT00022898001 PE=3 SV=2	PF00112	Papain family cysteine protease	GO:0006508	proteolysis	GO:0008234	cysteine-type peptidase activity	--	--	KOG1543	Cysteine proteinase Cathepsin L
c121464_g1	32.6898	0.0790645	8.6916	2.22e-08	6.01e-07	808	326491973	BAJ98211.1	994	9.07e-131	predicted protein [Hordeum vulgare subsp. vulgare]	161728	M86723.1	512	0	Tetrahymena thermophila alpha-tubulin gene, complete cds	K07374	TUBA	tubulin alpha	http://www.genome.jp/dbget-bin/www_bget?ko:K07374	P10872	1006	1.84e-133	Tubulin alpha chain OS=Tetrahymena pyriformis PE=3 SV=1	PF00091	Tubulin/FtsZ family, GTPase domain	--	--	GO:0003924	GTPase activity	--	--	KOG1376	Alpha tubulin
c69125_g1	37.8602	6.16703	2.618	2.41e-08	6.48e-07	1408	--	--	--	--	--	--	--	--	--	--	--	--	--	--	--	--	--	--	PF06109	Haemolysin E (HlyE)	GO:0044179//GO:0009405	hemolysis in other organism//pathogenesis	--	--	--	--	--	--
c120857_g2	25.8517	0.474387	5.768	2.59e-08	6.9e-07	938	546307718	XP_005713424.1	750	5.86e-96	unnamed protein product [Chondrus crispus]>gi|507109813|emb|CDF33621.1| unnamed protein product [Chondrus crispus]	242385481	FP098484.1	440	0	Phyllostachys edulis cDNA clone: bphyem103i24, full insert sequence	K02938	RP-L8e, RPL8	large subunit ribosomal protein L8e	http://www.genome.jp/dbget-bin/www_bget?ko:K02938	P0DJ52	1085	1.85e-147	60S ribosomal protein L8 OS=Tetrahymena thermophila (strain SB210) GN=RPL8 PE=1 SV=1	--	--	--	--	--	--	--	--	KOG2309	60s ribosomal protein L2/L8
c120040_g1	32.2729	3.71603	3.1185	3.07e-08	8.16e-07	1509	636744069	AIA20395.1	800	5.68e-99	carbamoyl phosphate synthase small subunit [Pyropia perforata]	50657597	AY673996.1	107	2.23e-46	Gracilaria tenuistipitata var. liui chloroplast, complete genome	K01956	carA, CPA1	carbamoyl-phosphate synthase small subunit	http://www.genome.jp/dbget-bin/www_bget?ko:K01956	Q8DKU5	801	3.97e-100	Carbamoyl-phosphate synthase small chain OS=Thermosynechococcus elongatus (strain BP-1) GN=carA PE=3 SV=1	PF13442//PF00034//PF07722	Cytochrome C oxidase, cbb3-type, subunit III//Cytochrome c//Peptidase C26	GO:0006118//GO:0006541	obsolete electron transport//glutamine metabolic process	GO:0016787//GO:0009055//GO:0020037	hydrolase activity//electron carrier activity//heme binding	--	--	KOG0370	Multifunctional pyrimidine synthesis protein CAD (includes carbamoyl-phophate synthetase, aspartate transcarbamylase, and glutamine amidotransferase)
c101503_g2	31.3556	3.32071	3.2392	3.12e-08	8.27e-07	355	--	--	--	--	--	--	--	--	--	--	--	--	--	--	--	--	--	--	--	--	--	--	--	--	--	--	--	--
c69164_g1	76.1373	30.1236	1.3377	3.3e-08	8.72e-07	2810	546298658	XP_005710582.1	1114	1.56e-137	unnamed protein product [Chondrus crispus]>gi|507106687|emb|CDF40288.1| unnamed protein product [Chondrus crispus]	--	--	--	--	--	--	--	--	--	Q8DCU2	203	2.8e-15	Flavohemoprotein OS=Vibrio vulnificus (strain CMCP6) GN=hmp PE=3 SV=1	PF01243//PF00175//PF08030	Pyridoxamine 5'-phosphate oxidase//Oxidoreductase NAD-binding domain//Ferric reductase NAD binding domain	GO:0055114//GO:0008615	oxidation-reduction process//pyridoxine biosynthetic process	GO:0004733//GO:0010181//GO:0016491	pyridoxamine-phosphate oxidase activity//FMN binding//oxidoreductase activity	--	--	--	--
c114635_g1	66.3804	23.4822	1.4992	3.5e-08	9.21e-07	2798	546327923	XP_005719417.1	1310	1.5e-166	unnamed protein product [Chondrus crispus]>gi|507116109|emb|CDF39506.1| unnamed protein product [Chondrus crispus]	--	--	--	--	--	--	--	--	--	--	--	--	--	PF00036//PF01699//PF13405//PF13499	EF hand//Sodium/calcium exchanger protein//EF-hand domain//EF-hand domain pair	GO:0055085	transmembrane transport	GO:0005509	calcium ion binding	GO:0016021	integral component of membrane	--	--
c48986_g1	105.658	52.3407	1.0134	3.59e-08	9.42e-07	1549	544211545	XP_005536172.1	476	5.38e-52	hypothetical protein, conserved [Cyanidioschyzon merolae strain 10D]>gi|449016484|dbj|BAM79886.1| hypothetical protein, conserved [Cyanidioschyzon merolae strain 10D]	--	--	--	--	--	--	--	--	--	Q9P7G4	323	7.59e-32	Mitochondrial metalloendopeptidase OMA1 OS=Schizosaccharomyces pombe (strain 972 / ATCC 24843) GN=oma1 PE=3 SV=1	PF01435	Peptidase family M48	GO:0006508	proteolysis	GO:0004222	metalloendopeptidase activity	--	--	KOG2661	Peptidase family M48
c121577_g1	72.2178	27.8307	1.3757	4.5e-08	1.17e-06	4028	--	--	--	--	--	--	--	--	--	--	--	--	--	--	--	--	--	--	PF00514//PF02949//PF01545//PF02985//PF01602	Armadillo/beta-catenin-like repeat//7tm Odorant receptor//Cation efflux family//HEAT repeat//Adaptin N terminal region	GO:0006886//GO:0016192//GO:0055085//GO:0006812//GO:0007608//GO:0007187	intracellular protein transport//vesicle-mediated transport//transmembrane transport//cation transport//sensory perception of smell//G-protein coupled receptor signaling pathway, coupled to cyclic nucleotide second messenger	GO:0008324//GO:0005515//GO:0005549//GO:0004984	cation transmembrane transporter activity//protein binding//odorant binding//olfactory receptor activity	GO:0030117//GO:0016021//GO:0016020	membrane coat//integral component of membrane//membrane	--	--
c88793_g1	44.0312	10.0412	2.1326	4.99e-08	1.3e-06	1514	546297160	XP_005710139.1	354	1.2e-34	unnamed protein product [Chondrus crispus]>gi|507106176|emb|CDF39845.1| unnamed protein product [Chondrus crispus]	--	--	--	--	--	--	--	--	--	--	--	--	--	PF00685	Sulfotransferase domain	--	--	GO:0008146	sulfotransferase activity	--	--	--	--
c114084_g1	29.5209	2.84632	3.3746	5.12e-08	1.32e-06	1924	--	--	--	--	--	--	--	--	--	--	--	--	--	--	--	--	--	--	PF00096//PF13465//PF13912//PF16622	Zinc finger, C2H2 type//Zinc-finger double domain//C2H2-type zinc finger//zinc-finger C2H2-type	--	--	GO:0046872	metal ion binding	--	--	KOG1721	FOG: Zn-finger
c11735_g1	27.6029	2.05568	3.7471	5.32e-08	1.37e-06	1225	219124599	XP_002182587.1	1474	0	glyceraldehyde-3-phosphate dehydrogenase [Phaeodactylum tricornutum CCAP 1055/1]>gi|219124605|ref|XP_002182590.1| glyceraldehyde-3-phosphate dehydrogenase [Phaeodactylum tricornutum CCAP 1055/1]>gi|217405933|gb|EEC45874.1| glyceraldehyde-3-phosphate dehydrogenase [Phaeodactylum tricornutum CCAP 1055/1]>gi|217405936|gb|EEC45877.1| glyceraldehyde-3-phosphate dehydrogenase [Phaeodactylum tricornutum…	512374221	AB826123.1	84	1.1e-33	Pyrus pyrifolia var. culta mRNA for putative glycelaldehyde-3-phosphate dehydrogenase, partial cds, clone: GAPDH#2	K00134	GAPDH, gapA	glyceraldehyde 3-phosphate dehydrogenase	http://www.genome.jp/dbget-bin/www_bget?ko:K00134	Q8WZN0	1147	3.38e-154	Glyceraldehyde-3-phosphate dehydrogenase OS=Sordaria macrospora GN=GPD PE=3 SV=2	PF00044//PF01113//PF02800	Glyceraldehyde 3-phosphate dehydrogenase, NAD binding domain//Dihydrodipicolinate reductase, N-terminus//Glyceraldehyde 3-phosphate dehydrogenase, C-terminal domain	GO:0055114//GO:0006006//GO:0009089//GO:0009085	oxidation-reduction process//glucose metabolic process//lysine biosynthetic process via diaminopimelate//lysine biosynthetic process	GO:0051287//GO:0008839//GO:0016620//GO:0050661	NAD binding//4-hydroxy-tetrahydrodipicolinate reductase//oxidoreductase activity, acting on the aldehyde or oxo group of donors, NAD or NADP as acceptor//NADP binding	--	--	KOG0657	Glyceraldehyde 3-phosphate dehydrogenase
c118929_g2	91.8985	42.4576	1.114	5.31e-08	1.37e-06	3198	546302433	XP_005711700.1	705	1.61e-77	unnamed protein product [Chondrus crispus]>gi|507108021|emb|CDF41406.1| unnamed protein product [Chondrus crispus]	--	--	--	--	--	--	--	--	--	F4IF99	222	2.16e-17	Probable lipid-A-disaccharide synthase, mitochondrial OS=Arabidopsis thaliana GN=LPXB PE=2 SV=1	PF02350//PF02684	UDP-N-acetylglucosamine 2-epimerase//Lipid-A-disaccharide synthetase	GO:0009245//GO:0006047	lipid A biosynthetic process//UDP-N-acetylglucosamine metabolic process	GO:0008915	lipid-A-disaccharide synthase activity	--	--	--	--
c113190_g1	24.5174	0.474387	5.6916	5.8e-08	1.49e-06	794	--	--	--	--	--	--	--	--	--	--	--	--	--	--	--	--	--	--	PF04750	FAR-17a/AIG1-like protein	--	--	--	--	GO:0016021	integral component of membrane	--	--
c118485_g1	87.1451	39.216	1.152	6.45e-08	1.65e-06	2321	--	--	--	--	--	--	--	--	--	--	--	--	--	--	--	--	--	--	PF01848	Hok/gef family	--	--	--	--	GO:0016020	membrane	--	--
c118078_g2	88.2292	40.481	1.124	8.34e-08	2.12e-06	5117	551640168	XP_005822890.1	183	1.06e-11	hypothetical protein GUITHDRAFT_55424, partial [Guillardia theta CCMP2712]>gi|428166943|gb|EKX35910.1| hypothetical protein GUITHDRAFT_55424, partial [Guillardia theta CCMP2712]	--	--	--	--	--	--	--	--	--	Q54I71	185	2.29e-12	Protein aardvark OS=Dictyostelium discoideum GN=aarA PE=2 SV=1	PF00098//PF00514//PF05808//PF01496//PF04345//PF03534	Zinc knuckle//Armadillo/beta-catenin-like repeat//Podoplanin//V-type ATPase 116kDa subunit family//Chorismate lyase//Salmonella virulence plasmid 65kDa B protein	GO:0006744//GO:0015991//GO:0015992	ubiquinone biosynthetic process//ATP hydrolysis coupled proton transport//proton transport	GO:0005515//GO:0015078//GO:0003676//GO:0008813//GO:0008270	protein binding//hydrogen ion transmembrane transporter activity//nucleic acid binding//chorismate lyase activity//zinc ion binding	GO:0005737//GO:0033179//GO:0016021	cytoplasm//proton-transporting V-type ATPase, V0 domain//integral component of membrane	--	--
c115195_g1	67.9648	25.775	1.3988	8.38e-08	2.13e-06	1645	--	--	--	--	--	--	--	--	--	--	--	--	--	--	--	--	--	--	--	--	--	--	--	--	--	--	--	--
c183771_g1	27.2693	2.21381	3.6227	8.57e-08	2.17e-06	1538	546318818	XP_005716852.1	353	6.88e-34	unnamed protein product [Chondrus crispus]>gi|507113403|emb|CDF37033.1| unnamed protein product [Chondrus crispus]	--	--	--	--	--	--	--	--	--	P07524	208	5.72e-17	Tyrosinase OS=Streptomyces antibioticus GN=melC2 PE=3 SV=2	PF00264	Common central domain of tyrosinase	GO:0008152	metabolic process	GO:0016491	oxidoreductase activity	--	--	--	--
c116668_g1	49.2015	13.5991	1.8552	8.64e-08	2.18e-06	2158	--	--	--	--	--	--	--	--	--	--	--	--	--	--	--	--	--	--	--	--	--	--	--	--	--	--	--	--
c121044_g1	25.5181	1.58129	4.0123	1.01e-07	2.54e-06	1020	661878364	CDP17898.1	579	1.07e-68	unnamed protein product [Coffea canephora]	829157134	XM_001011598.2	319	2.11e-164	Tetrahymena thermophila SB210 60S ribosomal protein L5 partial mRNA	K02932	RP-L5e, RPL5	large subunit ribosomal protein L5e	http://www.genome.jp/dbget-bin/www_bget?ko:K02932	Q231U7	1095	7.47e-148	60S ribosomal protein L5 OS=Tetrahymena thermophila (strain SB210) GN=RPL5 PE=1 SV=2	--	--	--	--	--	--	--	--	KOG0875	60S ribosomal protein L5
c119989_g1	92.7324	44.3552	1.064	1.06e-07	2.66e-06	5190	545700947	XP_005702811.1	878	1.24e-98	phosphatidylethanolamine N-methyltransferase [Galdieria sulphuraria]>gi|452819226|gb|EME26291.1| phosphatidylethanolamine N-methyltransferase [Galdieria sulphuraria]	627815114	XM_007682715.1	50	3.79e-14	Baudoinia compniacensis UAMH 10762 hypothetical protein mRNA	--	--	--	--	Q4WZS1	780	9.54e-85	Phosphatidylethanolamine N-methyltransferase OS=Neosartorya fumigata (strain ATCC MYA-4609 / Af293 / CBS 101355 / FGSC A1100) GN=cho2 PE=3 SV=1	PF03876//PF04140	SHS2 domain found in N terminus of Rpb7p/Rpc25p/MJ0397//Isoprenylcysteine carboxyl methyltransferase (ICMT) family	GO:0006351//GO:0006206//GO:0006481//GO:0006479//GO:0006144	transcription, DNA-templated//pyrimidine nucleobase metabolic process//C-terminal protein methylation//protein methylation//purine nucleobase metabolic process	GO:0003899//GO:0004671	DNA-directed RNA polymerase activity//protein C-terminal S-isoprenylcysteine carboxyl O-methyltransferase activity	GO:0005730//GO:0016021	nucleolus//integral component of membrane	--	--
c112903_g2	56.8736	18.6592	1.6079	1.07e-07	2.68e-06	1715	--	--	--	--	--	--	--	--	--	--	--	--	--	--	--	--	--	--	PF14089	KinB-signalling pathway activation in sporulation	GO:0045881	positive regulation of sporulation resulting in formation of a cellular spore	--	--	--	--	--	--
c105929_g1	39.8616	8.4599	2.2363	1.08e-07	2.69e-06	1833	--	--	--	--	--	--	--	--	--	--	--	--	--	--	--	--	--	--	PF06440//PF00130	DNA polymerase III, theta subunit//Phorbol esters/diacylglycerol binding domain (C1 domain)	GO:0035556//GO:0006260	intracellular signal transduction//DNA replication	GO:0003887//GO:0003677	DNA-directed DNA polymerase activity//DNA binding	GO:0042575	DNA polymerase complex	--	--
c102038_g1	42.8637	10.1203	2.0825	1.08e-07	2.69e-06	1523	659091467	XP_008446566.1	188	2.87e-14	PREDICTED: uncharacterized protein LOC103489260 isoform X2 [Cucumis melo]	--	--	--	--	--	K06891	clpS	ATP-dependent Clp protease adaptor protein ClpS	http://www.genome.jp/dbget-bin/www_bget?ko:K06891	Q31QE7	155	5.01e-11	ATP-dependent Clp protease adapter protein ClpS OS=Synechococcus elongatus (strain PCC 7942) GN=clpS PE=3 SV=1	PF01392//PF02617	Fz domain//ATP-dependent Clp protease adaptor protein ClpS	GO:0030163	protein catabolic process	GO:0005515	protein binding	--	--	--	--
c117462_g1	67.2143	25.6169	1.3917	1.08e-07	2.69e-06	1885	--	--	--	--	--	--	--	--	--	--	--	--	--	--	--	--	--	--	PF02845	CUE domain	--	--	GO:0005515	protein binding	--	--	--	--
c119010_g1	85.7274	39.3741	1.1225	1.3e-07	3.21e-06	3440	546315088	XP_005715765.1	865	1.7e-100	unnamed protein product [Chondrus crispus]>gi|507112256|emb|CDF35946.1| unnamed protein product [Chondrus crispus]	--	--	--	--	--	K16075	MRS2, MFM1	magnesium transporter	http://www.genome.jp/dbget-bin/www_bget?ko:K16075	P87149	325	3.07e-30	Mitochondrial inner membrane magnesium transporter mrs2 OS=Schizosaccharomyces pombe (strain 972 / ATCC 24843) GN=mrs2 PE=3 SV=1	PF11593//PF01544//PF09020	Mediator complex subunit 3 fungal//CorA-like Mg2+ transporter protein//YopE, N terminal	GO:0055085//GO:0006357//GO:0030001//GO:0050765	transmembrane transport//regulation of transcription from RNA polymerase II promoter//metal ion transport//negative regulation of phagocytosis	GO:0046873//GO:0001104	metal ion transmembrane transporter activity//RNA polymerase II transcription cofactor activity	GO:0016592//GO:0016020	mediator complex//membrane	KOG2662	Magnesium transporters: CorA family
c76208_g1	37.2764	7.27393	2.3575	1.35e-07	3.32e-06	959	--	--	--	--	--	--	--	--	--	--	--	--	--	--	--	--	--	--	PF05887	Procyclic acidic repetitive protein (PARP)	--	--	--	--	GO:0016020	membrane	--	--
c94178_g1	85.2271	39.0579	1.1257	1.35e-07	3.32e-06	2079	546317735	XP_005716512.1	525	4.89e-60	nucleoside-diphosphate kinase [Chondrus crispus]>gi|507113048|emb|CDF36693.1| nucleoside-diphosphate kinase [Chondrus crispus]	671147904	XM_008714872.1	53	3.23e-16	Cyphellophora europaea CBS 101466 nucleoside diphosphate kinase partial mRNA	K00940	ndk, NME	nucleoside-diphosphate kinase	http://www.genome.jp/dbget-bin/www_bget?ko:K00940	Q8RXA8	507	2.44e-57	Nucleoside diphosphate kinase 4, chloroplastic OS=Spinacia oleracea GN=NDK4 PE=1 SV=1	PF00334//PF03602	Nucleoside diphosphate kinase//Conserved hypothetical protein 95	GO:0006228//GO:0006206//GO:0006241//GO:0006165//GO:0006144//GO:0006183//GO:0031167	UTP biosynthetic process//pyrimidine nucleobase metabolic process//CTP biosynthetic process//nucleoside diphosphate phosphorylation//purine nucleobase metabolic process//GTP biosynthetic process//rRNA methylation	GO:0004550//GO:0008168	nucleoside diphosphate kinase activity//methyltransferase activity	--	--	KOG0888	Nucleoside diphosphate kinase
c116562_g1	26.0184	1.97661	3.7184	1.36e-07	3.36e-06	1160	855317553	XP_012899554.1	617	4.23e-74	uncharacterized protein [Blastocystis hominis]>gi|300176937|emb|CBK25506.2| unnamed protein product [Blastocystis hominis]	829168763	XM_001015333.3	110	3.66e-48	Tetrahymena thermophila SB210 papain family cysteine protease partial mRNA	K01363	CTSB	cathepsin B	http://www.genome.jp/dbget-bin/www_bget?ko:K01363	P07688	653	3.52e-80	Cathepsin B OS=Bos taurus GN=CTSB PE=1 SV=5	PF00112	Papain family cysteine protease	GO:0006508	proteolysis	GO:0008234	cysteine-type peptidase activity	--	--	KOG1543	Cysteine proteinase Cathepsin L
c111944_g1	44.6983	11.4644	1.9631	1.44e-07	3.54e-06	2471	546309496	XP_005714064.1	1375	3.25e-177	unnamed protein product [Chondrus crispus]>gi|507110482|emb|CDF34245.1| unnamed protein product [Chondrus crispus]	--	--	--	--	--	K17086	TM9SF2_4	transmembrane 9 superfamily member 2/4	http://www.genome.jp/dbget-bin/www_bget?ko:K17086	F4KIB2	976	8.75e-119	Transmembrane 9 superfamily member 8 OS=Arabidopsis thaliana GN=TMN8 PE=2 SV=1	PF02990	Endomembrane protein 70	--	--	--	--	GO:0016021	integral component of membrane	KOG1278	Endosomal membrane proteins, EMP70
c115866_g1	69.7161	27.9098	1.3207	1.55e-07	3.8e-06	1856	545703583	XP_005704117.1	443	1.01e-46	thylakoid lumen 15.0 kDa protein [Galdieria sulphuraria]>gi|452820556|gb|EME27597.1| thylakoid lumen 15.0 kDa protein [Galdieria sulphuraria]	--	--	--	--	--	--	--	--	--	Q9LVV5	270	4.8e-25	Thylakoid lumenal 15.0 kDa protein 2, chloroplastic OS=Arabidopsis thaliana GN=At5g52970 PE=1 SV=2	--	--	--	--	--	--	--	--	--	--
c116601_g1	69.2991	27.7516	1.3203	1.7e-07	4.15e-06	2522	545710320	XP_005707468.1	1105	1.76e-139	butyryl-CoA dehydrogenase [Galdieria sulphuraria]>gi|452823942|gb|EME30948.1| butyryl-CoA dehydrogenase [Galdieria sulphuraria]	--	--	--	--	--	--	--	--	--	P45954	1055	4.02e-133	Short/branched chain specific acyl-CoA dehydrogenase, mitochondrial OS=Homo sapiens GN=ACADSB PE=1 SV=1	PF02770//PF00441//PF02771	Acyl-CoA dehydrogenase, middle domain//Acyl-CoA dehydrogenase, C-terminal domain//Acyl-CoA dehydrogenase, N-terminal domain	GO:0006118//GO:0055114//GO:0008152	obsolete electron transport//oxidation-reduction process//metabolic process	GO:0003995//GO:0016627//GO:0050660	acyl-CoA dehydrogenase activity//oxidoreductase activity, acting on the CH-CH group of donors//flavin adenine dinucleotide binding	--	--	KOG0139	Short-chain acyl-CoA dehydrogenase
c42099_g1	74.386	31.4677	1.2412	1.76e-07	4.29e-06	1850	546303697	XP_005712101.1	708	2.37e-87	40S ribosomal protein S11 [Chondrus crispus]>gi|507108472|emb|CDF32436.1| 40S ribosomal protein S11 [Chondrus crispus]	--	--	--	--	--	K02949	RP-S11e, RPS11	small subunit ribosomal protein S11e	http://www.genome.jp/dbget-bin/www_bget?ko:K02949	Q54S90	478	1.43e-54	40S ribosomal protein S11 OS=Dictyostelium discoideum GN=rps11 PE=1 SV=1	PF00366	Ribosomal protein S17	GO:0006412//GO:0042254	translation//ribosome biogenesis	GO:0003735	structural constituent of ribosome	GO:0005622//GO:0005840	intracellular//ribosome	KOG1728	40S ribosomal protein S11
c52820_g1	22.4326	0	5.4875	2.08e-07	5.02e-06	1324	695461398	XP_009538214.1	307	1.13e-28	hypothetical protein PHYSODRAFT_532007, partial [Phytophthora sojae]>gi|348666490|gb|EGZ06317.1| hypothetical protein PHYSODRAFT_532007, partial [Phytophthora sojae]	--	--	--	--	--	--	--	--	--	--	--	--	--	PF01363//PF16683	FYVE zinc finger//Transglutaminase elicitor	--	--	GO:0046872//GO:0016755	metal ion binding//transferase activity, transferring amino-acyl groups	--	--	--	--
c118682_g1	40.8623	9.64587	2.0828	2.12e-07	5.13e-06	1609	--	--	--	--	--	--	--	--	--	--	--	--	--	--	--	--	--	--	PF00870//PF03503	P53 DNA-binding domain//Chlamydia cysteine-rich outer membrane protein 3	--	--	GO:0044212//GO:0005201	transcription regulatory region DNA binding//extracellular matrix structural constituent	GO:0005578	proteinaceous extracellular matrix	--	--
c76094_g1	32.7732	5.37639	2.6078	2.19e-07	5.29e-06	734	--	--	--	--	--	--	--	--	--	--	--	--	--	--	--	--	--	--	--	--	--	--	--	--	--	--	--	--
c88065_g2	22.1824	0	5.4713	2.43e-07	5.84e-06	2154	552809764	XP_005843025.1	548	3.48e-57	hypothetical protein CHLNCDRAFT_59390 [Chlorella variabilis]>gi|307102653|gb|EFN50923.1| hypothetical protein CHLNCDRAFT_59390 [Chlorella variabilis]	61556985	NM_001013110.1	2105	0	Rattus norvegicus transferrin (Tf), mRNA >gnl|BL_ORD_ID|642185 Rattus norvegicus transferrin, mRNA (cDNA clone MGC:93500 IMAGE:7132382), complete cds	--	--	--	--	P12346	3470	0	Serotransferrin OS=Rattus norvegicus GN=Tf PE=1 SV=3	--	--	--	--	--	--	--	--	--	--
c117292_g1	59.6256	21.5846	1.4659	2.49e-07	5.97e-06	2281	546317712	XP_005716506.1	1392	0	unnamed protein product [Chondrus crispus]>gi|507113041|emb|CDF36687.1| unnamed protein product [Chondrus crispus]	--	--	--	--	--	--	--	--	--	Q9ZPS7	983	3.5e-121	Transmembrane 9 superfamily member 3 OS=Arabidopsis thaliana GN=TMN3 PE=2 SV=1	PF02990	Endomembrane protein 70	--	--	--	--	GO:0016021	integral component of membrane	KOG1278	Endosomal membrane proteins, EMP70
c89565_g1	36.6093	7.51113	2.2851	2.66e-07	6.37e-06	646	--	--	--	--	--	--	--	--	--	--	--	--	--	--	--	--	--	--	PF07740	Ion channel inhibitory toxin	GO:0009405//GO:0006810	pathogenesis//transport	GO:0008200	ion channel inhibitor activity	GO:0005576	extracellular region	--	--
c90830_g2	23.9336	1.58129	3.9199	2.95e-07	7.06e-06	1445	519705033	YP_008144915.1	628	2.14e-76	photosystem I assembly protein Ycf4 [Grateloupia taiwanensis]>gi|513133867|gb|AGO19932.1| photosystem I assembly protein Ycf4 [Grateloupia taiwanensis]	758371978	KP330491.1	171	5.65e-82	Gracilariopsis lemaneiformis chloroplast, complete genome	--	--	--	--	P51220	601	3.36e-73	Photosystem I assembly protein Ycf4 OS=Porphyra purpurea GN=ycf4 PE=3 SV=1	PF02392//PF05115	Ycf4//Cytochrome B6-F complex subunit VI (PetL)	GO:0006118//GO:0015979	obsolete electron transport//photosynthesis	GO:0009055	electron carrier activity	GO:0009512//GO:0009579//GO:0016021//GO:0009522	cytochrome b6f complex//thylakoid//integral component of membrane//photosystem I	--	--
c104035_g1	80.7239	37.0813	1.1223	3.02e-07	7.23e-06	1553	--	--	--	--	--	--	--	--	--	--	--	--	--	--	--	--	--	--	PF02216	B domain	GO:0009405	pathogenesis	GO:0019865	immunoglobulin binding	GO:0019814	immunoglobulin complex	--	--
c119029_g1	78.3055	35.2628	1.151	3.03e-07	7.24e-06	2735	697994268	AIT70257.1	1221	2.37e-156	aspartate aminotransferase [Gracilaria blodgettii]>gi|697994282|gb|AIT70264.1| aspartate aminotransferase [Gracilaria vermiculophylla]	--	--	--	--	--	K14454	GOT1	aspartate aminotransferase, cytoplasmic	http://www.genome.jp/dbget-bin/www_bget?ko:K14454	P46644	1063	3.52e-133	Aspartate aminotransferase 3, chloroplastic OS=Arabidopsis thaliana GN=ASP3 PE=1 SV=1	PF00106//PF12242//PF01073//PF01370//PF00155	short chain dehydrogenase//NAD(P)H binding domain of trans-2-enoyl-CoA reductase//3-beta hydroxysteroid dehydrogenase/isomerase family//NAD dependent epimerase/dehydratase family//Aminotransferase class I and II	GO:0055114//GO:0008210//GO:0008207//GO:0008152//GO:0008209//GO:0006694//GO:0009058	oxidation-reduction process//estrogen metabolic process//C21-steroid hormone metabolic process//metabolic process//androgen metabolic process//steroid biosynthetic process//biosynthetic process	GO:0016616//GO:0003824//GO:0030170//GO:0016491//GO:0003854//GO:0050662	oxidoreductase activity, acting on the CH-OH group of donors, NAD or NADP as acceptor//catalytic activity//pyridoxal phosphate binding//oxidoreductase activity//3-beta-hydroxy-delta5-steroid dehydrogenase activity//coenzyme binding	--	--	KOG1411	Aspartate aminotransferase/Glutamic oxaloacetic transaminase AAT1/GOT2
c120513_g1	72.5514	31.0724	1.2234	3.16e-07	7.54e-06	3329	546323370	XP_005718059.1	1235	8.3e-151	unnamed protein product [Chondrus crispus]>gi|507114649|emb|CDF38190.1| unnamed protein product [Chondrus crispus]	--	--	--	--	--	--	--	--	--	Q6PEH4	743	1.45e-82	Digestive organ expansion factor OS=Danio rerio GN=diexf PE=2 SV=2	PF06862	Utp25, U3 small nucleolar RNA-associated SSU processome protein 25	--	--	--	--	GO:0005634	nucleus	KOG2340	Uncharacterized conserved protein
c118935_g3	45.3655	12.7294	1.8334	3.27e-07	7.78e-06	2636	--	--	--	--	--	--	--	--	--	--	--	--	--	--	--	--	--	--	PF06072//PF03824	Alphaherpesvirus tegument protein US9//High-affinity nickel-transport protein	GO:0035444//GO:0015675	nickel cation transmembrane transport//nickel cation transport	GO:0015099//GO:0046872	nickel cation transmembrane transporter activity//metal ion binding	GO:0016021//GO:0019033	integral component of membrane//viral tegument	--	--
c112527_g1	24.6842	1.97661	3.6425	3.35e-07	7.97e-06	1360	--	--	--	--	--	--	--	--	--	--	--	--	--	--	--	--	--	--	--	--	--	--	--	--	--	--	--	--
c116942_g1	24.1004	1.73942	3.7924	3.39e-07	8.07e-06	539	--	--	--	--	--	--	--	--	--	--	--	--	--	--	--	--	--	--	PF08802	Cytochrome B6-F complex Fe-S subunit	GO:0055114//GO:0006118	oxidation-reduction process//obsolete electron transport	GO:0009496//GO:0051537	plastoquinol--plastocyanin reductase activity//2 iron, 2 sulfur cluster binding	GO:0009512//GO:0042651	cytochrome b6f complex//thylakoid membrane	--	--
c118416_g1	76.5543	34.1559	1.1643	3.41e-07	8.1e-06	3249	546326762	XP_005719040.1	963	7.1e-116	unnamed protein product [Chondrus crispus]>gi|507115689|emb|CDF39129.1| unnamed protein product [Chondrus crispus]	--	--	--	--	--	--	--	--	--	Q9PTY5	527	1.33e-55	Ran-binding protein 9 OS=Xenopus laevis GN=ranbp9 PE=2 SV=1	PF00782//PF08513//PF00102//PF05706//PF00622	Dual specificity phosphatase, catalytic domain//LisH//Protein-tyrosine phosphatase//Cyclin-dependent kinase inhibitor 3 (CDKN3)//SPRY domain	GO:0006470//GO:0006570	protein dephosphorylation//tyrosine metabolic process	GO:0005515//GO:0004725//GO:0008138//GO:0004721	protein binding//protein tyrosine phosphatase activity//protein tyrosine/serine/threonine phosphatase activity//phosphoprotein phosphatase activity	--	--	KOG1477	SPRY domain-containing proteins
c99166_g1	80.4737	37.1603	1.1148	3.52e-07	8.36e-06	1408	--	--	--	--	--	--	--	--	--	--	--	--	--	--	--	--	--	--	PF04772	Influenza B matrix protein 2 (BM2)	GO:0015992	proton transport	--	--	GO:0016021	integral component of membrane	--	--
c122415_g1	44.0312	12.0178	1.8734	3.56e-07	8.45e-06	795	--	--	--	--	--	--	--	--	--	--	--	--	--	--	--	--	--	--	--	--	--	--	--	--	--	--	--	--
c124641_g1	66.4638	27.0401	1.2975	4e-07	9.45e-06	1638	544210456	XP_005535629.1	167	1.94e-10	hypothetical protein CYME_CME124C [Cyanidioschyzon merolae strain 10D]>gi|449015941|dbj|BAM79343.1| hypothetical protein CYME_CME124C [Cyanidioschyzon merolae strain 10D]	--	--	--	--	--	--	--	--	--	--	--	--	--	PF13185	GAF domain	--	--	GO:0005515	protein binding	--	--	--	--
c110825_g1	76.0539	34.0768	1.1582	4.05e-07	9.55e-06	2056	635370086	CCI41766.1	741	1.43e-89	unnamed protein product [Albugo candida]	--	--	--	--	--	--	--	--	--	Q04013	385	1.08e-39	Citrate/oxoglutarate carrier protein OS=Saccharomyces cerevisiae (strain ATCC 204508 / S288c) GN=YHM2 PE=1 SV=1	PF09764	N-terminal glutamine amidase	GO:0006807	nitrogen compound metabolic process	GO:0016811	hydrolase activity, acting on carbon-nitrogen (but not peptide) bonds, in linear amides	--	--	KOG0756	Mitochondrial tricarboxylate/dicarboxylate carrier proteins
c118369_g2	37.193	8.22271	2.1773	4.11e-07	9.68e-06	3602	299473250	CBN77650.1	202	1.17e-13	conserved unknown protein [Ectocarpus siliculosus]	--	--	--	--	--	--	--	--	--	--	--	--	--	PF08032//PF14867	RNA 2'-O ribose methyltransferase substrate binding//Lantibiotic alpha	GO:0050830	defense response to Gram-positive bacterium	GO:0008168	methyltransferase activity	--	--	--	--
c112099_g1	77.7217	35.5	1.1305	4.47e-07	1.05e-05	406	546302824	XP_005711824.1	245	5.28e-22	unnamed protein product [Chondrus crispus]>gi|507108159|emb|CDF32159.1| unnamed protein product [Chondrus crispus]	--	--	--	--	--	K11367	CHD1	chromodomain-helicase-DNA-binding protein 1	http://www.genome.jp/dbget-bin/www_bget?ko:K11367	Q7KU24	173	2.48e-13	Chromodomain-helicase-DNA-binding protein 1 OS=Drosophila melanogaster GN=Chd1 PE=1 SV=1	--	--	--	--	--	--	--	--	KOG0384	Chromodomain-helicase DNA-binding protein
c121464_g3	21.1817	0	5.4047	4.54e-07	1.06e-05	768	57867853	AAW57306.1	997	3.14e-134	alpha-tubulin, partial [Ceratopteris richardii]>gi|57867857|gb|AAW57308.1| alpha-tubulin, partial [Ceratopteris richardii]	829186598	XM_001022424.3	522	0	Tetrahymena thermophila SB210 tubulin/FtsZ family, GTPase domain protein partial mRNA	K07374	TUBA	tubulin alpha	http://www.genome.jp/dbget-bin/www_bget?ko:K07374	P41351	1029	3.71e-137	Tubulin alpha chain OS=Tetrahymena thermophila PE=1 SV=1	--	--	GO:0006184//GO:0051258//GO:0007018	obsolete GTP catabolic process//protein polymerization//microtubule-based movement	GO:0005525//GO:0003924//GO:0005198	GTP binding//GTPase activity//structural molecule activity	GO:0005874	microtubule	KOG1376	Alpha tubulin
c118840_g1	54.3719	18.8964	1.5247	4.66e-07	1.09e-05	3355	219128306	XP_002184357.1	1241	2.98e-155	predicted protein [Phaeodactylum tricornutum CCAP 1055/1]>gi|217404158|gb|EEC44106.1| predicted protein, partial [Phaeodactylum tricornutum CCAP 1055/1]	--	--	--	--	--	--	--	--	--	P52992	349	4.3e-33	Dihydrolipoyl dehydrogenase OS=Cupriavidus necator (strain ATCC 17699 / H16 / DSM 428 / Stanier 337) GN=odhL PE=3 SV=2	PF06839//PF02852//PF07992//PF00610//PF12831//PF00070//PF01134//PF02826	GRF zinc finger//Pyridine nucleotide-disulphide oxidoreductase, dimerisation domain//Pyridine nucleotide-disulphide oxidoreductase//Domain found in Dishevelled, Egl-10, and Pleckstrin (DEP)//FAD dependent oxidoreductase//Pyridine nucleotide-disulphide oxidoreductase//Glucose inhibited division protein A//D-isomer specific 2-hydroxyacid dehydrogenase, NAD binding domain	GO:0035556//GO:0045454//GO:0008033//GO:0055114	intracellular signal transduction//cell redox homeostasis//tRNA processing//oxidation-reduction process	GO:0051287//GO:0016491//GO:0050660//GO:0008270	NAD binding//oxidoreductase activity//flavin adenine dinucleotide binding//zinc ion binding	--	--	KOG1335	Dihydrolipoamide dehydrogenase
c119842_g1	81.1408	38.1882	1.0873	4.7e-07	1.1e-05	6097	546301669	XP_005711478.1	1268	1.32e-151	unnamed protein product [Chondrus crispus]>gi|507107749|emb|CDF41184.1| unnamed protein product [Chondrus crispus]	--	--	--	--	--	K18649	IMPL2	inositol-phosphate phosphatase / L-galactose 1-phosphate phosphatase / histidinol-phosphatase	http://www.genome.jp/dbget-bin/www_bget?ko:K18649	Q6NPM8	545	5.19e-59	Bifunctional phosphatase IMPL2, chloroplastic OS=Arabidopsis thaliana GN=HISN7 PE=1 SV=1	PF04434//PF00459	SWIM zinc finger//Inositol monophosphatase family	GO:0046854	phosphatidylinositol phosphorylation	GO:0008270	zinc ion binding	--	--	KOG2951	Inositol monophosphatase
c26519_g1	21.0149	0	5.3933	5.04e-07	1.17e-05	802	116779928	ABK21482.1	135	1.32e-08	unknown [Picea sitchensis]	507474561	KC756280.1	779	0	Corythucha ciliata mitochondrion, complete genome	--	--	--	--	--	--	--	--	--	--	--	--	--	--	--	--	--	--
c119799_g2	32.3563	5.85077	2.4673	5.17e-07	1.2e-05	534	--	--	--	--	--	--	--	--	--	--	--	--	--	--	--	--	--	--	--	--	--	--	--	--	--	--	--	--
c120319_g1	25.1011	0.0790645	8.3105	5.33e-07	1.24e-05	1965	--	--	--	--	--	--	--	--	--	--	--	--	--	--	--	--	--	--	PF07690//PF00083	Major Facilitator Superfamily//Sugar (and other) transporter	GO:0055085	transmembrane transport	GO:0022857	transmembrane transporter activity	GO:0016021	integral component of membrane	KOG0254	Predicted transporter (major facilitator superfamily)
c119573_g2	43.9478	12.4131	1.8239	5.37e-07	1.24e-05	3212	545712866	XP_005708737.1	379	3.5e-36	hypothetical protein Gasu_06260 [Galdieria sulphuraria]>gi|452825219|gb|EME32217.1| hypothetical protein Gasu_06260 [Galdieria sulphuraria]	--	--	--	--	--	--	--	--	--	--	--	--	--	PF03606//PF07533	C4-dicarboxylate anaerobic carrier//BRK domain	--	--	GO:0016817//GO:0005515	hydrolase activity, acting on acid anhydrides//protein binding	GO:0016021	integral component of membrane	--	--
c42046_g1	21.0149	0.632516	5.0542	5.42e-07	1.25e-05	433	--	--	--	--	--	--	--	--	--	--	--	--	--	--	--	--	--	--	PF01213	Adenylate cyclase associated (CAP) N terminal	GO:0007010	cytoskeleton organization	GO:0003779	actin binding	--	--	--	--
c109786_g1	35.4418	7.51113	2.2383	5.39e-07	1.25e-05	1835	--	--	--	--	--	--	--	--	--	--	--	--	--	--	--	--	--	--	--	--	--	--	--	--	--	--	--	--
c106583_g1	51.203	17.157	1.5774	6.12e-07	1.41e-05	443	--	--	--	--	--	--	--	--	--	--	--	--	--	--	--	--	--	--	--	--	--	--	--	--	--	--	--	--
c152679_g1	60.7097	23.6403	1.3607	6.26e-07	1.44e-05	1230	546320984	XP_005717440.1	598	8.43e-73	unnamed protein product [Chondrus crispus]>gi|507113977|emb|CDF37569.1| unnamed protein product [Chondrus crispus]	--	--	--	--	--	K15376	GPHN	gephyrin	http://www.genome.jp/dbget-bin/www_bget?ko:K15376	P56421	417	5.35e-47	Molybdopterin adenylyltransferase OS=Helicobacter pylori (strain ATCC 700392 / 26695) GN=mog PE=3 SV=1	--	--	--	--	--	--	--	--	--	--
c116900_g2	48.9514	15.8129	1.6302	6.73e-07	1.54e-05	2072	546302448	XP_005711705.1	955	2.02e-113	unnamed protein product [Chondrus crispus]>gi|507108026|emb|CDF41411.1| unnamed protein product [Chondrus crispus]	--	--	--	--	--	--	--	--	--	--	--	--	--	--	--	--	--	--	--	--	--	--	--
c114717_g1	54.7888	19.6871	1.4766	6.83e-07	1.57e-05	2664	159488079	XP_001702048.1	1173	8.08e-149	predicted protein [Chlamydomonas reinhardtii]>gi|158271422|gb|EDO97241.1| predicted protein [Chlamydomonas reinhardtii]	--	--	--	--	--	--	--	--	--	--	--	--	--	PF07690//PF11857	Major Facilitator Superfamily//Domain of unknown function (DUF3377)	GO:0055085	transmembrane transport	GO:0004222	metalloendopeptidase activity	GO:0016021	integral component of membrane	--	--
c118071_g1	37.6934	9.01335	2.0642	7.06e-07	1.61e-05	2755	159482272	XP_001699195.1	801	4.58e-93	hexose-phosphate transporter, major isoform [Chlamydomonas reinhardtii]>gi|158273042|gb|EDO98835.1| hexose-phosphate transporter, major isoform [Chlamydomonas reinhardtii]	--	--	--	--	--	--	--	--	--	P61422	599	3.27e-66	Thiamine biosynthesis bifunctional protein ThiED OS=Geobacter sulfurreducens (strain ATCC 51573 / DSM 12127 / PCA) GN=thiDE PE=3 SV=1	PF06180//PF07486//PF07690//PF01350//PF01256	Cobalt chelatase (CbiK)//Cell Wall Hydrolase//Major Facilitator Superfamily//Flavivirus non-structural protein NS4A//Carbohydrate kinase	GO:0016070//GO:0006783//GO:0016032//GO:0055085//GO:0019251	RNA metabolic process//heme biosynthetic process//viral process//transmembrane transport//anaerobic cobalamin biosynthetic process	GO:0052855//GO:0016787//GO:0016852	ADP-dependent NAD(P)H-hydrate dehydratase activity//hydrolase activity//sirohydrochlorin cobaltochelatase activity	GO:0019012//GO:0016021	virion//integral component of membrane	KOG2598	Phosphomethylpyrimidine kinase
c121466_g1	26.2686	3.16258	3.0542	7.19e-07	1.64e-05	1438	168005784	XP_001755590.1	714	2.38e-86	predicted protein [Physcomitrella patens]>gi|162693297|gb|EDQ79650.1| predicted protein [Physcomitrella patens]	829174084	XM_001017488.3	488	0	Tetrahymena thermophila SB210 60S ribosomal protein L4 partial mRNA	K02930	RP-L4e, RPL4	large subunit ribosomal protein L4e	http://www.genome.jp/dbget-bin/www_bget?ko:K02930	P0DJ55	1302	2.39e-175	60S ribosomal protein L4 OS=Tetrahymena thermophila (strain SB210) GN=RPL4 PE=1 SV=1	PF00573	Ribosomal protein L4/L1 family	GO:0042254//GO:0006412	ribosome biogenesis//translation	GO:0003735	structural constituent of ribosome	GO:0005840	ribosome	KOG1475	Ribosomal protein RPL1/RPL2/RL4L4
c103955_g1	23.3499	1.89755	3.6212	7.26e-07	1.66e-05	1327	--	--	--	--	--	--	--	--	--	--	--	--	--	--	--	--	--	--	--	--	--	--	--	--	--	--	--	--
c121233_g1	21.7846	1.3441	4.0186	8.61e-07	1.96e-05	1503	168021556	XP_001763307.1	820	4.86e-127	predicted protein [Physcomitrella patens]>gi|162685442|gb|EDQ71837.1| predicted protein [Physcomitrella patens]	471231742	XM_004036967.1	240	2.59e-120	Ichthyophthirius multifiliis phosphoenolpyruvate carboxykinase, putative (IMG5_063460) mRNA, complete cds	K01610	E4.1.1.49, pckA	phosphoenolpyruvate carboxykinase (ATP)	http://www.genome.jp/dbget-bin/www_bget?ko:K01610	Q9XFA2	787	1.79e-123	Phosphoenolpyruvate carboxykinase [ATP] 2 OS=Urochloa panicoides GN=PCK2 PE=2 SV=1	PF01293//PF01583//PF00448	Phosphoenolpyruvate carboxykinase//Adenylylsulphate kinase//SRP54-type protein, GTPase domain	GO:0006094//GO:0006614//GO:0015976//GO:0006144//GO:0000103//GO:0006099	gluconeogenesis//SRP-dependent cotranslational protein targeting to membrane//carbon utilization//purine nucleobase metabolic process//sulfate assimilation//tricarboxylic acid cycle	GO:0005524//GO:0005525//GO:0004612//GO:0004020	ATP binding//GTP binding//phosphoenolpyruvate carboxykinase (ATP) activity//adenylylsulfate kinase activity	--	--	--	--
c105537_g1	21.4319	0.158129	7.0825	8.97e-07	2.04e-05	604	--	--	--	--	--	--	--	--	--	--	--	--	--	--	--	--	--	--	--	--	--	--	--	--	--	--	--	--
c121817_g1	65.7966	27.8307	1.2413	9e-07	2.04e-05	2694	546323935	XP_005718224.1	378	1.48e-37	unnamed protein product [Chondrus crispus]>gi|507114815|emb|CDF38339.1| unnamed protein product [Chondrus crispus]	--	--	--	--	--	--	--	--	--	--	--	--	--	PF13465	Zinc-finger double domain	--	--	GO:0046872	metal ion binding	--	--	--	--
c103863_g1	51.4531	17.8686	1.5258	9.35e-07	2.12e-05	2414	546306514	XP_005712997.1	1906	0	zeta-carotene desaturase [Chondrus crispus]>gi|507109372|emb|CDF33194.1| zeta-carotene desaturase [Chondrus crispus]	546306513	XM_005712940.1	254	6.91e-128	Chondrus crispus zeta-carotene desaturase (CHC_T00008407001) mRNA, complete cds	K00514	ZDS, crtQ	zeta-carotene desaturase	http://www.genome.jp/dbget-bin/www_bget?ko:K00514	Q9R6X4	1656	0	Zeta-carotene desaturase OS=Nostoc sp. (strain PCC 7120 / UTEX 2576) GN=crtQ PE=3 SV=2	PF12831//PF01494//PF00070//PF02737//PF01134//PF06100//PF01593//PF01266//PF05834//PF07992	FAD dependent oxidoreductase//FAD binding domain//Pyridine nucleotide-disulphide oxidoreductase//3-hydroxyacyl-CoA dehydrogenase, NAD binding domain//Glucose inhibited division protein A//MCRA family//Flavin containing amine oxidoreductase//FAD dependent oxidoreductase//Lycopene cyclase protein//Pyridine nucleotide-disulphide oxidoreductase	GO:0006568//GO:0008033//GO:0006574//GO:0006550//GO:0006633//GO:0006631//GO:0006554//GO:0055114//GO:0006552//GO:0016117//GO:0018874	tryptophan metabolic process//tRNA processing//valine catabolic process//isoleucine catabolic process//fatty acid biosynthetic process//fatty acid metabolic process//lysine catabolic process//oxidation-reduction process//leucine catabolic process//carotenoid biosynthetic process//benzoate metabolic process	GO:0016491//GO:0003857//GO:0050660//GO:0050151//GO:0071949//GO:0016705	oxidoreductase activity//3-hydroxyacyl-CoA dehydrogenase activity//flavin adenine dinucleotide binding//oleate hydratase activity//FAD binding//oxidoreductase activity, acting on paired donors, with incorporation or reduction of molecular oxygen	--	--	--	--
c121524_g1	26.6856	3.5579	2.907	9.65e-07	2.18e-05	3470	546298296	XP_005710477.1	204	5.83e-14	unnamed protein product [Chondrus crispus]>gi|507106562|emb|CDF40183.1| unnamed protein product [Chondrus crispus]	--	--	--	--	--	--	--	--	--	A8MXY4	132	2.72e-06	Zinc finger protein 99 OS=Homo sapiens GN=ZNF99 PE=2 SV=3	PF13465//PF00096//PF16622//PF13912	Zinc-finger double domain//Zinc finger, C2H2 type//zinc-finger C2H2-type//C2H2-type zinc finger	--	--	GO:0046872	metal ion binding	--	--	KOG1721	FOG: Zn-finger
c86252_g1	21.1817	1.18597	4.1587	1.01e-06	2.27e-05	1435	546306978	XP_005713162.1	161	1.27e-09	unnamed protein product [Chondrus crispus]>gi|507109542|emb|CDF33359.1| unnamed protein product [Chondrus crispus]	--	--	--	--	--	--	--	--	--	--	--	--	--	PF05482	Serendipity locus alpha protein (SRY-A)	GO:0007349	cellularization	--	--	GO:0016020//GO:0005737	membrane//cytoplasm	--	--
c113917_g1	74.386	34.4721	1.1096	1.04e-06	2.35e-05	1304	--	--	--	--	--	--	--	--	--	--	--	--	--	--	--	--	--	--	PF16557	CUT1-like DNA-binding domain of SATB	--	--	GO:0003677	DNA binding	--	--	--	--
c119110_g1	19.9308	0.632516	4.9778	1.09e-06	2.45e-05	1865	669170453	XP_008620575.1	1791	0	hypothetical protein SDRG_16154 [Saprolegnia diclina VS20]>gi|530727765|gb|EQC26007.1| hypothetical protein SDRG_16154 [Saprolegnia diclina VS20]	695382651	XM_009519173.1	175	4.38e-84	Phytophthora sojae hypothetical protein partial mRNA	K08176	PHO84	MFS transporter, PHS family, inorganic phosphate transporter	http://www.genome.jp/dbget-bin/www_bget?ko:K08176	Q7RVX9	865	9.81e-106	Repressible high-affinity phosphate permease OS=Neurospora crassa (strain ATCC 24698 / 74-OR23-1A / CBS 708.71 / DSM 1257 / FGSC 987) GN=pho-5 PE=1 SV=2	PF07690//PF00083//PF06777	Major Facilitator Superfamily//Sugar (and other) transporter//Helical and beta-bridge domain	GO:0055085	transmembrane transport	GO:0022857	transmembrane transporter activity	GO:0005634//GO:0016021	nucleus//integral component of membrane	KOG0252	Inorganic phosphate transporter
c118921_g1	79.473	38.5044	1.0454	1.12e-06	2.51e-05	2280	551590597	XP_005779663.1	189	1.63e-13	hypothetical protein EMIHUDRAFT_205230 [Emiliania huxleyi CCMP1516]>gi|485632183|gb|EOD27234.1| hypothetical protein EMIHUDRAFT_205230 [Emiliania huxleyi CCMP1516]	--	--	--	--	--	--	--	--	--	--	--	--	--	PF02390//PF08063//PF04135//PF08123//PF01155//PF08241	Putative methyltransferase//PADR1 (NUC008) domain//Nucleolar RNA-binding protein, Nop10p family//Histone methylation protein DOT1//Hydrogenase/urease nickel incorporation, metallochaperone, hypA//Methyltransferase domain	GO:0009451//GO:0001522//GO:0006464//GO:0008033//GO:0006400//GO:0006479//GO:0042254//GO:0008152//GO:0006554	RNA modification//pseudouridine synthesis//cellular protein modification process//tRNA processing//tRNA modification//protein methylation//ribosome biogenesis//metabolic process//lysine catabolic process	GO:0008176//GO:0018024//GO:0008168//GO:0016151//GO:0030515//GO:0003950	tRNA (guanine-N7-)-methyltransferase activity//histone-lysine N-methyltransferase activity//methyltransferase activity//nickel cation binding//snoRNA binding//NAD+ ADP-ribosyltransferase activity	GO:0005634//GO:0072588	nucleus//box H/ACA RNP complex	--	--
c119390_g1	64.5457	27.2773	1.2426	1.12e-06	2.52e-05	2512	--	--	--	--	--	--	--	--	--	--	--	--	--	--	--	--	--	--	PF06963	Ferroportin1 (FPN1)	GO:0006826//GO:0034755	iron ion transport//iron ion transmembrane transport	GO:0005381	iron ion transmembrane transporter activity	GO:0016021	integral component of membrane	--	--
c120079_g3	41.7796	11.9387	1.8071	1.16e-06	2.59e-05	760	676379277	XP_009032917.1	166	3.58e-11	hypothetical protein AURANDRAFT_11479, partial [Aureococcus anophagefferens]>gi|323456189|gb|EGB12056.1| hypothetical protein AURANDRAFT_11479, partial [Aureococcus anophagefferens]	--	--	--	--	--	K00816	CCBL	kynurenine---oxoglutarate transaminase / cysteine-S-conjugate beta-lyase / glutamine---phenylpyruvate transaminase	http://www.genome.jp/dbget-bin/www_bget?ko:K00816	--	--	--	--	--	--	--	--	--	--	--	--	KOG0257	Kynurenine aminotransferase, glutamine transaminase K
c119452_g1	83.0589	41.5089	1.0007	1.24e-06	2.78e-05	1136	--	--	--	--	--	--	--	--	--	--	--	--	--	--	--	--	--	--	--	--	--	--	--	--	--	--	--	--
c108430_g1	40.4453	11.2272	1.849	1.27e-06	2.83e-05	1375	--	--	--	--	--	--	--	--	--	--	--	--	--	--	--	--	--	--	PF00170//PF07716//PF14672	bZIP transcription factor//Basic region leucine zipper//Late cornified envelope	GO:0006355//GO:0008544	regulation of transcription, DNA-templated//epidermis development	GO:0003700//GO:0043565	transcription factor activity, sequence-specific DNA binding//sequence-specific DNA binding	GO:0005667	transcription factor complex	--	--
c117288_g1	38.4439	10.0412	1.9368	1.28e-06	2.85e-05	2054	545704806	XP_005704725.1	185	2.63e-12	hypothetical protein Gasu_43680 [Galdieria sulphuraria]>gi|452821171|gb|EME28205.1| hypothetical protein Gasu_43680 [Galdieria sulphuraria]	--	--	--	--	--	--	--	--	--	--	--	--	--	PF04577	Protein of unknown function (DUF563)	--	--	GO:0016757	transferase activity, transferring glycosyl groups	--	--	--	--
c120044_g4	26.0184	3.47884	2.9029	1.34e-06	2.97e-05	1531	219112461	XP_002177982.1	389	7.14e-39	predicted protein [Phaeodactylum tricornutum CCAP 1055/1]>gi|217410867|gb|EEC50796.1| predicted protein [Phaeodactylum tricornutum CCAP 1055/1]	--	--	--	--	--	--	--	--	--	--	--	--	--	--	--	--	--	--	--	--	--	--	--
c116639_g3	58.9584	23.5612	1.3233	1.36e-06	3.03e-05	1958	--	--	--	--	--	--	--	--	--	--	--	--	--	--	--	--	--	--	PF13606//PF01213	Ankyrin repeat//Adenylate cyclase associated (CAP) N terminal	GO:0007010	cytoskeleton organization	GO:0005515//GO:0003779	protein binding//actin binding	--	--	--	--
c69222_g1	19.4304	0.632516	4.9411	1.51e-06	3.35e-05	928	546310972	XP_005714515.1	152	1.42e-09	acetyl-CoA carboxylase [Chondrus crispus]>gi|507110960|emb|CDF34696.1| acetyl-CoA carboxylase [Chondrus crispus]	--	--	--	--	--	--	--	--	--	--	--	--	--	--	--	--	--	--	--	--	--	--	--
c169615_g1	19.2637	0	5.2678	1.52e-06	3.37e-05	1100	--	--	--	--	--	397529596	NM_138828.3	1097	0	Rattus norvegicus apolipoprotein E (Apoe), transcript variant 2, mRNA	--	--	--	--	P02650	1542	0	Apolipoprotein E OS=Rattus norvegicus GN=Apoe PE=1 SV=2	PF05073//PF04513//PF04871//PF07352//PF05190//PF07464//PF05478//PF08702//PF01442//PF01544//PF00264	Baculovirus P24 capsid protein//Baculovirus polyhedron envelope protein, PEP, C terminus//Uso1 / p115 like vesicle tethering protein, C terminal region//Bacteriophage Mu Gam like protein//MutS family domain IV//Apolipophorin-III precursor (apoLp-III)//Prominin//Fibrinogen alpha/beta chain family//Apolipoprotein A1/A4/E domain//CorA-like Mg2+ transporter protein//Common central domain of tyrosinase	GO:0030168//GO:0042157//GO:0042262//GO:0055085//GO:0051258//GO:0030001//GO:0006886//GO:0015031//GO:0007165//GO:0006298//GO:0008152//GO:0006869	platelet activation//lipoprotein metabolic process//DNA protection//transmembrane transport//protein polymerization//metal ion transport//intracellular protein transport//protein transport//signal transduction//mismatch repair//metabolic process//lipid transport	GO:0016491//GO:0030983//GO:0046873//GO:0003690//GO:0005102//GO:0008565//GO:0005524//GO:0030674//GO:0008289//GO:0005198	oxidoreductase activity//mismatched DNA binding//metal ion transmembrane transporter activity//double-stranded DNA binding//receptor binding//protein transporter activity//ATP binding//protein binding, bridging//lipid binding//structural molecule activity	GO:0005577//GO:0016020//GO:0019031//GO:0005737//GO:0016021//GO:0005576//GO:0019028	fibrinogen complex//membrane//viral envelope//cytoplasm//integral component of membrane//extracellular region//viral capsid	--	--
c118025_g1	34.6079	8.06458	2.1014	1.61e-06	3.56e-05	1586	--	--	--	--	--	--	--	--	--	--	--	--	--	--	--	--	--	--	--	--	--	--	--	--	--	--	--	--
c106912_g1	19.764	0.86971	4.5062	1.62e-06	3.58e-05	2444	--	--	--	--	--	--	--	--	--	--	--	--	--	--	--	--	--	--	PF01384//PF10716	Phosphate transporter family//NADH dehydrogenase transmembrane subunit	GO:0055114//GO:0006817//GO:0006118	oxidation-reduction process//phosphate ion transport//obsolete electron transport	GO:0016655//GO:0005315	oxidoreductase activity, acting on NAD(P)H, quinone or similar compound as acceptor//inorganic phosphate transmembrane transporter activity	GO:0016020	membrane	--	--
c183975_g1	62.5443	26.4075	1.2439	1.62e-06	3.58e-05	1331	551676449	XP_005840978.1	330	2.23e-33	hypothetical protein GUITHDRAFT_63765 [Guillardia theta CCMP2712]>gi|428185145|gb|EKX53998.1| hypothetical protein GUITHDRAFT_63765 [Guillardia theta CCMP2712]	--	--	--	--	--	K11128	GAR1, NOLA1	H/ACA ribonucleoprotein complex subunit 1	http://www.genome.jp/dbget-bin/www_bget?ko:K11128	Q6FSB0	331	5e-34	H/ACA ribonucleoprotein complex subunit 1 OS=Candida glabrata (strain ATCC 2001 / CBS 138 / JCM 3761 / NBRC 0622 / NRRL Y-65) GN=GAR1 PE=3 SV=1	PF04410	Gar1/Naf1 RNA binding region	GO:0001522//GO:0042254	pseudouridine synthesis//ribosome biogenesis	--	--	--	--	KOG3262	H/ACA small nucleolar RNP component GAR1
c118707_g1	57.0404	22.5334	1.3399	1.7e-06	3.73e-05	4053	546318190	XP_005716630.1	239	7.24e-18	unnamed protein product [Chondrus crispus]>gi|507113172|emb|CDF36811.1| unnamed protein product [Chondrus crispus]	--	--	--	--	--	K00472	E1.14.11.2	prolyl 4-hydroxylase	http://www.genome.jp/dbget-bin/www_bget?ko:K00472	Q8L970	174	8.52e-12	Probable prolyl 4-hydroxylase 7 OS=Arabidopsis thaliana GN=P4H7 PE=2 SV=1	PF03171//PF13640	2OG-Fe(II) oxygenase superfamily//2OG-Fe(II) oxygenase superfamily	GO:0055114	oxidation-reduction process	GO:0016491	oxidoreductase activity	--	--	KOG1591	Prolyl 4-hydroxylase alpha subunit
c110076_g1	24.9343	3.16258	2.979	1.74e-06	3.81e-05	1399	674941215	CDX92187.1	490	7.61e-56	BnaA05g22200D [Brassica napus]	--	--	--	--	--	K01598	PPCDC, coaC	phosphopantothenoylcysteine decarboxylase	http://www.genome.jp/dbget-bin/www_bget?ko:K01598	Q9SWE5	489	1.36e-56	Phosphopantothenoylcysteine decarboxylase OS=Arabidopsis thaliana GN=HAL3A PE=1 SV=1	PF02441	Flavoprotein	--	--	GO:0003824	catalytic activity	--	--	KOG0672	Halotolerance protein HAL3 (contains flavoprotein domain)
c120113_g1	52.2037	19.3708	1.4303	1.95e-06	4.26e-05	3727	168002619	XP_001754011.1	159	5.19e-09	predicted protein [Physcomitrella patens]>gi|162694987|gb|EDQ81333.1| predicted protein [Physcomitrella patens]	--	--	--	--	--	--	--	--	--	--	--	--	--	PF05975//PF06876	Bacterial ABC transporter protein EcsB//Plant self-incompatibility response (SCRL) protein	GO:0007165	signal transduction	--	--	GO:0016021	integral component of membrane	--	--
c169636_g1	18.8467	0	5.2362	1.99e-06	4.33e-05	990	--	--	--	--	--	82395857	DQ284754.1	55	1.17e-17	Lophiotoma cerithiformis mitochondrion, complete genome	--	--	--	--	--	--	--	--	--	--	--	--	--	--	--	--	--	--
c113977_g2	34.9414	8.4599	2.0462	2e-06	4.36e-05	927	--	--	--	--	--	--	--	--	--	--	--	--	--	--	--	--	--	--	PF04505	Interferon-induced transmembrane protein	GO:0009607	response to biotic stimulus	--	--	GO:0016021	integral component of membrane	--	--
c120849_g5	22.0156	1.97661	3.4774	2.03e-06	4.42e-05	591	--	--	--	--	--	--	--	--	--	--	--	--	--	--	--	--	--	--	PF02043	Bacteriochlorophyll C binding protein	GO:0015979	photosynthesis	--	--	--	--	--	--
c108491_g1	37.61	10.0412	1.9052	2.05e-06	4.46e-05	1015	--	--	--	--	--	--	--	--	--	--	--	--	--	--	--	--	--	--	PF04689	DNA binding protein S1FA	GO:0006355	regulation of transcription, DNA-templated	GO:0003677	DNA binding	GO:0005634	nucleus	--	--
c118369_g1	28.7704	5.21826	2.4629	2.25e-06	4.87e-05	3077	298713454	CBJ33652.1	208	1.07e-14	expressed unknown protein [Ectocarpus siliculosus]	--	--	--	--	--	--	--	--	--	--	--	--	--	PF17122	Zinc-finger	--	--	GO:0005515//GO:0008270	protein binding//zinc ion binding	--	--	--	--
c114738_g1	24.6842	3.24164	2.9288	2.29e-06	4.95e-05	1814	--	--	--	--	--	--	--	--	--	--	--	--	--	--	P39665	236	5.03e-20	Protein SphX OS=Synechococcus elongatus (strain PCC 7942) GN=sphX PE=1 SV=1	PF08797//PF01547	HIRAN domain//Bacterial extracellular solute-binding protein	GO:0006810	transport	GO:0005215//GO:0008270//GO:0003676//GO:0016818	transporter activity//zinc ion binding//nucleic acid binding//hydrolase activity, acting on acid anhydrides, in phosphorus-containing anhydrides	--	--	--	--
c112590_g1	68.1316	31.2305	1.1254	2.44e-06	5.26e-05	2302	--	--	--	--	--	--	--	--	--	--	--	--	--	--	--	--	--	--	PF01378//PF05722	B domain//Ustilago B locus mating-type protein	--	--	GO:0003677	DNA binding	GO:0005634//GO:0005618	nucleus//cell wall	--	--
c107811_g1	21.4319	1.89755	3.4975	2.66e-06	5.71e-05	1299	--	--	--	--	--	--	--	--	--	--	--	--	--	--	--	--	--	--	--	--	--	--	--	--	--	--	--	--
c98228_g1	19.0135	0.86971	4.4503	2.68e-06	5.76e-05	945	--	--	--	--	--	--	--	--	--	--	--	--	--	--	--	--	--	--	--	--	--	--	--	--	--	--	--	--
c120314_g1	68.2984	31.5467	1.1144	2.72e-06	5.83e-05	2929	--	--	--	--	--	--	--	--	--	--	--	--	--	--	--	--	--	--	--	--	--	--	--	--	--	--	--	--
c110222_g1	45.2821	15.1804	1.5767	2.75e-06	5.89e-05	1678	546298569	XP_005710558.1	347	5.34e-35	unnamed protein product [Chondrus crispus]>gi|507106656|emb|CDF40264.1| unnamed protein product [Chondrus crispus]	--	--	--	--	--	--	--	--	--	P9WPJ9	240	2.37e-21	Carbonic anhydrase 2 OS=Mycobacterium tuberculosis (strain ATCC 25618 / H37Rv) GN=mtcA2 PE=1 SV=1	PF05868//PF00484	Rotavirus major outer capsid protein VP7//Carbonic anhydrase	GO:0006807//GO:0006730	nitrogen compound metabolic process//one-carbon metabolic process	GO:0008270//GO:0004089	zinc ion binding//carbonate dehydratase activity	GO:0019012//GO:0016021	virion//integral component of membrane	KOG1578	Predicted carbonic anhydrase involved in protection against oxidative damage
c120900_g1	43.9478	14.4688	1.6028	3.12e-06	6.65e-05	715	302836828	XP_002949974.1	120	2.9e-06	hypothetical protein VOLCADRAFT_59909 [Volvox carteri f. nagariensis]>gi|300264883|gb|EFJ49077.1| hypothetical protein VOLCADRAFT_59909, partial [Volvox carteri f. nagariensis]	--	--	--	--	--	--	--	--	--	--	--	--	--	--	--	--	--	--	--	--	--	--	--
c120908_g2	36.8595	10.0412	1.8761	3.14e-06	6.69e-05	2168	--	--	--	--	--	--	--	--	--	--	--	--	--	--	--	--	--	--	PF02055	O-Glycosyl hydrolase family 30	GO:0005975//GO:0006807//GO:0006665//GO:0006687	carbohydrate metabolic process//nitrogen compound metabolic process//sphingolipid metabolic process//glycosphingolipid metabolic process	GO:0004348	glucosylceramidase activity	--	--	--	--
c120368_g2	19.0969	1.02784	4.2157	3.21e-06	6.84e-05	1152	325187541	CCA22079.1	479	7.81e-54	60S acidic ribosomal protein P0 putative [Albugo laibachii Nc14]	829184873	XM_001032358.3	303	1.88e-155	Tetrahymena thermophila SB210 60S acidic ribosomal protein P0 partial mRNA	K02941	RP-LP0, RPLP0	large subunit ribosomal protein LP0	http://www.genome.jp/dbget-bin/www_bget?ko:K02941	O04204	455	3.6e-51	60S acidic ribosomal protein P0-1 OS=Arabidopsis thaliana GN=RPP0A PE=1 SV=1	PF00466	Ribosomal protein L10	GO:0042254	ribosome biogenesis	--	--	GO:0005622	intracellular	KOG0815	60S acidic ribosomal protein P0
c121629_g1	34.5245	8.6971	1.989	3.24e-06	6.89e-05	2552	544209920	XP_005535362.1	186	3.32e-13	hypothetical protein CYME_CMC152C [Cyanidioschyzon merolae strain 10D]>gi|449015674|dbj|BAM79076.1| hypothetical protein CYME_CMC152C [Cyanidioschyzon merolae strain 10D]	--	--	--	--	--	--	--	--	--	--	--	--	--	PF15184//PF04376	Mitochondrial import receptor subunit TOM6 homolog//Arginine-tRNA-protein transferase, N terminus	GO:0016598	protein arginylation	GO:0004057	arginyltransferase activity	GO:0005742	mitochondrial outer membrane translocase complex	--	--
c116900_g1	37.5266	10.5156	1.8354	3.35e-06	7.13e-05	2008	546302448	XP_005711705.1	1465	0	unnamed protein product [Chondrus crispus]>gi|507108026|emb|CDF41411.1| unnamed protein product [Chondrus crispus]	--	--	--	--	--	--	--	--	--	--	--	--	--	--	--	--	--	--	--	--	--	--	--
c117005_g1	62.5443	27.5935	1.1805	3.36e-06	7.13e-05	2783	546303765	XP_005712125.1	513	7.3e-53	unnamed protein product [Chondrus crispus]>gi|507108496|emb|CDF32460.1| unnamed protein product [Chondrus crispus]	--	--	--	--	--	--	--	--	--	--	--	--	--	--	--	--	--	--	--	--	--	--	--
c110326_g1	75.5535	37.6347	1.0054	3.53e-06	7.47e-05	3010	568009147	ETL83358.1	1812	0	hypothetical protein L917_16686, partial [Phytophthora parasitica]	--	--	--	--	--	K01354	ptrB	oligopeptidase B	http://www.genome.jp/dbget-bin/www_bget?ko:K01354	O07834	1179	9.4e-146	Dipeptidyl aminopeptidase BI OS=Pseudoxanthomonas mexicana GN=dapb1 PE=1 SV=1	PF02897//PF00326//PF02129	Prolyl oligopeptidase, N-terminal beta-propeller domain//Prolyl oligopeptidase family//X-Pro dipeptidyl-peptidase (S15 family)	GO:0006508	proteolysis	GO:0016787//GO:0070008//GO:0008236//GO:0004252	hydrolase activity//serine-type exopeptidase activity//serine-type peptidase activity//serine-type endopeptidase activity	--	--	--	--
c114326_g1	61.4602	26.8819	1.193	3.55e-06	7.51e-05	1518	546304919	XP_005712486.1	904	2.74e-114	unnamed protein product [Chondrus crispus]>gi|507108808|emb|CDF32715.1| unnamed protein product [Chondrus crispus]	--	--	--	--	--	K15102	SLC25A3, PHC, PIC	solute carrier family 25 (mitochondrial phosphate transporter), member 3	http://www.genome.jp/dbget-bin/www_bget?ko:K15102	Q54BF6	487	8e-55	Mitochondrial substrate carrier family protein N OS=Dictyostelium discoideum GN=mcfN PE=1 SV=2	PF01418	Helix-turn-helix domain, rpiR family	GO:0006355	regulation of transcription, DNA-templated	GO:0003700	transcription factor activity, sequence-specific DNA binding	GO:0005667	transcription factor complex	KOG0767	Mitochondrial phosphate carrier protein
c118142_g1	59.709	25.696	1.2164	3.78e-06	7.96e-05	1484	--	--	--	--	--	--	--	--	--	--	--	--	--	--	--	--	--	--	PF03073	TspO/MBR family	--	--	--	--	GO:0016021	integral component of membrane	KOG3797	Peripheral-type benzodiazepine receptor and related proteins
c42296_g1	47.3669	16.9989	1.4784	3.82e-06	8.04e-05	597	--	--	--	--	--	--	--	--	--	--	--	--	--	--	--	--	--	--	--	--	--	--	--	--	--	--	--	--
c121403_g2	26.0184	4.26948	2.6074	3.89e-06	8.19e-05	1169	--	--	--	--	--	--	--	--	--	--	--	--	--	--	--	--	--	--	--	--	--	--	--	--	--	--	--	--
c111986_g1	33.5238	8.38084	2	4.21e-06	8.8e-05	673	357442279	XP_003591417.1	165	3.38e-12	Universal stress protein A-like protein [Medicago truncatula]>gi|355480465|gb|AES61668.1| universal stress family protein [Medicago truncatula]	--	--	--	--	--	--	--	--	--	P42297	150	4.43e-11	Universal stress protein YxiE OS=Bacillus subtilis (strain 168) GN=yxiE PE=3 SV=1	PF00582	Universal stress protein family	GO:0006950	response to stress	--	--	--	--	--	--
c110720_g1	28.6036	5.69264	2.329	4.4e-06	9.17e-05	905	545707033	XP_005705832.1	209	4.34e-18	hypothetical protein Gasu_33190 [Galdieria sulphuraria]>gi|452822291|gb|EME29312.1| hypothetical protein Gasu_33190 [Galdieria sulphuraria]	--	--	--	--	--	--	--	--	--	--	--	--	--	--	--	--	--	--	--	--	--	--	--
c121417_g1	20.4311	1.81848	3.49	4.61e-06	9.59e-05	891	674931459	CDY01747.1	765	2.04e-98	BnaC06g27870D [Brassica napus]	829160572	XM_001012497.3	321	1.42e-165	Tetrahymena thermophila SB210 60S ribosomal protein L10 partial mRNA	K02866	RP-L10e, RPL10	large subunit ribosomal protein L10e	http://www.genome.jp/dbget-bin/www_bget?ko:K02866	Q235M8	1004	3.68e-136	60S ribosomal protein L10 OS=Tetrahymena thermophila (strain SB210) GN=RPL10 PE=1 SV=1	PF00252	Ribosomal protein L16p/L10e	GO:0006412//GO:0042254	translation//ribosome biogenesis	GO:0003735	structural constituent of ribosome	GO:0005840	ribosome	KOG0857	60s ribosomal protein L10
c76150_g1	17.429	0.395323	5.4623	4.72e-06	9.79e-05	423	--	--	--	--	--	--	--	--	--	--	--	--	--	--	--	--	--	--	--	--	--	--	--	--	--	--	--	--
c111117_g1	46.6998	16.9198	1.4647	5.04e-06	0.00010416	2680	659100784	XP_008451263.1	240	7.48e-19	PREDICTED: fructokinase-1 [Cucumis melo]	--	--	--	--	--	--	--	--	--	--	--	--	--	PF15221//PF08718	Lens epithelial cell protein LEP503//Glycolipid transfer protein (GLTP)	GO:0046836//GO:0007275	glycolipid transport//multicellular organismal development	GO:0017089//GO:0051861	glycolipid transporter activity//glycolipid binding	GO:0005737	cytoplasm	--	--
c122231_g1	19.347	1.42316	3.7649	5.1e-06	0.00010541	3977	698778657	XP_009822372.1	138	5.61e-06	hypothetical protein H257_01054 [Aphanomyces astaci]>gi|574122033|gb|ETV87509.1| hypothetical protein H257_01054 [Aphanomyces astaci]	--	--	--	--	--	--	--	--	--	--	--	--	--	PF04048	Sec8 exocyst complex component specific domain	GO:0006904//GO:0015031	vesicle docking involved in exocytosis//protein transport	--	--	GO:0000145	exocyst	--	--
c29511_g1	28.9372	6.0089	2.2678	5.16e-06	0.00010649	292	551644950	XP_005825265.1	258	1.69e-25	hypothetical protein GUITHDRAFT_158520 [Guillardia theta CCMP2712]>gi|428169350|gb|EKX38285.1| hypothetical protein GUITHDRAFT_158520 [Guillardia theta CCMP2712]	--	--	--	--	--	K00134	GAPDH, gapA	glyceraldehyde 3-phosphate dehydrogenase	http://www.genome.jp/dbget-bin/www_bget?ko:K00134	P58559	226	5.9e-22	Glyceraldehyde-3-phosphate dehydrogenase 3 OS=Nostoc sp. (strain PCC 7120 / UTEX 2576) GN=gap3 PE=2 SV=1	PF00044	Glyceraldehyde 3-phosphate dehydrogenase, NAD binding domain	GO:0055114	oxidation-reduction process	GO:0016620	oxidoreductase activity, acting on the aldehyde or oxo group of donors, NAD or NADP as acceptor	--	--	KOG0657	Glyceraldehyde 3-phosphate dehydrogenase
c117790_g1	66.297	31.2305	1.086	5.35e-06	0.00011019	2572	546323826	XP_005718192.1	330	2.17e-30	unnamed protein product [Chondrus crispus]>gi|507114780|emb|CDF38307.1| unnamed protein product [Chondrus crispus]	--	--	--	--	--	--	--	--	--	--	--	--	--	--	--	--	--	--	--	--	--	--	--
c111987_g1	17.2622	0.316258	5.7704	5.38e-06	0.00011081	830	698819811	XP_009842934.1	148	1.47e-09	hypothetical protein H257_16261 [Aphanomyces astaci]>gi|574101973|gb|ETV67530.1| hypothetical protein H257_16261 [Aphanomyces astaci]	--	--	--	--	--	--	--	--	--	P87064	144	1.64e-09	DOPA 4,5-dioxygenase OS=Amanita muscaria GN=DODA PE=1 SV=1	--	--	--	--	--	--	--	--	--	--
c117785_g1	17.0121	0.474387	5.1643	6.35e-06	0.0001296	984	544215399	XP_005537845.1	548	4.95e-66	60S ribosomal protein L10A [Cyanidioschyzon merolae strain 10D]>gi|449018407|dbj|BAM81809.1| 60S ribosomal protein L10A [Cyanidioschyzon merolae strain 10D]	--	--	--	--	--	K02865	RP-L10Ae, RPL10A	large subunit ribosomal protein L10Ae	http://www.genome.jp/dbget-bin/www_bget?ko:K02865	Q9VTP4	509	5.51e-61	60S ribosomal protein L10a-2 OS=Drosophila melanogaster GN=RpL10Ab PE=1 SV=2	--	--	--	--	--	--	--	--	KOG1570	60S ribosomal protein L10A
c116879_g2	35.9421	10.2784	1.8061	6.52e-06	0.00013288	2610	546303611	XP_005712076.1	228	4.37e-17	unnamed protein product [Chondrus crispus]>gi|507108441|emb|CDF32411.1| unnamed protein product [Chondrus crispus]	--	--	--	--	--	--	--	--	--	Q6P3V2	138	4.42e-07	Zinc finger protein 585A OS=Homo sapiens GN=ZNF585A PE=2 SV=2	PF16622//PF13912//PF01402//PF13465//PF00096	zinc-finger C2H2-type//C2H2-type zinc finger//Ribbon-helix-helix protein, copG family//Zinc-finger double domain//Zinc finger, C2H2 type	GO:0006355	regulation of transcription, DNA-templated	GO:0046872	metal ion binding	--	--	KOG1721	FOG: Zn-finger
c121346_g1	19.6806	1.73942	3.5001	6.77e-06	0.00013735	2286	--	--	--	--	--	--	--	--	--	--	--	--	--	--	--	--	--	--	PF04847//PF04505	Calcipressin//Interferon-induced transmembrane protein	GO:0019722//GO:0009607	calcium-mediated signaling//response to biotic stimulus	--	--	GO:0016021	integral component of membrane	--	--
c104405_g1	44.1146	15.5757	1.502	6.78e-06	0.00013762	1193	546298296	XP_005710477.1	161	9.97e-10	unnamed protein product [Chondrus crispus]>gi|507106562|emb|CDF40183.1| unnamed protein product [Chondrus crispus]	--	--	--	--	--	--	--	--	--	Q9GZV8	127	2.18e-06	PR domain zinc finger protein 14 OS=Homo sapiens GN=PRDM14 PE=1 SV=1	PF16622//PF00096	zinc-finger C2H2-type//Zinc finger, C2H2 type	--	--	GO:0046872	metal ion binding	--	--	KOG1721	FOG: Zn-finger
c116197_g1	16.8453	0.395323	5.4132	6.82e-06	0.00013826	637	695381843	XP_009517215.1	282	8.4e-29	hypothetical protein PHYSODRAFT_353704 [Phytophthora sojae]>gi|348690126|gb|EGZ29940.1| hypothetical protein PHYSODRAFT_353704 [Phytophthora sojae]	--	--	--	--	--	K02893	RP-L23Ae, RPL23A	large subunit ribosomal protein L23Ae	http://www.genome.jp/dbget-bin/www_bget?ko:K02893	P0DJ57	514	2.38e-64	60S ribosomal protein L23A OS=Tetrahymena thermophila (strain SB210) GN=RPL23A PE=1 SV=1	--	--	--	--	--	--	GO:0005622	intracellular	KOG1751	60s ribosomal protein L23
c56919_g1	23.0163	3.24164	2.8279	6.86e-06	0.00013889	1677	386868009	BAM15274.1	802	1.29e-101	phycocyanin beta (chloroplast) [Palmaria palmata]	469662385	HF562234.1	441	0	Chondrus crispus plastid complete genome, strain PCG	--	--	--	--	Q1XDB0	789	1.36e-100	C-phycocyanin beta chain OS=Pyropia yezoensis GN=cpcB PE=3 SV=1	PF00502//PF01192//PF00120	Phycobilisome protein//RNA polymerase Rpb6//Glutamine synthetase, catalytic domain	GO:0006144//GO:0009252//GO:0015979//GO:0006351//GO:0006206//GO:0006807	purine nucleobase metabolic process//peptidoglycan biosynthetic process//photosynthesis//transcription, DNA-templated//pyrimidine nucleobase metabolic process//nitrogen compound metabolic process	GO:0004356//GO:0003677//GO:0003899	glutamate-ammonia ligase activity//DNA binding//DNA-directed RNA polymerase activity	GO:0030089//GO:0005730	phycobilisome//nucleolus	--	--
c118662_g1	18.3463	1.18597	3.9514	6.87e-06	0.00013905	598	301121610	XP_002908532.1	464	3.11e-56	60S ribosomal protein L23 [Phytophthora infestans T30-4]>gi|66270163|gb|AAY43411.1| ribosomal protein L23 [Phytophthora infestans]>gi|262103563|gb|EEY61615.1| 60S ribosomal protein L23 [Phytophthora infestans T30-4]	829162594	XM_001013247.3	276	9.66e-141	Tetrahymena thermophila SB210 60S ribosomal protein L23 partial mRNA	K02894	RP-L23e, RPL23	large subunit ribosomal protein L23e	http://www.genome.jp/dbget-bin/www_bget?ko:K02894	P0DJ53	553	1.7e-70	60S ribosomal protein L23 OS=Tetrahymena thermophila (strain SB210) GN=RPL23 PE=1 SV=1	PF00238	Ribosomal protein L14p/L23e	GO:0006412//GO:0042254	translation//ribosome biogenesis	GO:0003735	structural constituent of ribosome	GO:0005840	ribosome	KOG0901	60S ribosomal protein L14/L17/L23
c115094_g2	36.6093	10.7528	1.7675	6.91e-06	0.00013975	516	--	--	--	--	--	--	--	--	--	--	--	--	--	--	--	--	--	--	--	--	--	--	--	--	--	--	--	--
c4871_g1	24.2672	3.87416	2.6471	7.16e-06	0.00014438	659	--	--	--	--	--	--	--	--	--	--	--	--	--	--	--	--	--	--	--	--	--	--	--	--	--	--	--	--
c106592_g1	31.1054	7.59019	2.035	7.75e-06	0.00015565	1671	298713787	CBJ27159.1	380	2.91e-38	nitrite transporter NAR1 [Ectocarpus siliculosus]	--	--	--	--	--	--	--	--	--	Q50568	248	5.02e-22	Probable formate transporter OS=Methanothermobacter thermautotrophicus GN=fdhC PE=3 SV=1	PF01226	Formate/nitrite transporter	GO:0006810	transport	GO:0005215	transporter activity	GO:0016020	membrane	--	--
c113830_g2	33.1068	8.77616	1.9155	7.9e-06	0.00015866	551	--	--	--	--	--	--	--	--	--	--	--	--	--	--	--	--	--	--	--	--	--	--	--	--	--	--	--	--
c121908_g1	16.8453	0.711581	4.5652	9.16e-06	0.00018305	2064	219127525	XP_002183984.1	2330	0	phosphoenolpyruvate carboxykinase [Phaeodactylum tricornutum CCAP 1055/1]>gi|217404707|gb|EEC44653.1| phosphoenolpyruvate carboxykinase [Phaeodactylum tricornutum CCAP 1055/1]>gi|327343201|dbj|BAK09355.1| putative phosphoenolpyruvate carboxykinase [Phaeodactylum tricornutum]	887498678	CP010777.1	49	5.36e-14	Rufibacter sp. DG31D, complete genome	K01610	E4.1.1.49, pckA	phosphoenolpyruvate carboxykinase (ATP)	http://www.genome.jp/dbget-bin/www_bget?ko:K01610	A7H3B9	1625	0	Phosphoenolpyruvate carboxykinase [ATP] OS=Campylobacter jejuni subsp. doylei (strain ATCC BAA-1458 / RM4099 / 269.97) GN=pckA PE=3 SV=1	PF01293	Phosphoenolpyruvate carboxykinase	GO:0006099//GO:0015976//GO:0016310//GO:0006094	tricarboxylic acid cycle//carbon utilization//phosphorylation//gluconeogenesis	GO:0004612//GO:0005524//GO:0016301	phosphoenolpyruvate carboxykinase (ATP) activity//ATP binding//kinase activity	--	--	--	--
c113537_g1	56.8736	25.1425	1.1776	9.63e-06	0.00019201	1610	545709946	XP_005707282.1	332	2.79e-30	hypothetical protein isoform 1 [Galdieria sulphuraria]>gi|452823754|gb|EME30762.1| hypothetical protein isoform 1 [Galdieria sulphuraria]	--	--	--	--	--	--	--	--	--	Q0J6P7	149	8.69e-09	Probable adenylate kinase 5, chloroplastic OS=Oryza sativa subsp. japonica GN=Os08g0288200 PE=2 SV=2	PF10099	Anti-sigma-K factor rskA	--	--	--	--	GO:0016021//GO:0005886	integral component of membrane//plasma membrane	--	--
c115659_g1	17.5958	1.1069	3.9906	1.01e-05	0.00020074	1662	219128417	XP_002184410.1	288	4.5e-25	predicted protein [Phaeodactylum tricornutum CCAP 1055/1]>gi|217404211|gb|EEC44159.1| predicted protein [Phaeodactylum tricornutum CCAP 1055/1]	--	--	--	--	--	--	--	--	--	P29787	225	5.77e-19	Trypsin 5G1 OS=Aedes aegypti GN=AAEL013712 PE=2 SV=2	PF00089	Trypsin	GO:0006508	proteolysis	GO:0004252//GO:0016787	serine-type endopeptidase activity//hydrolase activity	--	--	KOG3627	Trypsin
c42035_g1	32.94	8.93429	1.8824	1.01e-05	0.00020102	1085	--	--	--	--	--	--	--	--	--	--	--	--	--	--	--	--	--	--	--	--	--	--	--	--	--	--	--	--
c121324_g2	42.4467	15.1013	1.491	1.1e-05	0.00021851	1086	--	--	--	--	--	--	--	--	--	--	--	--	--	--	--	--	--	--	--	--	--	--	--	--	--	--	--	--
c114872_g1	48.7846	19.608	1.315	1.2e-05	0.00023663	1752	--	--	--	--	--	--	--	--	--	--	--	--	--	--	--	--	--	--	--	--	--	--	--	--	--	--	--	--
c112921_g1	39.7782	13.441	1.5653	1.21e-05	0.00023757	2031	727494540	XP_010423320.1	1236	2.65e-159	PREDICTED: D-lactate dehydrogenase [cytochrome], mitochondrial [Camelina sativa]	--	--	--	--	--	K00102	dld, LDHD	D-lactate dehydrogenase (cytochrome)	http://www.genome.jp/dbget-bin/www_bget?ko:K00102	Q94AX4	1226	8.66e-159	D-lactate dehydrogenase [cytochrome], mitochondrial OS=Arabidopsis thaliana GN=DLD PE=1 SV=1	PF01565//PF02913//PF15761	FAD binding domain//FAD linked oxidases, C-terminal domain//Immortalisation up-regulated protein	GO:0055114	oxidation-reduction process	GO:0016491//GO:0003824//GO:0050660	oxidoreductase activity//catalytic activity//flavin adenine dinucleotide binding	GO:0005634	nucleus	KOG1231	Proteins containing the FAD binding domain
c69172_g1	17.5124	1.18597	3.8842	1.21e-05	0.00023866	1083	--	--	--	--	--	632795126	KJ489417.1	379	0	Brachionus rubens chromosome I mitochondrion, complete sequence	--	--	--	--	--	--	--	--	--	--	--	--	--	--	--	--	--	--
c106081_g1	16.4283	0.158129	6.6989	1.31e-05	0.00025801	971	--	--	--	--	--	--	--	--	--	--	--	--	--	--	--	--	--	--	--	--	--	--	--	--	--	--	--	--
c117723_g1	39.945	13.6782	1.5461	1.33e-05	0.00026147	2450	--	--	--	--	--	--	--	--	--	--	--	--	--	--	--	--	--	--	--	--	--	--	--	--	--	--	--	--
c110439_g1	22.516	3.5579	2.6618	1.46e-05	0.00028539	1572	--	--	--	--	--	--	--	--	--	--	--	--	--	--	--	--	--	--	--	--	--	--	--	--	--	--	--	--
c118558_g1	44.4482	16.9198	1.3934	1.53e-05	0.000299	4473	546306610	XP_005713033.1	3002	0	leucine--tRNA ligase [Chondrus crispus]>gi|507109408|emb|CDF33230.1| leucine--tRNA ligase [Chondrus crispus]	134265192	CP000557.1	43	2.54e-10	Geobacillus thermodenitrificans NG80-2, complete genome	K01869	LARS, leuS	leucyl-tRNA synthetase	http://www.genome.jp/dbget-bin/www_bget?ko:K01869	Q9XEA0	2461	0	Leucine--tRNA ligase, chloroplastic/mitochondrial OS=Arabidopsis thaliana GN=EMB2369 PE=2 SV=1	PF00133//PF13603//PF08264//PF02444//PF09334	tRNA synthetases class I (I, L, M and V)//Leucyl-tRNA synthetase, Domain 2//Anticodon-binding domain of tRNA//Hepatitis E virus ORF-2 (Putative capsid protein)//tRNA synthetases class I (M)	GO:0006418	tRNA aminoacylation for protein translation	GO:0005524//GO:0000166//GO:0004812//GO:0002161	ATP binding//nucleotide binding//aminoacyl-tRNA ligase activity//aminoacyl-tRNA editing activity	GO:0030430	host cell cytoplasm	KOG0435	Leucyl-tRNA synthetase
c118199_g1	16.1781	0.790645	4.3549	1.61e-05	0.00031311	640	159465565	XP_001690993.1	509	9.87e-63	ribosomal protein S23, component of cytosolic 80S ribosome and 40S small subunit [Chlamydomonas reinhardtii]>gi|302832854|ref|XP_002947991.1| hypothetical protein VOLCADRAFT_79846 [Volvox carteri f. nagariensis]>gi|158279679|gb|EDP05439.1| ribosomal protein S23 [Chlamydomonas reinhardtii]>gi|300266793|gb|EFJ50979.1| hypothetical protein VOLCADRAFT_79846 [Volvox carteri f. nagariensis]	829187607	XM_001011429.3	210	5.08e-104	Tetrahymena thermophila SB210 40S ribosomal protein S23 partial mRNA	K02973	RP-S23e, RPS23	small subunit ribosomal protein S23e	http://www.genome.jp/dbget-bin/www_bget?ko:K02973	P06147	656	6.79e-86	40S ribosomal protein S12 OS=Tetrahymena thermophila PE=1 SV=1	PF00164	Ribosomal protein S12/S23	GO:0006412//GO:0042254	translation//ribosome biogenesis	GO:0003735	structural constituent of ribosome	GO:0022627//GO:0005730//GO:0005622//GO:0005840	cytosolic small ribosomal subunit//nucleolus//intracellular//ribosome	KOG1749	40S ribosomal protein S23
c121972_g1	40.2785	14.1525	1.5089	1.62e-05	0.00031444	3809	546307494	XP_005713344.1	447	1.53e-43	unnamed protein product [Chondrus crispus]>gi|507109731|emb|CDF33541.1| unnamed protein product [Chondrus crispus]	--	--	--	--	--	--	--	--	--	P59723	208	4.47e-16	Hypoxia-inducible factor 1-alpha inhibitor OS=Danio rerio GN=hif1an PE=2 SV=2	PF00190//PF07829//PF01909	Cupin//Alpha-A conotoxin PIVA-like protein//Nucleotidyltransferase domain	GO:0007268//GO:0009405//GO:0007165	synaptic transmission//pathogenesis//signal transduction	GO:0030550//GO:0045735//GO:0016779	acetylcholine receptor inhibitor activity//nutrient reservoir activity//nucleotidyltransferase activity	GO:0005576	extracellular region	KOG2132	Uncharacterized conserved protein, contains JmjC domain
c120144_g1	35.0248	10.7528	1.7037	1.64e-05	0.00031814	2899	--	--	--	--	--	--	--	--	--	--	--	--	--	--	--	--	--	--	--	--	--	--	--	--	--	--	--	--
c104286_g1	15.511	0.474387	5.0311	1.68e-05	0.00032502	692	--	--	--	--	--	--	--	--	--	--	--	--	--	--	--	--	--	--	--	--	--	--	--	--	--	--	--	--
c118146_g1	15.511	0.474387	5.0311	1.68e-05	0.00032502	557	675211983	XP_008914876.1	390	3.57e-45	60S ribosomal protein L27a [Phytophthora parasitica INRA-310]>gi|566008981|gb|ETI31892.1| 60S ribosomal protein L27a [Phytophthora parasitica P1569]>gi|567946442|gb|ETK72252.1| 60S ribosomal protein L27a [Phytophthora parasitica]>gi|567975135|gb|ETL25704.1| 60S ribosomal protein L27a [Phytophthora parasitica]>gi|568004594|gb|ETL78913.1| 60S ribosomal protein L27a [Phytophthora parasitica]>gi|5680…	161841	M76718.1	226	5.59e-113	T.thermophila rpL29 mRNA, complete cds	K02900	RP-L27Ae, RPL27A	large subunit ribosomal protein L27Ae	http://www.genome.jp/dbget-bin/www_bget?ko:K02900	Q00454	517	3.94e-65	60S ribosomal protein L27a OS=Tetrahymena thermophila GN=RPL27A PE=1 SV=1	--	--	--	--	--	--	--	--	KOG1742	60s ribosomal protein L15/L27
c76323_g1	24.017	4.42761	2.4395	1.69e-05	0.00032722	1612	--	--	--	--	--	--	--	--	--	--	--	--	--	--	--	--	--	--	PF08702//PF05279	Fibrinogen alpha/beta chain family//Aspartyl beta-hydroxylase N-terminal region	GO:0007165//GO:0051258//GO:0030168	signal transduction//protein polymerization//platelet activation	GO:0005102//GO:0030674	receptor binding//protein binding, bridging	GO:0016020//GO:0005577	membrane//fibrinogen complex	--	--
c119183_g1	15.5944	0.553452	4.8164	1.72e-05	0.00033234	612	514813824	XP_004981693.1	442	1.4e-52	PREDICTED: eukaryotic translation initiation factor 5A-1/2 [Setaria italica]	--	--	--	--	--	K03263	EIF5A	translation initiation factor 5A	http://www.genome.jp/dbget-bin/www_bget?ko:K03263	Q9AXQ4	433	3.48e-52	Eukaryotic translation initiation factor 5A-3 OS=Solanum lycopersicum PE=2 SV=1	PF01287	Eukaryotic elongation factor 5A hypusine, DNA-binding OB fold	GO:0045901//GO:0006448//GO:0045905//GO:0006452	positive regulation of translational elongation//regulation of translational elongation//positive regulation of translational termination//translational frameshifting	GO:0003746//GO:0043022//GO:0003723	translation elongation factor activity//ribosome binding//RNA binding	GO:0005840	ribosome	KOG3271	Translation initiation factor 5A (eIF-5A)
c112950_g2	40.1118	14.2316	1.4949	1.87e-05	0.00035958	1396	293335155	NP_001169756.1	156	3.6e-09	hypothetical protein [Zea mays]>gi|224031479|gb|ACN34815.1| unknown [Zea mays]>gi|413946395|gb|AFW79044.1| hypothetical protein ZEAMMB73_071372 [Zea mays]	--	--	--	--	--	--	--	--	--	--	--	--	--	PF01762	Galactosyltransferase	GO:0006486	protein glycosylation	GO:0008378	galactosyltransferase activity	GO:0016020	membrane	--	--
c117899_g1	59.3754	28.226	1.0728	1.91e-05	0.00036686	2743	--	--	--	--	--	--	--	--	--	--	--	--	--	--	--	--	--	--	--	--	--	--	--	--	--	--	--	--
c122123_g1	18.6799	1.97661	3.2404	1.93e-05	0.00037061	2581	219122041	XP_002181363.1	1764	0	predicted protein [Phaeodactylum tricornutum CCAP 1055/1]>gi|217407349|gb|EEC47286.1| predicted protein [Phaeodactylum tricornutum CCAP 1055/1]	--	--	--	--	--	--	--	--	--	P37766	938	3e-114	Acetate CoA-transferase YdiF OS=Escherichia coli (strain K12) GN=ydiF PE=3 SV=3	PF01144//PF00036//PF13499//PF13405//PF02550//PF13202//PF13833	Coenzyme A transferase//EF hand//EF-hand domain pair//EF-hand domain//Acetyl-CoA hydrolase/transferase N-terminal domain//EF hand//EF-hand domain pair	GO:0006552//GO:0006084//GO:0046950//GO:0008152//GO:0046952//GO:0006574//GO:0006550	leucine catabolic process//acetyl-CoA metabolic process//cellular ketone body metabolic process//metabolic process//ketone body catabolic process//valine catabolic process//isoleucine catabolic process	GO:0005509//GO:0008260//GO:0008410//GO:0003824	calcium ion binding//3-oxoacid CoA-transferase activity//CoA-transferase activity//catalytic activity	GO:0005739	mitochondrion	--	--
c120817_g1	18.2629	1.81848	3.3281	2.01e-05	0.00038385	2186	566015274	ETI38185.1	215	2.48e-16	hypothetical protein F443_16007 [Phytophthora parasitica P1569]>gi|567952731|gb|ETK78399.1| hypothetical protein L915_15554 [Phytophthora parasitica]>gi|567981382|gb|ETL31823.1| hypothetical protein L916_15457 [Phytophthora parasitica]>gi|568010881|gb|ETL85059.1| hypothetical protein L917_15273 [Phytophthora parasitica]>gi|568040785|gb|ETM38217.1| hypothetical protein L914_15416 [Phytophthora par…	--	--	--	--	--	--	--	--	--	O13990	221	4.05e-18	Glucan 1,3-beta-glucosidase OS=Schizosaccharomyces pombe (strain 972 / ATCC 24843) GN=bgl2 PE=2 SV=4	PF00332	Glycosyl hydrolases family 17	GO:0005975	carbohydrate metabolic process	GO:0004553	hydrolase activity, hydrolyzing O-glycosyl compounds	--	--	--	--
c1411_g1	15.2608	0	4.9318	2.03e-05	0.00038767	1264	--	--	--	--	--	395484208	JQ424952.1	438	0	Chaetogaster diastrophus isolate CE1090 16S ribosomal RNA gene, partial sequence; mitochondrial	--	--	--	--	--	--	--	--	--	--	--	--	--	--	--	--	--	--
c115189_g2	21.0149	3.08352	2.7688	2.05e-05	0.0003907	1708	--	--	--	--	--	--	--	--	--	--	--	--	--	--	--	--	--	--	--	--	--	--	--	--	--	--	--	--
c118299_g1	21.7654	3.47884	2.6454	2.14e-05	0.00040673	1421	--	--	--	--	--	--	--	--	--	--	--	--	--	--	--	--	--	--	PF00672//PF00033//PF04186//PF04893//PF02480	HAMP domain//Cytochrome b/b6/petB//FxsA cytoplasmic membrane protein//Yip1 domain//Alphaherpesvirus glycoprotein E	GO:0007165//GO:0022904	signal transduction//respiratory electron transport chain	GO:0004871	signal transducer activity	GO:0016021//GO:0016020	integral component of membrane//membrane	--	--
c105818_g1	47.2835	19.4499	1.2816	2.19e-05	0.00041731	2376	546321921	XP_005717685.1	746	1.26e-87	unnamed protein product [Chondrus crispus]>gi|507114243|emb|CDF37814.1| unnamed protein product [Chondrus crispus]	--	--	--	--	--	K14379	ACP5	tartrate-resistant acid phosphatase type 5	http://www.genome.jp/dbget-bin/www_bget?ko:K14379	Q8H129	291	1.25e-26	Purple acid phosphatase 3 OS=Arabidopsis thaliana GN=PAP3 PE=2 SV=1	PF00149//PF02918	Calcineurin-like phosphoesterase//Pertussis toxin, subunit 2 and 3, C-terminal domain	GO:0009405	pathogenesis	GO:0016787	hydrolase activity	GO:0005576	extracellular region	--	--
c116249_g1	51.0362	22.2171	1.1998	2.24e-05	0.00042632	2506	546301013	XP_005711277.1	289	7.93e-26	caronic anhyrase [Chondrus crispus]>gi|507107522|emb|CDF40983.1| caronic anhyrase [Chondrus crispus]	--	--	--	--	--	K01674	cah	carbonic anhydrase	http://www.genome.jp/dbget-bin/www_bget?ko:K01674	Q50940	304	5.48e-29	Carbonic anhydrase OS=Neisseria gonorrhoeae GN=cah PE=1 SV=2	PF03607//PF16276	Doublecortin//Nucleophosmin C-terminal domain	GO:0035556	intracellular signal transduction	GO:0003676	nucleic acid binding	--	--	KOG0382	Carbonic anhydrase
c106437_g1	60.6263	29.4911	1.0397	2.25e-05	0.0004269	1503	546315760	XP_005715953.1	130	8.18e-07	V-type ATP synthase, Subunit G [Chondrus crispus]>gi|507112454|emb|CDF36134.1| V-type ATP synthase, Subunit G [Chondrus crispus]	--	--	--	--	--	--	--	--	--	--	--	--	--	PF00430	ATP synthase B/B' CF(0)	GO:0015986//GO:0015992	ATP synthesis coupled proton transport//proton transport	GO:0015078	hydrogen ion transmembrane transporter activity	GO:0045263	proton-transporting ATP synthase complex, coupling factor F(o)	--	--
c109629_g1	43.9478	17.157	1.357	2.31e-05	0.00043782	1793	--	--	--	--	--	--	--	--	--	--	--	--	--	--	--	--	--	--	PF03099	Biotin/lipoate A/B protein ligase family	GO:0006464	cellular protein modification process	--	--	--	--	--	--
c120684_g1	38.9443	13.7572	1.5012	2.37e-05	0.00044825	3262	546308423	XP_005713675.1	1754	0	D-inositol-3-phosphate glycosyltransferase [Chondrus crispus]>gi|507110074|emb|CDF33856.1| D-inositol-3-phosphate glycosyltransferase [Chondrus crispus]	--	--	--	--	--	--	--	--	--	C8XA09	167	1.19e-10	D-inositol 3-phosphate glycosyltransferase OS=Nakamurella multipartita (strain ATCC 700099 / DSM 44233 / JCM 9543 / Y-104) GN=mshA PE=3 SV=1	PF03522//PF01785	Solute carrier family 12//Closterovirus coat protein	GO:0006810//GO:0006811	transport//ion transport	GO:0005215	transporter activity	GO:0019012//GO:0016020	virion//membrane	--	--
c111939_g1	47.4503	19.6871	1.2692	2.37e-05	0.00044825	2610	546315672	XP_005715931.1	360	3.6e-33	unnamed protein product [Chondrus crispus]>gi|507112430|emb|CDF36112.1| unnamed protein product [Chondrus crispus]	--	--	--	--	--	--	--	--	--	Q9WX70	280	4.46e-25	Putative membrane-bound transacylase BcsY OS=Komagataeibacter xylinus GN=bcsY PE=3 SV=1	PF01757	Acyltransferase family	--	--	GO:0016747	transferase activity, transferring acyl groups other than amino-acyl groups	--	--	--	--
c117688_g1	30.2715	8.30177	1.8665	2.52e-05	0.00047689	2672	--	--	--	--	--	--	--	--	--	--	--	--	--	--	--	--	--	--	--	--	--	--	--	--	--	--	--	--
c120032_g1	56.2065	26.3285	1.0941	2.57e-05	0.00048439	2208	--	--	--	--	--	--	--	--	--	--	--	--	--	--	--	--	--	--	--	--	--	--	--	--	--	--	--	--
c118925_g1	50.369	21.9799	1.1963	2.62e-05	0.00049334	4654	546319160	XP_005716944.1	1146	6.17e-137	unnamed protein product [Chondrus crispus]>gi|507113501|emb|CDF37125.1| unnamed protein product [Chondrus crispus]	--	--	--	--	--	--	--	--	--	--	--	--	--	PF00654	Voltage gated chloride channel	GO:0006821//GO:0055085	chloride transport//transmembrane transport	GO:0005247	voltage-gated chloride channel activity	GO:0016020	membrane	--	--
c115916_g1	43.2807	16.9198	1.355	2.71e-05	0.00050759	984	--	--	--	--	--	--	--	--	--	--	--	--	--	--	--	--	--	--	PF02315//PF01907//PF00641//PF04216	Methanol dehydrogenase beta subunit//Ribosomal protein L37e//Zn-finger in Ran binding protein and others//Protein involved in formate dehydrogenase formation	GO:0015946//GO:0055114//GO:0042254//GO:0006412	methanol oxidation//oxidation-reduction process//ribosome biogenesis//translation	GO:0003735//GO:0004022//GO:0008270	structural constituent of ribosome//alcohol dehydrogenase (NAD) activity//zinc ion binding	GO:0005840//GO:0005622//GO:0005737	ribosome//intracellular//cytoplasm	--	--
c118288_g1	43.4475	17.157	1.3405	2.94e-05	0.00054889	2246	546315075	XP_005715761.1	987	2.4e-116	unnamed protein product [Chondrus crispus]>gi|507112252|emb|CDF35942.1| unnamed protein product [Chondrus crispus]	--	--	--	--	--	K00627	DLAT, aceF, pdhC	pyruvate dehydrogenase E2 component (dihydrolipoamide acetyltransferase)	http://www.genome.jp/dbget-bin/www_bget?ko:K00627	O59816	630	2.42e-71	Dihydrolipoyllysine-residue acetyltransferase component of pyruvate dehydrogenase complex, mitochondrial OS=Schizosaccharomyces pombe (strain 972 / ATCC 24843) GN=lat1 PE=3 SV=1	PF00198//PF02817	2-oxoacid dehydrogenases acyltransferase (catalytic domain)//e3 binding domain	GO:0008152	metabolic process	GO:0016746	transferase activity, transferring acyl groups	--	--	KOG0557	Dihydrolipoamide acetyltransferase
c109772_g1	44.2814	17.7895	1.3157	3.02e-05	0.00056412	932	--	--	--	--	--	--	--	--	--	--	--	--	--	--	--	--	--	--	PF00795	Carbon-nitrogen hydrolase	GO:0006807	nitrogen compound metabolic process	GO:0016810	hydrolase activity, acting on carbon-nitrogen (but not peptide) bonds	--	--	--	--
c113418_g2	14.9272	0.158129	6.5607	3.04e-05	0.00056748	1933	--	--	--	--	--	--	--	--	--	--	--	--	--	--	--	--	--	--	--	--	--	--	--	--	--	--	--	--
c118667_g1	24.017	4.98106	2.2695	3.26e-05	0.00060462	1472	--	--	--	--	--	--	--	--	--	--	--	--	--	--	--	--	--	--	--	--	--	--	--	--	--	--	--	--
c120771_g2	33.1902	10.4365	1.6691	3.38e-05	0.00062408	2996	546323461	XP_005718085.1	878	3.32e-104	unnamed protein product [Chondrus crispus]>gi|507114661|emb|CDF38200.1| unnamed protein product [Chondrus crispus]	--	--	--	--	--	K10773	NTH	endonuclease III	http://www.genome.jp/dbget-bin/www_bget?ko:K10773	P39788	367	1.89e-37	Endonuclease III OS=Bacillus subtilis (strain 168) GN=nth PE=3 SV=1	PF00730//PF08804//PF00633	HhH-GPD superfamily base excision DNA repair protein//gp32 DNA binding protein like//Helix-hairpin-helix motif	GO:0006284	base-excision repair	GO:0003697//GO:0003677	single-stranded DNA binding//DNA binding	--	--	KOG1921	Endonuclease III
c117977_g2	38.3605	13.8363	1.4712	3.38e-05	0.00062408	2118	--	--	--	--	--	--	--	--	--	--	--	--	--	--	--	--	--	--	PF12009//PF08804	Telomerase ribonucleoprotein complex - RNA binding domain//gp32 DNA binding protein like	GO:0006278	RNA-dependent DNA replication	GO:0003964//GO:0003697	RNA-directed DNA polymerase activity//single-stranded DNA binding	--	--	--	--
c103162_g1	30.3548	8.6971	1.8033	3.47e-05	0.00064076	965	546299821	XP_005710932.1	286	2.44e-37	unnamed protein product [Chondrus crispus]>gi|507107102|emb|CDF40638.1| unnamed protein product [Chondrus crispus]	--	--	--	--	--	--	--	--	--	--	--	--	--	--	--	--	--	--	--	--	--	--	--
c118413_g1	19.2637	2.68819	2.8412	3.74e-05	0.000687	2041	219121407	XP_002185928.1	1024	1.17e-126	predicted protein [Phaeodactylum tricornutum CCAP 1055/1]>gi|209582777|gb|ACI65398.1| predicted protein [Phaeodactylum tricornutum CCAP 1055/1]	--	--	--	--	--	--	--	--	--	Q08CS6	348	3.24e-33	DBH-like monooxygenase protein 2 homolog OS=Danio rerio GN=moxd2 PE=2 SV=2	PF01082	Copper type II ascorbate-dependent monooxygenase, N-terminal domain	GO:0055114	oxidation-reduction process	GO:0004497//GO:0016715//GO:0005507	monooxygenase activity//oxidoreductase activity, acting on paired donors, with incorporation or reduction of molecular oxygen, reduced ascorbate as one donor, and incorporation of one atom of oxygen//copper ion binding	--	--	KOG3568	Dopamine beta-monooxygenase
c88815_g1	46.8665	20.0033	1.2283	3.79e-05	0.00069558	1594	33150444	AAP97124.1	1022	5.97e-132	cysteine synthase [Porphyra purpurea]	689271676	CP003811.1	67	4.06e-24	Methylobacterium oryzae CBMB20, complete genome	K01738	cysK	cysteine synthase A	http://www.genome.jp/dbget-bin/www_bget?ko:K01738	Q00834	892	4.53e-114	Cysteine synthase OS=Spinacia oleracea PE=1 SV=1	--	--	--	--	--	--	--	--	KOG1252	Cystathionine beta-synthase and related enzymes
c69237_g1	20.5145	3.32071	2.6271	3.9e-05	0.0007136	1718	546319237	XP_005716969.1	413	9.41e-42	unnamed protein product [Chondrus crispus]>gi|507113526|emb|CDF37150.1| unnamed protein product [Chondrus crispus]	--	--	--	--	--	--	--	--	--	Q92008	154	1.6e-09	Sonic hedgehog protein A OS=Danio rerio GN=shha PE=1 SV=1	PF01079	Hint module	GO:0006508	proteolysis	GO:0008233	peptidase activity	--	--	KOG3638	Sonic hedgehog and related proteins
c98665_g1	31.8559	9.804	1.7001	4.05e-05	0.00073996	1350	224001346	XP_002290345.1	181	6.53e-12	predicted protein [Thalassiosira pseudonana CCMP1335]>gi|220973767|gb|EED92097.1| predicted protein, partial [Thalassiosira pseudonana CCMP1335]	--	--	--	--	--	--	--	--	--	--	--	--	--	PF00560//PF13855	Leucine Rich Repeat//Leucine rich repeat	--	--	GO:0005515	protein binding	--	--	--	--
c121969_g1	33.4404	10.8318	1.6263	4.11e-05	0.00074958	1956	20143982	AAM02973.2	1957	0	Hsp70 [Crypthecodinium cohnii]	829160170	XM_001012263.3	746	0	Tetrahymena thermophila SB210 heat shock 70 kDa protein partial mRNA	K03283	HSPA1_8	heat shock 70kDa protein 1/8	http://www.genome.jp/dbget-bin/www_bget?ko:K03283	P09189	1921	0	Heat shock cognate 70 kDa protein OS=Petunia hybrida GN=HSP70 PE=2 SV=1	PF04130	Spc97 / Spc98 family	GO:0090063//GO:0000226	positive regulation of microtubule nucleation//microtubule cytoskeleton organization	--	--	GO:0005815//GO:0000922	microtubule organizing center//spindle pole	KOG0101	Molecular chaperones HSP70/HSC70, HSP70 superfamily
c29431_g1	17.3456	1.89755	3.1924	4.23e-05	0.00076837	485	--	--	--	--	--	--	--	--	--	--	--	--	--	--	--	--	--	--	--	--	--	--	--	--	--	--	--	--
c119300_g1	14.4269	0.711581	4.3416	4.68e-05	0.0008482	461	612395819	XP_007513429.1	161	9.13e-13	40S ribosomal protein S30 [Bathycoccus prasinos]>gi|412991109|emb|CCO15954.1| 40S ribosomal protein S30 [Bathycoccus prasinos]	829199588	XM_001028056.3	94	1.09e-39	Tetrahymena thermophila SB210 40S ribosomal protein S30 partial mRNA	K02983	RP-S30e, RPS30	small subunit ribosomal protein S30e	http://www.genome.jp/dbget-bin/www_bget?ko:K02983	P0CT63	144	3.24e-11	40S ribosomal protein S30-B OS=Schizosaccharomyces pombe (strain 972 / ATCC 24843) GN=rps3002 PE=3 SV=1	PF04758	Ribosomal protein S30	GO:0042254//GO:0006412	ribosome biogenesis//translation	GO:0003735	structural constituent of ribosome	GO:0005622//GO:0005840	intracellular//ribosome	KOG0009	Ubiquitin-like/40S ribosomal S30 protein fusion
c120745_g5	23.8502	5.21826	2.1924	4.72e-05	0.00085375	907	--	--	--	--	--	--	--	--	--	--	--	--	--	--	--	--	--	--	--	--	--	--	--	--	--	--	--	--
c153652_g1	22.6827	4.66481	2.2817	5.17e-05	0.00093026	1630	--	--	--	--	--	--	--	--	--	--	--	--	--	--	--	--	--	--	--	--	--	--	--	--	--	--	--	--
c120552_g1	22.4326	4.58574	2.2904	5.51e-05	0.00098843	2116	--	--	--	--	--	--	--	--	--	--	--	--	--	--	--	--	--	--	--	--	--	--	--	--	--	--	--	--
c120424_g1	36.1089	12.9666	1.4776	5.51e-05	0.00098843	2401	--	--	--	--	--	--	--	--	--	--	--	--	--	--	--	--	--	--	--	--	--	--	--	--	--	--	--	--
c114211_g1	38.1937	14.3897	1.4083	5.5e-05	0.00098843	1571	545708406	XP_005706515.1	547	1.16e-61	trehalose-phosphatase [Galdieria sulphuraria]>gi|452822981|gb|EME29995.1| trehalose-phosphatase [Galdieria sulphuraria]	120604516	CP000539.1	34	8.85e-06	Acidovorax sp. JS42, complete genome	K01087	otsB	trehalose 6-phosphate phosphatase	http://www.genome.jp/dbget-bin/www_bget?ko:K01087	Q6H5L4	486	8.43e-54	Probable trehalose-phosphate phosphatase 7 OS=Oryza sativa subsp. japonica GN=TPP7 PE=2 SV=2	PF02358	Trehalose-phosphatase	GO:0005992	trehalose biosynthetic process	GO:0003824	catalytic activity	--	--	KOG1050	Trehalose-6-phosphate synthase component TPS1 and related subunits
c117782_g1	14.0099	0.632516	4.4692	5.53e-05	0.00099229	680	298707982	CBJ30353.1	271	4.95e-27	conserved unknown protein [Ectocarpus siliculosus]	829192317	XM_001031469.3	156	5.64e-74	Tetrahymena thermophila SB210 40S ribosomal protein S19 partial mRNA	K02966	RP-S19e, RPS19	small subunit ribosomal protein S19e	http://www.genome.jp/dbget-bin/www_bget?ko:K02966	Q54X51	264	5.85e-27	40S ribosomal protein S19 OS=Dictyostelium discoideum GN=rps19 PE=3 SV=1	PF00096	Zinc finger, C2H2 type	--	--	GO:0046872	metal ion binding	--	--	KOG3411	40S ribosomal protein S19
c105002_g1	46.533	20.3986	1.1898	5.64e-05	0.00101	654	--	--	--	--	--	--	--	--	--	--	--	--	--	--	--	--	--	--	--	--	--	--	--	--	--	--	--	--
c115123_g1	13.4937	0.237194	5.8301	5.82e-05	0.00104	1182	698779891	XP_009822989.1	1106	2.69e-147	glyceraldehyde-3-phosphate dehydrogenase [Aphanomyces astaci]>gi|574122650|gb|ETV88126.1| glyceraldehyde-3-phosphate dehydrogenase [Aphanomyces astaci]	829140183	XM_001009203.3	293	6.97e-150	Tetrahymena thermophila SB210 glyceraldehyde-3-phosphate dehydrogenase partial mRNA	K00134	GAPDH, gapA	glyceraldehyde 3-phosphate dehydrogenase	http://www.genome.jp/dbget-bin/www_bget?ko:K00134	P20445	1014	2.98e-134	Glyceraldehyde-3-phosphate dehydrogenase OS=Emericella nidulans (strain FGSC A4 / ATCC 38163 / CBS 112.46 / NRRL 194 / M139) GN=gpdA PE=1 SV=2	PF02800//PF00044//PF07648//PF02826	Glyceraldehyde 3-phosphate dehydrogenase, C-terminal domain//Glyceraldehyde 3-phosphate dehydrogenase, NAD binding domain//Kazal-type serine protease inhibitor domain//D-isomer specific 2-hydroxyacid dehydrogenase, NAD binding domain	GO:0055114	oxidation-reduction process	GO:0051287//GO:0016620//GO:0005515	NAD binding//oxidoreductase activity, acting on the aldehyde or oxo group of donors, NAD or NADP as acceptor//protein binding	--	--	KOG0657	Glyceraldehyde 3-phosphate dehydrogenase
c117490_g2	43.1139	18.0267	1.258	6.12e-05	0.0010889	975	--	--	--	--	--	--	--	--	--	--	--	--	--	--	--	--	--	--	PF17056	Killer toxin-resistance protein 1	GO:0031505	fungal-type cell wall organization	--	--	--	--	--	--
c121878_g1	53.7881	26.0913	1.0437	6.28e-05	0.0011148	4375	546322923	XP_005717920.1	226	1.12e-17	unnamed protein product [Chondrus crispus]>gi|507114504|emb|CDF38051.1| unnamed protein product [Chondrus crispus]	--	--	--	--	--	--	--	--	--	--	--	--	--	PF00299//PF08179	Squash family serine protease inhibitor//Small acid-soluble spore protein P family	GO:0030435	sporulation resulting in formation of a cellular spore	GO:0004867	serine-type endopeptidase inhibitor activity	--	--	--	--
c117131_g4	36.1089	13.2038	1.4514	6.57e-05	0.001163	1191	62734654	AAX96763.1	1386	0	Tubulin/FtsZ family, GTPase domain, putative [Oryza sativa Japonica Group]>gi|77549557|gb|ABA92354.1| Tubulin alpha-3 chain, putative, expressed [Oryza sativa Japonica Group]	41393267	AC135228.5	782	0	Oryza sativa chromosome 3 BAC OSJNBb0122C16 genomic sequence, complete sequence	K07374	TUBA	tubulin alpha	http://www.genome.jp/dbget-bin/www_bget?ko:K07374	Q53M52	1375	0	Tubulin alpha-2 chain OS=Oryza sativa subsp. japonica GN=TUBA PE=2 SV=1	PF00091	Tubulin/FtsZ family, GTPase domain	GO:0006184//GO:0007018//GO:0051258	obsolete GTP catabolic process//microtubule-based movement//protein polymerization	GO:0003924//GO:0005198//GO:0005525	GTPase activity//structural molecule activity//GTP binding	GO:0005874	microtubule	KOG1376	Alpha tubulin
c116535_g1	22.8495	4.98106	2.1976	6.68e-05	0.0011808	3268	168056390	XP_001780203.1	283	1.73e-25	predicted protein [Physcomitrella patens]>gi|162668353|gb|EDQ54962.1| predicted protein [Physcomitrella patens]	--	--	--	--	--	--	--	--	--	O22806	263	9.76e-23	Mitotic spindle checkpoint protein BUBR1 OS=Arabidopsis thaliana GN=BUBR1 PE=1 SV=2	PF00069	Protein kinase domain	GO:0006468	protein phosphorylation	GO:0004672//GO:0005524	protein kinase activity//ATP binding	--	--	KOG1166	Mitotic checkpoint serine/threonine protein kinase
c116955_g1	45.6157	20.0033	1.1893	6.7e-05	0.001184	1320	546309404	XP_005714030.1	145	1.13e-07	Phosphatidylinositol-binding clathrin assembly protein [Chondrus crispus]>gi|507110446|emb|CDF34211.1| Phosphatidylinositol-binding clathrin assembly protein [Chondrus crispus]	--	--	--	--	--	--	--	--	--	--	--	--	--	PF01080//PF03153//PF02932	Presenilin//Transcription factor IIA, alpha/beta subunit//Neurotransmitter-gated ion-channel transmembrane region	GO:0006367//GO:0006811	transcription initiation from RNA polymerase II promoter//ion transport	GO:0004190	aspartic-type endopeptidase activity	GO:0016021//GO:0005672//GO:0016020	integral component of membrane//transcription factor TFIIA complex//membrane	--	--
c106178_g1	16.5951	1.89755	3.1285	7.02e-05	0.0012381	1558	219120939	XP_002185701.1	1393	0	predicted protein [Phaeodactylum tricornutum CCAP 1055/1]>gi|209582550|gb|ACI65171.1| predicted protein [Phaeodactylum tricornutum CCAP 1055/1]	--	--	--	--	--	--	--	--	--	Q10311	132	2.7e-07	Ankyrin repeat-containing protein C6C3.08 OS=Schizosaccharomyces pombe (strain 972 / ATCC 24843) GN=SPAC6C3.08 PE=3 SV=1	PF00023//PF13640//PF13606	Ankyrin repeat//2OG-Fe(II) oxygenase superfamily//Ankyrin repeat	GO:0055114	oxidation-reduction process	GO:0016491//GO:0005515	oxidoreductase activity//protein binding	--	--	KOG0504	FOG: Ankyrin repeat
c115583_g1	54.8722	27.1982	1.0126	7.22e-05	0.0012712	1638	546301467	XP_005711420.1	767	2.01e-94	unnamed protein product [Chondrus crispus]>gi|507107680|emb|CDF41126.1| unnamed protein product [Chondrus crispus]	--	--	--	--	--	K07071	K07071	uncharacterized protein	http://www.genome.jp/dbget-bin/www_bget?ko:K07071	Q9SJU9	535	6.09e-61	Epimerase family protein SDR39U1 homolog, chloroplastic OS=Arabidopsis thaliana GN=GC1 PE=2 SV=2	PF00070//PF00106//PF07992//PF13241//PF01073//PF01370	Pyridine nucleotide-disulphide oxidoreductase//short chain dehydrogenase//Pyridine nucleotide-disulphide oxidoreductase//Putative NAD(P)-binding//3-beta hydroxysteroid dehydrogenase/isomerase family//NAD dependent epimerase/dehydratase family	GO:0019354//GO:0008209//GO:0006694//GO:0008207//GO:0008152//GO:0006779//GO:0055114//GO:0008210	siroheme biosynthetic process//androgen metabolic process//steroid biosynthetic process//C21-steroid hormone metabolic process//metabolic process//porphyrin-containing compound biosynthetic process//oxidation-reduction process//estrogen metabolic process	GO:0043115//GO:0050662//GO:0003854//GO:0016491//GO:0003824//GO:0016616	precorrin-2 dehydrogenase activity//coenzyme binding//3-beta-hydroxy-delta5-steroid dehydrogenase activity//oxidoreductase activity//catalytic activity//oxidoreductase activity, acting on the CH-OH group of donors, NAD or NADP as acceptor	--	--	--	--
c121143_g1	13.0092	0.316258	5.3623	7.71e-05	0.0013528	866	57864662	AAW56951.1	1109	1.18e-150	actin, partial [Phaeodactylum tricornutum]	224012528	XM_002294881.1	364	0	Thalassiosira pseudonana CCMP1335 actin-like protein (ACT1), mRNA	K10355	ACTF	actin, other eukaryote	http://www.genome.jp/dbget-bin/www_bget?ko:K10355	Q25010	1017	7.76e-136	Actin, cytoplasmic A3a OS=Helicoverpa armigera GN=actA3a PE=2 SV=1	PF06723	MreB/Mbl protein	GO:0000902	cell morphogenesis	--	--	--	--	KOG0676	Actin and related proteins
c116953_g1	49.7853	23.4031	1.089	7.81e-05	0.0013684	2345	546305465	XP_005712651.1	1177	1.23e-149	Omega-3 fatty acid desaturase [Chondrus crispus]>gi|507108983|emb|CDF32850.1| Omega-3 fatty acid desaturase [Chondrus crispus]	--	--	--	--	--	K10257	FAD8, desB	omega-3 fatty acid desaturase (delta-15 desaturase)	http://www.genome.jp/dbget-bin/www_bget?ko:K10257	P48626	686	2.91e-80	Omega-3 fatty acid desaturase, endoplasmic reticulum OS=Nicotiana tabacum GN=FAD3 PE=2 SV=1	PF00487//PF11960	Fatty acid desaturase//Domain of unknown function (DUF3474)	GO:0006629//GO:0055114	lipid metabolic process//oxidation-reduction process	GO:0016717	oxidoreductase activity, acting on paired donors, with oxidation of a pair of donors resulting in the reduction of molecular oxygen to two molecules of water	--	--	--	--
c79508_g1	22.8495	5.13919	2.1526	7.95e-05	0.0013924	813	--	--	--	--	--	--	--	--	--	--	--	--	--	--	--	--	--	--	--	--	--	--	--	--	--	--	--	--
c118882_g1	40.1118	16.3664	1.2933	8.48e-05	0.0014783	2417	545705708	XP_005705173.1	289	6.85e-26	phosphatidic acid phosphatase type 2B-like protein [Galdieria sulphuraria]>gi|452821625|gb|EME28653.1| phosphatidic acid phosphatase type 2B-like protein [Galdieria sulphuraria]	--	--	--	--	--	K01080	PPAP2	phosphatidate phosphatase	http://www.genome.jp/dbget-bin/www_bget?ko:K01080	Q10022	144	3.04e-08	Uncharacterized protein T28D9.3 OS=Caenorhabditis elegans GN=T28D9.3 PE=1 SV=1	--	--	--	--	--	--	--	--	KOG3030	Lipid phosphate phosphatase and related enzymes of the PAP2 family
c118327_g1	42.6135	18.1848	1.2286	8.53e-05	0.0014852	2328	546298335	XP_005710483.1	1226	2.32e-158	unnamed protein product [Chondrus crispus]>gi|507106574|emb|CDF40189.1| unnamed protein product [Chondrus crispus]	--	--	--	--	--	--	--	--	--	Q56X76	366	4.74e-35	DEAD-box ATP-dependent RNA helicase 39 OS=Arabidopsis thaliana GN=RH39 PE=2 SV=2	PF04851//PF00270	Type III restriction enzyme, res subunit//DEAD/DEAH box helicase	--	--	GO:0003676//GO:0005524//GO:0003677//GO:0016787	nucleic acid binding//ATP binding//DNA binding//hydrolase activity	--	--	KOG0331	ATP-dependent RNA helicase
c118199_g2	13.0092	0.474387	4.7773	8.78e-05	0.0015253	821	159465565	XP_001690993.1	536	5.3e-66	ribosomal protein S23, component of cytosolic 80S ribosome and 40S small subunit [Chlamydomonas reinhardtii]>gi|302832854|ref|XP_002947991.1| hypothetical protein VOLCADRAFT_79846 [Volvox carteri f. nagariensis]>gi|158279679|gb|EDP05439.1| ribosomal protein S23 [Chlamydomonas reinhardtii]>gi|300266793|gb|EFJ50979.1| hypothetical protein VOLCADRAFT_79846 [Volvox carteri f. nagariensis]	829187607	XM_001011429.3	192	6.69e-94	Tetrahymena thermophila SB210 40S ribosomal protein S23 partial mRNA	K02973	RP-S23e, RPS23	small subunit ribosomal protein S23e	http://www.genome.jp/dbget-bin/www_bget?ko:K02973	P06147	678	2.91e-88	40S ribosomal protein S12 OS=Tetrahymena thermophila PE=1 SV=1	PF00164	Ribosomal protein S12/S23	GO:0042254//GO:0006412	ribosome biogenesis//translation	GO:0003735	structural constituent of ribosome	GO:0005730//GO:0022627//GO:0005622//GO:0005840	nucleolus//cytosolic small ribosomal subunit//intracellular//ribosome	KOG1749	40S ribosomal protein S23
c116964_g2	12.8449	0.219009	5.8741	8.84e-05	0.0015339	1350	--	--	--	--	--	--	--	--	--	--	--	--	--	--	--	--	--	--	--	--	--	--	--	--	--	--	--	--
c115863_g1	36.6093	13.9944	1.3874	9.08e-05	0.0015739	865	125545259	EAY91398.1	134	1.13e-06	hypothetical protein OsI_13022 [Oryza sativa Indica Group]	--	--	--	--	--	--	--	--	--	Q12955	133	2.27e-07	Ankyrin-3 OS=Homo sapiens GN=ANK3 PE=1 SV=3	PF13606//PF00023	Ankyrin repeat//Ankyrin repeat	--	--	GO:0005515	protein binding	--	--	KOG0504	FOG: Ankyrin repeat
c107665_g1	25.6849	6.95768	1.8842	9.6e-05	0.001658	2146	--	--	--	--	--	--	--	--	--	--	--	--	--	--	--	--	--	--	PF02628	Cytochrome oxidase assembly protein	GO:0006784//GO:0055114	heme a biosynthetic process//oxidation-reduction process	GO:0016627	oxidoreductase activity, acting on the CH-CH group of donors	GO:0016021	integral component of membrane	--	--
c115189_g3	15.5944	1.66035	3.2315	9.63e-05	0.0016633	916	--	--	--	--	--	--	--	--	--	--	--	--	--	--	--	--	--	--	--	--	--	--	--	--	--	--	--	--
c114874_g1	35.1082	13.0456	1.4282	9.67e-05	0.0016685	2365	546311471	XP_005714669.1	500	1.09e-52	unnamed protein product [Chondrus crispus]>gi|507111115|emb|CDF34850.1| unnamed protein product [Chondrus crispus]	--	--	--	--	--	--	--	--	--	--	--	--	--	--	--	--	--	--	--	--	--	--	--
c121721_g2	12.895	0	4.6887	9.79e-05	0.0016889	1969	610506367	CDN40973.1	520	6.32e-55	Ascorbate oxidase [Nicotiana benthamiana]	--	--	--	--	--	--	--	--	--	Q09920	638	6.91e-72	Iron transport multicopper oxidase fio1 OS=Schizosaccharomyces pombe (strain 972 / ATCC 24843) GN=fio1 PE=3 SV=1	PF00394//PF07732//PF07731	Multicopper oxidase//Multicopper oxidase//Multicopper oxidase	GO:0055114	oxidation-reduction process	GO:0016491//GO:0005507	oxidoreductase activity//copper ion binding	--	--	KOG1263	Multicopper oxidases
c115407_g1	45.5323	20.6358	1.1417	0.00010163	0.0017453	1862	545705229	XP_005704935.1	778	6.4e-96	adenylate kinase [Galdieria sulphuraria]>gi|452821384|gb|EME28415.1| adenylate kinase [Galdieria sulphuraria]	--	--	--	--	--	K00939	adk, AK	adenylate kinase	http://www.genome.jp/dbget-bin/www_bget?ko:K00939	Q5REI7	729	5e-90	Adenylate kinase 2, mitochondrial OS=Pongo abelii GN=AK2 PE=2 SV=3	PF00503//PF05191//PF05496	G-protein alpha subunit//Adenylate kinase, active site lid//Holliday junction DNA helicase ruvB N-terminus	GO:0006281//GO:0007165//GO:0046034//GO:0006144//GO:0006310//GO:0007186	DNA repair//signal transduction//ATP metabolic process//purine nucleobase metabolic process//DNA recombination//G-protein coupled receptor signaling pathway	GO:0019001//GO:0004871//GO:0003924//GO:0004017//GO:0031683//GO:0009378	guanyl nucleotide binding//signal transducer activity//GTPase activity//adenylate kinase activity//G-protein beta/gamma-subunit complex binding//four-way junction helicase activity	GO:0009379//GO:0005657	Holliday junction helicase complex//replication fork	KOG3078	Adenylate kinase
c117157_g12	12.759	0	4.6734	0.00010729	0.0018314	679	226347409	ACO50115.1	813	2.95e-104	elongation factor 1 alpha, partial [Peranema trichophorum]	113472735	DQ848172.1	178	3.32e-86	Escovopsis sp. agh020709-10 esc8 elongation factor 1-alpha (ef1-alpha) gene, partial cds	K03231	EEF1A	elongation factor 1-alpha	http://www.genome.jp/dbget-bin/www_bget?ko:K03231	Q92005	835	3.16e-108	Elongation factor 1-alpha OS=Danio rerio GN=eef1a PE=2 SV=1	PF03144//PF02774	Elongation factor Tu domain 2//Semialdehyde dehydrogenase, dimerisation domain	GO:0000051//GO:0055114//GO:0008652	obsolete urea cycle intermediate metabolic process//oxidation-reduction process//cellular amino acid biosynthetic process	GO:0046983//GO:0016620//GO:0005525//GO:0003942	protein dimerization activity//oxidoreductase activity, acting on the aldehyde or oxo group of donors, NAD or NADP as acceptor//GTP binding//N-acetyl-gamma-glutamyl-phosphate reductase activity	GO:0005737	cytoplasm	KOG0052	Translation elongation factor EF-1 alpha/Tu
c110269_g1	32.4397	11.3853	1.5106	0.00010796	0.0018411	544	--	--	--	--	--	--	--	--	--	--	--	--	--	--	--	--	--	--	--	--	--	--	--	--	--	--	--	--
c122024_g2	15.0106	1.50223	3.3208	0.00011206	0.0019079	3106	219126761	XP_002183618.1	1792	0	predicted protein [Phaeodactylum tricornutum CCAP 1055/1]>gi|217404855|gb|EEC44800.1| predicted protein [Phaeodactylum tricornutum CCAP 1055/1]	--	--	--	--	--	K05641	ABCA1	ATP-binding cassette, subfamily A (ABC1), member 1	http://www.genome.jp/dbget-bin/www_bget?ko:K05641	P41233	857	8.39e-94	ATP-binding cassette sub-family A member 1 OS=Mus musculus GN=Abca1 PE=1 SV=4	PF00005//PF13304//PF02702	ABC transporter//AAA domain, putative AbiEii toxin, Type IV TA system//Osmosensitive K+ channel His kinase sensor domain	GO:0016310//GO:0000160	phosphorylation//phosphorelay signal transduction system	GO:0000155//GO:0005524//GO:0016887//GO:0004673	phosphorelay sensor kinase activity//ATP binding//ATPase activity//protein histidine kinase activity	GO:0009365//GO:0016020	protein histidine kinase complex//membrane	KOG0059	Lipid exporter ABCA1 and related proteins, ABC superfamily
c120740_g1	12.6756	0	4.664	0.0001135	0.0019295	947	397601862	EJK58017.1	920	1.05e-121	hypothetical protein THAOC_21891 [Thalassiosira oceanica]	575476485	XM_006677474.1	73	1.1e-27	Batrachochytrium dendrobatidis JAM81 hypothetical protein (BATDEDRAFT_86861), partial mRNA	K02981	RP-S2e, RPS2	small subunit ribosomal protein S2e	http://www.genome.jp/dbget-bin/www_bget?ko:K02981	P15880	867	6.26e-114	40S ribosomal protein S2 OS=Homo sapiens GN=RPS2 PE=1 SV=2	PF00333//PF03719	Ribosomal protein S5, N-terminal domain//Ribosomal protein S5, C-terminal domain	GO:0006412//GO:0042254	translation//ribosome biogenesis	GO:0003735//GO:0003723	structural constituent of ribosome//RNA binding	GO:0005840	ribosome	KOG0877	40S ribosomal protein S2/30S ribosomal protein S5
c55312_g1	16.8453	2.37194	2.8282	0.00011895	0.0020112	664	397641918	EJK74918.1	132	2.92e-07	hypothetical protein THAOC_03375 [Thalassiosira oceanica]	--	--	--	--	--	--	--	--	--	--	--	--	--	--	--	--	--	--	--	--	--	--	--
c167998_g1	31.9393	11.2272	1.5083	0.0001237	0.0020862	913	--	--	--	--	--	--	--	--	--	--	--	--	--	--	--	--	--	--	--	--	--	--	--	--	--	--	--	--
c121558_g1	13.5096	0.948774	3.8318	0.00012859	0.0021665	3876	219128816	XP_002184600.1	3688	0	predicted protein [Phaeodactylum tricornutum CCAP 1055/1]>gi|217404050|gb|EEC43999.1| predicted protein [Phaeodactylum tricornutum CCAP 1055/1]	--	--	--	--	--	--	--	--	--	Q84M24	940	4.24e-103	ABC transporter A family member 1 OS=Arabidopsis thaliana GN=ABCA1 PE=2 SV=2	PF00005//PF13304	ABC transporter//AAA domain, putative AbiEii toxin, Type IV TA system	--	--	GO:0016887//GO:0005524	ATPase activity//ATP binding	--	--	KOG0059	Lipid exporter ABCA1 and related proteins, ABC superfamily
c114053_g1	50.1189	24.5891	1.0273	0.00013007	0.0021894	1958	546308515	XP_005713708.1	881	4.17e-110	isoprenylcysteine carboxyl methyltransferase [Chondrus crispus]>gi|507110108|emb|CDF33889.1| isoprenylcysteine carboxyl methyltransferase [Chondrus crispus]	--	--	--	--	--	--	--	--	--	--	--	--	--	PF04140//PF02544	Isoprenylcysteine carboxyl methyltransferase (ICMT) family//3-oxo-5-alpha-steroid 4-dehydrogenase	GO:0006629//GO:0006481//GO:0006479	lipid metabolic process//C-terminal protein methylation//protein methylation	GO:0016627//GO:0004671	oxidoreductase activity, acting on the CH-CH group of donors//protein C-terminal S-isoprenylcysteine carboxyl O-methyltransferase activity	GO:0016021//GO:0005737	integral component of membrane//cytoplasm	KOG4650	Predicted steroid reductase
c65626_g1	12.4255	0	4.6352	0.0001344	0.0022566	584	546302824	XP_005711824.1	291	2.97e-27	unnamed protein product [Chondrus crispus]>gi|507108159|emb|CDF32159.1| unnamed protein product [Chondrus crispus]	--	--	--	--	--	--	--	--	--	P32657	151	2.74e-10	Chromo domain-containing protein 1 OS=Saccharomyces cerevisiae (strain ATCC 204508 / S288c) GN=CHD1 PE=1 SV=1	--	--	--	--	--	--	--	--	KOG0384	Chromodomain-helicase DNA-binding protein
c119635_g1	13.9265	1.18597	3.5537	0.00014222	0.002382	298	--	--	--	--	--	--	--	--	--	--	--	--	--	--	--	--	--	--	--	--	--	--	--	--	--	--	--	--
c114724_g1	45.8658	21.5055	1.0927	0.00014519	0.0024277	792	--	--	--	--	--	--	--	--	--	--	--	--	--	--	--	--	--	--	PF08092//PF01136	Magi peptide toxin family//Peptidase family U32	GO:0006508//GO:0006810	proteolysis//transport	GO:0008233//GO:0019871	peptidase activity//sodium channel inhibitor activity	GO:0005576	extracellular region	--	--
c116259_g1	22.1824	5.37639	2.0447	0.00015308	0.0025402	3282	--	--	--	--	--	--	--	--	--	--	--	--	--	--	--	--	--	--	PF07503	HypF finger	--	--	GO:0008270	zinc ion binding	--	--	--	--
c112084_g1	15.4276	1.89755	3.0233	0.00015474	0.0025603	1131	--	--	--	--	--	--	--	--	--	--	--	--	--	--	--	--	--	--	--	--	--	--	--	--	--	--	--	--
c122082_g3	12.0919	0	4.596	0.00016848	0.002774	946	546324169	XP_005718283.1	427	3.19e-49	unnamed protein product [Chondrus crispus]>gi|507114879|emb|CDF38390.1| unnamed protein product [Chondrus crispus]	--	--	--	--	--	--	--	--	--	P10394	187	4.38e-14	Retrovirus-related Pol polyprotein from transposon 412 OS=Drosophila melanogaster GN=POL PE=3 SV=1	PF00665	Integrase core domain	GO:0015074	DNA integration	--	--	--	--	KOG0017	FOG: Transposon-encoded proteins with TYA, reverse transcriptase, integrase domains in various combinations
c117410_g1	28.4368	9.32961	1.6079	0.0001716	0.0028187	2244	--	--	--	--	--	--	--	--	--	--	--	--	--	--	--	--	--	--	PF09230	DNA fragmentation factor 40 kDa	GO:0006309	apoptotic DNA fragmentation	GO:0016787	hydrolase activity	GO:0005634//GO:0005737	nucleus//cytoplasm	--	--
c120511_g1	30.7718	10.9109	1.4958	0.00017702	0.002902	2212	546305174	XP_005712556.1	648	4.86e-75	unnamed protein product [Chondrus crispus]>gi|507108875|emb|CDF32755.1| unnamed protein product [Chondrus crispus]	--	--	--	--	--	K17616	CTDSPL2	CTD small phosphatase-like protein 2	http://www.genome.jp/dbget-bin/www_bget?ko:K17616	O14595	453	2.83e-49	Carboxy-terminal domain RNA polymerase II polypeptide A small phosphatase 2 OS=Homo sapiens GN=CTDSP2 PE=1 SV=2	--	--	--	--	--	--	--	--	KOG1605	TFIIF-interacting CTD phosphatase, including NLI-interacting factor (involved in RNA polymerase II regulation)
c105081_g1	12.0085	0	4.586	0.00017829	0.0029159	1361	168065389	XP_001784635.1	384	5.98e-39	predicted protein [Physcomitrella patens]>gi|162663823|gb|EDQ50567.1| predicted protein [Physcomitrella patens]	564356993	XM_006240456.1	1354	0	PREDICTED: Rattus norvegicus serpin peptidase inhibitor, clade A (alpha-1 antiproteinase, antitrypsin), member 1 (Serpina1), transcript variant X1, mRNA	--	--	--	--	P17475	2036	0	Alpha-1-antiproteinase OS=Rattus norvegicus GN=Serpina1 PE=1 SV=2	PF00311	Phosphoenolpyruvate carboxylase	GO:0006099//GO:0015977//GO:0006094//GO:0019643	tricarboxylic acid cycle//carbon fixation//gluconeogenesis//reductive tricarboxylic acid cycle	GO:0008964	phosphoenolpyruvate carboxylase activity	--	--	KOG2392	Serpin
c98175_g1	12.0085	0	4.586	0.00017829	0.0029159	1452	9230277	AAF85799.1	151	4.48e-10	alpha-2-HS-glycoprotein-like protein [Nicotiana tabacum]	298882635	FQ211020.1	1452	0	Rattus norvegicus TL0ABA18YN18 mRNA sequence >gnl|BL_ORD_ID|8861156 Rattus norvegicus TL0ABA40YM17 mRNA sequence >gnl|BL_ORD_ID|8861156 Rattus norvegicus TL0ABA33YI10 mRNA sequence	--	--	--	--	P24090	1523	0	Alpha-2-HS-glycoprotein OS=Rattus norvegicus GN=Ahsg PE=1 SV=2	PF00031	Cystatin domain	--	--	GO:0004869	cysteine-type endopeptidase inhibitor activity	--	--	--	--
c154444_g1	24.017	6.64142	1.8545	0.00018449	0.0030043	1466	546306569	XP_005713018.1	191	2.43e-13	unnamed protein product [Chondrus crispus]>gi|507109393|emb|CDF33215.1| unnamed protein product [Chondrus crispus]	--	--	--	--	--	--	--	--	--	--	--	--	--	PF04124//PF00170//PF03131//PF07716	Dor1-like family//bZIP transcription factor//bZIP Maf transcription factor//Basic region leucine zipper	GO:0006355	regulation of transcription, DNA-templated	GO:0003677//GO:0003700//GO:0043565	DNA binding//transcription factor activity, sequence-specific DNA binding//sequence-specific DNA binding	GO:0005634//GO:0005667//GO:0017119	nucleus//transcription factor complex//Golgi transport complex	--	--
c118570_g1	42.3634	19.3708	1.1289	0.00019639	0.0031827	1529	546296667	XP_005709940.1	566	2.54e-67	unnamed protein product [Chondrus crispus]>gi|507105951|emb|CDF39646.1| unnamed protein product [Chondrus crispus]	--	--	--	--	--	--	--	--	--	O42901	199	3.89e-16	Uncharacterized protein C119.09c OS=Schizosaccharomyces pombe (strain 972 / ATCC 24843) GN=SPBC119.09c PE=2 SV=3	PF04061	ORMDL family	--	--	--	--	GO:0005789//GO:0016021	endoplasmic reticulum membrane//integral component of membrane	KOG3319	Predicted membrane protein
c111846_g1	11.8417	0	4.5658	0.0001997	0.0032303	1041	761970223	KIZ01059.1	150	1.04e-08	hypothetical protein MNEG_6902 [Monoraphidium neglectum]	--	--	--	--	--	--	--	--	--	--	--	--	--	--	--	--	--	--	--	--	--	--	--
c121814_g1	43.9478	20.6358	1.0906	0.00020351	0.0032872	6485	546308836	XP_005713823.1	1971	0	unnamed protein product [Chondrus crispus]>gi|507110228|emb|CDF34004.1| unnamed protein product [Chondrus crispus]	--	--	--	--	--	--	--	--	--	Q58097	398	1.98e-39	Probable aspartate aminotransferase 2 OS=Methanocaldococcus jannaschii (strain ATCC 43067 / DSM 2661 / JAL-1 / JCM 10045 / NBRC 100440) GN=MJ0684 PE=1 SV=2	PF00202//PF04864//PF05324//PF01212//PF02985//PF00155	Aminotransferase class-III//Allinase//Sperm antigen HE2//Beta-eliminating lyase//HEAT repeat//Aminotransferase class I and II	GO:0009058//GO:0006520	biosynthetic process//cellular amino acid metabolic process	GO:0008483//GO:0016846//GO:0005515//GO:0016829//GO:0030170	transaminase activity//carbon-sulfur lyase activity//protein binding//lyase activity//pyridoxal phosphate binding	GO:0005576	extracellular region	KOG0211	Protein phosphatase 2A regulatory subunit A and related proteins
c168647_g1	11.7583	0	4.5556	0.00021137	0.0034028	702	--	--	--	--	--	--	--	--	--	--	--	--	--	--	--	--	--	--	PF04706	Dickkopf N-terminal cysteine-rich region	GO:0030178//GO:0007275	negative regulation of Wnt signaling pathway//multicellular organismal development	--	--	GO:0005576	extracellular region	--	--
c116714_g1	25.7683	7.90645	1.7045	0.0002183	0.0035031	2361	545709466	XP_005707043.1	197	1.57e-13	hypothetical protein Gasu_21950 [Galdieria sulphuraria]>gi|452823513|gb|EME30523.1| hypothetical protein Gasu_21950 [Galdieria sulphuraria]	--	--	--	--	--	--	--	--	--	--	--	--	--	PF07533	BRK domain	--	--	GO:0005515//GO:0016817	protein binding//hydrolase activity, acting on acid anhydrides	--	--	--	--
c118036_g2	26.0184	8.06458	1.6899	0.00021832	0.0035031	1567	546296378	XP_005709845.1	323	5.67e-32	unnamed protein product [Chondrus crispus]>gi|507105850|emb|CDF39551.1| unnamed protein product [Chondrus crispus]	--	--	--	--	--	--	--	--	--	--	--	--	--	--	--	--	--	--	--	--	--	--	--
c121362_g2	41.863	19.2127	1.1236	0.00022332	0.0035799	1842	546303253	XP_005711966.1	1180	5.6e-152	unnamed protein product [Chondrus crispus]>gi|507108311|emb|CDF32301.1| unnamed protein product [Chondrus crispus]	--	--	--	--	--	--	--	--	--	P0CQ46	227	4.61e-18	Protein SEY1 OS=Cryptococcus neoformans var. neoformans serotype D (strain JEC21 / ATCC MYA-565) GN=SEY1 PE=3 SV=1	PF03193	Protein of unknown function, DUF258	--	--	GO:0003924//GO:0005525	GTPase activity//GTP binding	--	--	--	--
c117572_g2	33.2736	12.9666	1.3596	0.00022671	0.0036291	2484	--	--	--	--	--	--	--	--	--	--	--	--	--	--	--	--	--	--	PF15281	Consortin C-terminus	GO:0042998	positive regulation of Golgi to plasma membrane protein transport	GO:0071253	connexin binding	GO:0005802	trans-Golgi network	--	--
c115886_g1	17.2622	3.08352	2.485	0.00023432	0.0037421	1964	--	--	--	--	--	--	--	--	--	--	--	--	--	--	--	--	--	--	PF02128	Fungalysin metallopeptidase (M36)	--	--	GO:0008270//GO:0004222	zinc ion binding//metalloendopeptidase activity	GO:0005615	extracellular space	--	--
c120475_g1	38.1103	16.5245	1.2056	0.00023896	0.0038073	2123	--	--	--	--	--	--	--	--	--	--	--	--	--	--	--	--	--	--	--	--	--	--	--	--	--	--	--	--
c120628_g1	22.3492	5.92984	1.9142	0.00024299	0.0038624	2904	545713735	XP_005709170.1	391	1.26e-39	hypothetical protein Gasu_00220 [Galdieria sulphuraria]>gi|452825655|gb|EME32650.1| hypothetical protein Gasu_00220 [Galdieria sulphuraria]	--	--	--	--	--	--	--	--	--	P30235	234	1.79e-19	Pseudouridine kinase OS=Escherichia coli (strain K12) GN=psuK PE=1 SV=2	PF04227//PF12549	Indigoidine synthase A like protein//Tyrosine hydroxylase N terminal	GO:0006570//GO:0055114	tyrosine metabolic process//oxidation-reduction process	GO:0004511//GO:0016798	tyrosine 3-monooxygenase activity//hydrolase activity, acting on glycosyl bonds	--	--	KOG3009	Predicted carbohydrate kinase, contains PfkB domain
c116853_g1	28.6036	9.88306	1.5332	0.0002453	0.0038956	1326	546300278	XP_005711068.1	968	1.52e-125	unnamed protein product [Chondrus crispus]>gi|507107261|emb|CDF40774.1| unnamed protein product [Chondrus crispus]	--	--	--	--	--	--	--	--	--	Q987N5	604	3.13e-72	Putative 2-dehydropantoate 2-reductase OS=Rhizobium loti (strain MAFF303099) GN=mll6982 PE=3 SV=1	PF08546//PF02558	Ketopantoate reductase PanE/ApbA C terminal//Ketopantoate reductase PanE/ApbA	GO:0015940//GO:0055114	pantothenate biosynthetic process//oxidation-reduction process	GO:0016491//GO:0008677//GO:0050661	oxidoreductase activity//2-dehydropantoate 2-reductase activity//NADP binding	--	--	--	--
c120044_g3	12.9258	1.1069	3.5457	0.00024979	0.0039594	1108	219112461	XP_002177982.1	379	1.69e-38	predicted protein [Phaeodactylum tricornutum CCAP 1055/1]>gi|217410867|gb|EEC50796.1| predicted protein [Phaeodactylum tricornutum CCAP 1055/1]	--	--	--	--	--	--	--	--	--	--	--	--	--	--	--	--	--	--	--	--	--	--	--
c70055_g1	11.5082	0	4.5246	0.00025069	0.0039719	1203	545713678	XP_005709142.1	1442	0	S-adenosylmethionine synthetase [Galdieria sulphuraria]>gi|452825626|gb|EME32622.1| S-adenosylmethionine synthetase [Galdieria sulphuraria]	452769662	KC543657.1	83	3.88e-33	Leptomonas pyrrhocoris clone C1106o2 hypothetical protein gene, partial cds	K00789	metK	S-adenosylmethionine synthetase	http://www.genome.jp/dbget-bin/www_bget?ko:K00789	Q54F07	1414	0	S-adenosylmethionine synthase OS=Dictyostelium discoideum GN=metK PE=1 SV=1	PF02772//PF02773//PF00438	S-adenosylmethionine synthetase, central domain//S-adenosylmethionine synthetase, C-terminal domain//S-adenosylmethionine synthetase, N-terminal domain	GO:0006555//GO:0006556	methionine metabolic process//S-adenosylmethionine biosynthetic process	GO:0004478	methionine adenosyltransferase activity	--	--	KOG1506	S-adenosylmethionine synthetase
c106515_g1	16.6785	2.84632	2.5508	0.00025224	0.003994	2172	--	--	--	--	--	--	--	--	--	--	--	--	--	--	--	--	--	--	--	--	--	--	--	--	--	--	--	--
c118906_g2	35.3584	14.6269	1.2734	0.00025589	0.0040429	3299	546327532	XP_005719305.1	216	2.25e-15	unnamed protein product [Chondrus crispus]>gi|507115979|emb|CDF39394.1| unnamed protein product [Chondrus crispus]	--	--	--	--	--	--	--	--	--	--	--	--	--	--	--	--	--	--	--	--	--	--	--
c112245_g1	17.846	3.47884	2.3589	0.000263	0.0041476	1996	42567769	NP_196608.2	498	2.03e-54	haloacid dehalogenase-like hydrolase superfamily protein [Arabidopsis thaliana]>gi|50198963|gb|AAT70484.1| At5g10460 [Arabidopsis thaliana]>gi|332004162|gb|AED91545.1| haloacid dehalogenase-like hydrolase superfamily protein [Arabidopsis thaliana]	--	--	--	--	--	--	--	--	--	--	--	--	--	--	--	--	--	--	--	--	--	--	--
c106422_g1	30.6884	11.3853	1.4305	0.00026374	0.0041574	1545	546319445	XP_005717033.1	1003	9.5e-130	unnamed protein product [Chondrus crispus]>gi|507113591|emb|CDF37214.1| unnamed protein product [Chondrus crispus]	--	--	--	--	--	K15281	SLC35D	solute carrier family 35	http://www.genome.jp/dbget-bin/www_bget?ko:K15281	Q5RDC9	331	9.75e-33	UDP-N-acetylglucosamine/UDP-glucose/GDP-mannose transporter OS=Pongo abelii GN=SLC35D2 PE=2 SV=1	PF00892	EamA-like transporter family	--	--	--	--	GO:0016021//GO:0016020	integral component of membrane//membrane	KOG1444	Nucleotide-sugar transporter VRG4/SQV-7
c121959_g5	16.0947	2.60913	2.6249	0.00027033	0.0042474	1497	--	--	--	--	--	--	--	--	--	--	--	--	--	--	--	--	--	--	--	--	--	--	--	--	--	--	--	--
c118996_g1	11.3414	0.474387	4.5794	0.00027097	0.0042556	686	212276074	NP_001130513.1	372	4.15e-41	uncharacterized protein LOC100191612 [Zea mays]>gi|194689350|gb|ACF78759.1| unknown [Zea mays]>gi|195606066|gb|ACG24863.1| 60S ribosomal protein L6 [Zea mays]>gi|223948309|gb|ACN28238.1| unknown [Zea mays]>gi|413922845|gb|AFW62777.1| 60S ribosomal protein L6 [Zea mays]	--	--	--	--	--	K02934	RP-L6e, RPL6	large subunit ribosomal protein L6e	http://www.genome.jp/dbget-bin/www_bget?ko:K02934	P0DJ56	541	1.79e-67	60S ribosomal protein L6 OS=Tetrahymena thermophila (strain SB210) GN=RPL6 PE=1 SV=1	--	--	--	--	--	--	GO:0030529//GO:0043232//GO:0044444	intracellular ribonucleoprotein complex//intracellular non-membrane-bounded organelle//cytoplasmic part	KOG1694	60s ribosomal protein L6
c118631_g1	11.6749	0.632516	4.2062	0.00027338	0.0042875	697	545712373	XP_005708491.1	595	9.47e-75	40S ribosomal protein S9e [Galdieria sulphuraria]>gi|452824972|gb|EME31971.1| 40S ribosomal protein S9e [Galdieria sulphuraria]	145505214	XM_001438537.1	80	1.03e-31	Paramecium tetraurelia hypothetical protein (GSPATT00000890001) partial mRNA	K02997	RP-S9e, RPS9	small subunit ribosomal protein S9e	http://www.genome.jp/dbget-bin/www_bget?ko:K02997	Q9FLF0	585	5.64e-74	40S ribosomal protein S9-2 OS=Arabidopsis thaliana GN=RPS9C PE=2 SV=1	--	--	--	--	--	--	--	--	KOG3301	Ribosomal protein S4
c183223_g1	23.6835	6.87861	1.7837	0.00027814	0.0043581	618	--	--	--	--	--	--	--	--	--	--	--	--	--	--	--	--	--	--	--	--	--	--	--	--	--	--	--	--
c112624_g1	25.1845	7.82739	1.6859	0.00028087	0.0043963	1780	546299552	XP_005710852.1	875	1.23e-103	ABC transporter-like protein [Chondrus crispus]>gi|507107004|emb|CDF40558.1| ABC transporter-like protein [Chondrus crispus]	--	--	--	--	--	--	--	--	--	Q84K47	550	6.43e-59	ABC transporter A family member 2 OS=Arabidopsis thaliana GN=ABCA2 PE=2 SV=1	PF02367//PF00910//PF07728//PF13304//PF02702//PF00005//PF00931//PF01637//PF01465	Threonylcarbamoyl adenosine biosynthesis protein TsaE//RNA helicase//AAA domain (dynein-related subfamily)//AAA domain, putative AbiEii toxin, Type IV TA system//Osmosensitive K+ channel His kinase sensor domain//ABC transporter//NB-ARC domain//Archaeal ATPase//GRIP domain	GO:0000042//GO:0016310//GO:0002949//GO:0000160	protein targeting to Golgi//phosphorylation//tRNA threonylcarbamoyladenosine modification//phosphorelay signal transduction system	GO:0005515//GO:0005524//GO:0003723//GO:0004673//GO:0016887//GO:0003724//GO:0000155//GO:0043531	protein binding//ATP binding//RNA binding//protein histidine kinase activity//ATPase activity//RNA helicase activity//phosphorelay sensor kinase activity//ADP binding	GO:0016020//GO:0009365	membrane//protein histidine kinase complex	KOG0059	Lipid exporter ABCA1 and related proteins, ABC superfamily
c114391_g1	25.7683	8.22271	1.6479	0.00028652	0.0044783	2257	546309763	XP_005714145.1	324	1.32e-31	ArfX1 [Chondrus crispus]>gi|507110569|emb|CDF34326.1| ArfX1 [Chondrus crispus]	--	--	--	--	--	K07950	ARL5B	ADP-ribosylation factor-like protein 5B	http://www.genome.jp/dbget-bin/www_bget?ko:K07950	Q54HK2	253	8.01e-23	ADP-ribosylation factor F OS=Dictyostelium discoideum GN=arrF PE=3 SV=1	PF00503//PF00025//PF08477//PF00071//PF04670//PF01926	G-protein alpha subunit//ADP-ribosylation factor family//Ras of Complex, Roc, domain of DAPkinase//Ras family//Gtr1/RagA G protein conserved region//50S ribosome-binding GTPase	GO:0007165//GO:0007264//GO:0007186	signal transduction//small GTPase mediated signal transduction//G-protein coupled receptor signaling pathway	GO:0005525//GO:0004871//GO:0019001//GO:0031683//GO:0003924	GTP binding//signal transducer activity//guanyl nucleotide binding//G-protein beta/gamma-subunit complex binding//GTPase activity	--	--	KOG0071	GTP-binding ADP-ribosylation factor Arf6 (dArf3)
c108312_g1	24.7676	7.59019	1.7062	0.00028737	0.0044882	1615	--	--	--	--	--	--	--	--	--	--	--	--	--	--	--	--	--	--	--	--	--	--	--	--	--	--	--	--
c114950_g1	19.4304	4.42761	2.1337	0.00029193	0.0045552	2009	546322700	XP_005717868.1	1318	1.96e-173	unnamed protein product [Chondrus crispus]>gi|507114449|emb|CDF37999.1| unnamed protein product [Chondrus crispus]	--	--	--	--	--	--	--	--	--	O53732	605	5.23e-69	Tuberculostearic acid methyltransferase UfaA1 OS=Mycobacterium tuberculosis (strain ATCC 25618 / H37Rv) GN=ufaA1 PE=1 SV=3	PF01135//PF00107//PF09445//PF02390//PF05175//PF01728//PF08241	Protein-L-isoaspartate(D-aspartate) O-methyltransferase (PCMT)//Zinc-binding dehydrogenase//RNA cap guanine-N2 methyltransferase//Putative methyltransferase//Methyltransferase small domain//FtsJ-like methyltransferase//Methyltransferase domain	GO:0009452//GO:0046500//GO:0008152//GO:0032259//GO:0009451//GO:0055114//GO:0006464//GO:0008033//GO:0006400//GO:0001510//GO:0006479	7-methylguanosine RNA capping//S-adenosylmethionine metabolic process//metabolic process//methylation//RNA modification//oxidation-reduction process//cellular protein modification process//tRNA processing//tRNA modification//RNA methylation//protein methylation	GO:0008176//GO:0008168//GO:0004719	tRNA (guanine-N7-)-methyltransferase activity//methyltransferase activity//protein-L-isoaspartate (D-aspartate) O-methyltransferase activity	--	--	KOG1269	SAM-dependent methyltransferases
c106991_g2	28.3534	9.96213	1.509	0.00029725	0.0046319	724	545710193	XP_005707405.1	436	5.9e-50	hypothetical protein Gasu_18980 [Galdieria sulphuraria]>gi|452823878|gb|EME30885.1| hypothetical protein Gasu_18980 [Galdieria sulphuraria]	--	--	--	--	--	--	--	--	--	--	--	--	--	PF00033//PF01292	Cytochrome b/b6/petB//Prokaryotic cytochrome b561	GO:0006118//GO:0022904	obsolete electron transport//respiratory electron transport chain	GO:0009055	electron carrier activity	GO:0016021//GO:0016020	integral component of membrane//membrane	--	--
c70304_g1	16.1781	2.76726	2.5475	0.00031514	0.0048927	346	--	--	--	--	--	--	--	--	--	--	--	--	--	--	--	--	--	--	PF04211	Tetrahydromethanopterin S-methyltransferase, subunit C	GO:0015948//GO:0046656	methanogenesis//folic acid biosynthetic process	GO:0030269	tetrahydromethanopterin S-methyltransferase activity	GO:0016021	integral component of membrane	--	--
c120580_g3	17.846	3.63697	2.2948	0.00031748	0.0049268	1255	--	--	--	--	--	--	--	--	--	--	--	--	--	--	--	--	--	--	--	--	--	--	--	--	--	--	--	--
