# Supplementary material for: Transcriptome analysis of the typical freshwater rhodophytes Sheathia arcuata grown under different light intensities
Source: PLoS One. 2018 May 29;13(5):e0197729. doi: 10.1371/journal.pone.0197729 (PMC5973588; doi:10.1371/journal.pone.0197729)
Supplement: S5 Table — (XLSX) [file pone.0197729.s005.xlsx]

## Sheet: Supplementary Table S7 BATRAvsJ
pathway_term	rich_factor	qvalue	gene_number
Estrogen signaling pathway	0.0184564	0.587464	11
HTLV-I infection	0.0211082	0.587464	8
NOD-like receptor signaling pathway	0.0254237	0.587464	6
Protein processing in endoplasmic reticulum	0.0135135	0.587464	20
ErbB signaling pathway	0.0265957	0.587464	5
Prion diseases	0.026455	0.587464	5
Progesterone-mediated oocyte maturation	0.0224719	0.587464	6
Prostate cancer	0.0196078	0.613129	7
Thyroid hormone synthesis	0.0234742	0.634453	5
Type I diabetes mellitus	0.0340909	0.698183	3
Thyroid hormone signaling pathway	0.0209205	0.782495	5
Ubiquitin mediated proteolysis	0.0150502	0.817618	9
Parkinson"'"s disease	0.0136476	0.827736	11
Cardiac muscle contraction	0.0217391	0.827736	4
Spliceosome	0.0124555	0.827736	14
Influenza A	0.0150215	0.89789	7
Plant-pathogen interaction	0.0141093	0.89789	8
Signaling pathways regulating pluripotency of stem cells	0.0338983	0.89789	2
Prolactin signaling pathway	0.0333333	0.89789	2
DNA replication	0.0222222	0.89789	3
