# Supplementary material for: Transcriptome analysis of the typical freshwater rhodophytes Sheathia arcuata grown under different light intensities
Source: PLoS One. 2018 May 29;13(5):e0197729. doi: 10.1371/journal.pone.0197729 (PMC5973588; doi:10.1371/journal.pone.0197729)
Supplement: S6 Table — (XLSX) [file pone.0197729.s006.xlsx]

## Sheet: Sheet1
geneID	Family
c11983_g1_0	ABI3VP1
c138872_g1_0	Alfin-like
c112312_g2_2	AP2-EREBP
c21822_g1_3	AP2-EREBP
c104759_g1_2	AP2-EREBP
c176732_g1_4	AP2-EREBP
c60743_g1_5	AP2-EREBP
c96452_g1_1	AP2-EREBP
c116409_g1_1	AP2-EREBP
c14505_g1_5	AP2-EREBP
c52437_g1_5	AP2-EREBP
c54000_g1_2	AP2-EREBP
c56464_g1_2	AP2-EREBP
c104759_g2_1	AP2-EREBP
c196303_g1_5	AP2-EREBP
c181658_g1_1	AP2-EREBP
c182704_g1_3	AP2-EREBP
c31872_g1_0	AP2-EREBP
c159896_g1_3	ARF
c32482_g1_3	ARF
c122337_g1_1	ARF
c115900_g1_1	ARID
c168858_g1_1	ARID
c87948_g1_1	ARID
c90083_g1_0	ARID
c120445_g1_0	ARID
c121484_g4_5	ARID
c206318_g1_1	ARID
c139325_g1_0	ARID
c110166_g2_1	ARID
c118605_g2_5	ARID
c102743_g1_2	AUX/IAA
c42819_g1_2	AUX/IAA
c54974_g1_5	AUX/IAA
c85545_g1_5	AUX/IAA
c184020_g1_1	AUX/IAA
c20264_g1_5	AUX/IAA
c93574_g1_5	AUX/IAA
c152488_g1_0	AUX/IAA
c67530_g1_2	AUX/IAA
c186760_g1_3	BBR/BPC
c139151_g1_3	BBR/BPC
c118546_g1_5	bHLH
c138405_g1_3	bHLH
c209981_g1_1	bHLH
c35806_g1_4	bHLH
c130576_g1_0	bHLH
c13692_g1_5	bHLH
c190333_g1_3	bHLH
c21418_g1_3	bHLH
c42279_g1_4	bHLH
c46016_g1_1	bHLH
c89092_g1_1	bHLH
c111366_g2_5	bHLH
c129160_g1_1	bHLH
c107020_g1_0	bHLH
c115921_g2_5	bHLH
c153428_g1_1	bHLH
c28475_g1_0	bHLH
c90225_g1_5	bHLH
c114174_g1_2	BSD
c179513_g1_1	BSD
c7117_g1_4	BSD
c191735_g1_2	BSD
c117227_g2_2	BSD
c117103_g2_2	bZIP
c117457_g1_4	bZIP
c118635_g1_0	bZIP
c118649_g2_5	bZIP
c122162_g1_1	bZIP
c128323_g1_2	bZIP
c130586_g1_1	bZIP
c183569_g1_5	bZIP
c199553_g1_5	bZIP
c212012_g1_2	bZIP
c33038_g1_2	bZIP
c36192_g1_0	bZIP
c58124_g1_2	bZIP
c83785_g1_1	bZIP
c92501_g1_2	bZIP
c105878_g1_0	bZIP
c112924_g1_4	bZIP
c115527_g1_4	bZIP
c137507_g1_5	bZIP
c154444_g1_3	bZIP
c158263_g1_4	bZIP
c165753_g1_4	bZIP
c177404_g1_1	bZIP
c365_g1_5	bZIP
c79689_g1_1	bZIP
c105640_g1_4	bZIP
c108430_g1_1	bZIP
c115788_g1_0	bZIP
c115919_g1_5	bZIP
c120990_g3_4	bZIP
c121648_g5_5	bZIP
c121653_g2_5	bZIP
c122028_g4_2	bZIP
c186569_g1_5	bZIP
c22230_g1_1	bZIP
c28610_g1_5	bZIP
c73889_g1_4	bZIP
c89202_g1_1	bZIP
c109862_g1_0	bZIP
c110081_g1_2	bZIP
c110888_g1_5	bZIP
c112855_g1_0	bZIP
c114965_g1_4	bZIP
c118042_g1_0	bZIP
c120912_g3_1	bZIP
c197445_g1_1	bZIP
c107571_g2_5	bZIP
c11117_g1_0	bZIP
c111985_g1_3	bZIP
c120216_g1_4	bZIP
c120423_g1_2	bZIP
c120553_g1_2	bZIP
c121007_g1_1	bZIP
c121562_g1_2	bZIP
c150008_g1_2	bZIP
c171407_g1_2	bZIP
c173465_g1_2	bZIP
c176429_g1_5	bZIP
c198730_g1_2	bZIP
c205580_g1_4	bZIP
c55858_g1_5	bZIP
c57180_g2_1	bZIP
c65136_g1_5	bZIP
c75505_g1_3	bZIP
c76525_g1_5	bZIP
c80571_g1_0	bZIP
c87923_g1_1	bZIP
c116363_g2_1	C2C2-Dof
c7048_g1_4	C2C2-Dof
c100525_g1_2	C2C2-GATA
c113095_g1_3	C2C2-GATA
c114789_g1_2	C2C2-GATA
c118817_g1_1	C2C2-GATA
c125526_g1_0	C2C2-GATA
c126950_g1_2	C2C2-GATA
c137810_g1_3	C2C2-GATA
c196487_g1_3	C2C2-GATA
c106405_g3_2	C2C2-GATA
c118569_g1_0	C2C2-GATA
c134800_g1_4	C2C2-GATA
c177448_g1_1	C2C2-GATA
c192329_g1_1	C2C2-GATA
c118642_g1_5	C2C2-GATA
c121355_g1_5	C2C2-GATA
c175233_g1_2	C2C2-GATA
c92011_g1_1	C2C2-GATA
c129526_g1_3	C2C2-GATA
c108018_g1_4	C2C2-GATA
c119787_g1_1	C2C2-GATA
c161853_g1_3	C2C2-GATA
c18901_g1_4	C2C2-GATA
c2978_g1_5	C2C2-GATA
c32491_g1_4	C2C2-GATA
c121008_g1_5	C2C2-YABBY
c76885_g1_0	C2C2-YABBY
c107527_g1_2	C2C2-YABBY
c189288_g1_3	C2C2-YABBY
c150215_g1_4	C2C2-YABBY
c92623_g1_5	C2C2-YABBY
c104405_g1_2	C2H2
c107733_g1_3	C2H2
c111160_g1_0	C2H2
c112139_g1_5	C2H2
c112290_g1_5	C2H2
c113803_g1_3	C2H2
c114899_g1_2	C2H2
c116480_g1_3	C2H2
c116607_g1_5	C2H2
c116976_g3_1	C2H2
c117047_g2_4	C2H2
c117165_g1_0	C2H2
c117445_g1_2	C2H2
c117931_g1_4	C2H2
c119098_g1_1	C2H2
c119611_g1_2	C2H2
c119930_g1_1	C2H2
c120034_g1_0	C2H2
c120041_g1_4	C2H2
c121364_g1_4	C2H2
c122881_g1_3	C2H2
c131336_g1_4	C2H2
c136519_g1_0	C2H2
c152745_g1_0	C2H2
c158259_g1_4	C2H2
c159340_g1_0	C2H2
c160846_g1_0	C2H2
c167253_g1_1	C2H2
c170666_g1_4	C2H2
c171103_g1_2	C2H2
c172980_g1_1	C2H2
c182317_g1_3	C2H2
c184150_g1_4	C2H2
c188697_g1_0	C2H2
c192773_g1_4	C2H2
c201125_g1_0	C2H2
c202485_g1_2	C2H2
c202882_g1_5	C2H2
c208388_g1_5	C2H2
c208504_g1_0	C2H2
c35509_g1_5	C2H2
c40059_g1_1	C2H2
c569_g1_3	C2H2
c59638_g1_3	C2H2
c59966_g1_0	C2H2
c68075_g1_0	C2H2
c70049_g1_2	C2H2
c80171_g1_4	C2H2
c88180_g1_5	C2H2
c91840_g1_1	C2H2
c96292_g1_1	C2H2
c104792_g1_0	C2H2
c110684_g1_4	C2H2
c112897_g2_4	C2H2
c112897_g2_5	C2H2
c11316_g1_1	C2H2
c114084_g1_1	C2H2
c115225_g1_4	C2H2
c115620_g1_0	C2H2
c115620_g1_1	C2H2
c116103_g2_1	C2H2
c116103_g2_2	C2H2
c116155_g1_2	C2H2
c117497_g1_3	C2H2
c117770_g1_3	C2H2
c119907_g2_0	C2H2
c119907_g2_2	C2H2
c120529_g1_0	C2H2
c121316_g1_5	C2H2
c121585_g1_5	C2H2
c121729_g2_0	C2H2
c121818_g3_4	C2H2
c130738_g1_2	C2H2
c138094_g1_1	C2H2
c147440_g1_5	C2H2
c148699_g1_3	C2H2
c15382_g1_5	C2H2
c159338_g1_0	C2H2
c162626_g1_0	C2H2
c185416_g1_2	C2H2
c188909_g1_5	C2H2
c193056_g1_3	C2H2
c203627_g1_2	C2H2
c20417_g1_2	C2H2
c209488_g1_0	C2H2
c27487_g1_4	C2H2
c35192_g1_0	C2H2
c43581_g1_3	C2H2
c55954_g1_0	C2H2
c57743_g1_1	C2H2
c61633_g1_4	C2H2
c97349_g1_2	C2H2
c109470_g1_4	C2H2
c110169_g1_1	C2H2
c110726_g1_2	C2H2
c113030_g2_2	C2H2
c113178_g2_4	C2H2
c115220_g1_3	C2H2
c115695_g1_1	C2H2
c116879_g2_4	C2H2
c118149_g2_5	C2H2
c118453_g1_4	C2H2
c118536_g1_4	C2H2
c118899_g1_5	C2H2
c118977_g1_1	C2H2
c120400_g1_0	C2H2
c120918_g1_4	C2H2
c121109_g1_4	C2H2
c121423_g1_4	C2H2
c121524_g1_4	C2H2
c121818_g4_2	C2H2
c121924_g1_1	C2H2
c122001_g5_3	C2H2
c128860_g1_0	C2H2
c12953_g1_0	C2H2
c131249_g1_2	C2H2
c135166_g1_5	C2H2
c155938_g1_3	C2H2
c163914_g1_2	C2H2
c165342_g1_0	C2H2
c168531_g1_4	C2H2
c173481_g1_0	C2H2
c181582_g1_5	C2H2
c183131_g1_1	C2H2
c188177_g1_0	C2H2
c188484_g1_2	C2H2
c191371_g1_0	C2H2
c192115_g1_4	C2H2
c192396_g1_1	C2H2
c201363_g1_3	C2H2
c58939_g1_0	C2H2
c60601_g2_4	C2H2
c63656_g1_5	C2H2
c70448_g1_2	C2H2
c92185_g1_5	C2H2
c109279_g1_3	C2H2
c110848_g2_1	C2H2
c112979_g1_0	C2H2
c113959_g1_3	C2H2
c115100_g1_3	C2H2
c115299_g1_0	C2H2
c115675_g1_0	C2H2
c116006_g2_3	C2H2
c117225_g1_3	C2H2
c119484_g3_4	C2H2
c119622_g1_3	C2H2
c120179_g4_4	C2H2
c121109_g2_3	C2H2
c121561_g1_3	C2H2
c121799_g5_4	C2H2
c122098_g1_3	C2H2
c12821_g1_4	C2H2
c128834_g1_2	C2H2
c137439_g1_4	C2H2
c139518_g1_1	C2H2
c139902_g1_4	C2H2
c143006_g1_3	C2H2
c144471_g1_5	C2H2
c144767_g1_0	C2H2
c147197_g1_1	C2H2
c157700_g1_0	C2H2
c163326_g1_1	C2H2
c174823_g1_0	C2H2
c193155_g1_4	C2H2
c195129_g1_3	C2H2
c206438_g1_3	C2H2
c210834_g1_3	C2H2
c211843_g1_0	C2H2
c32663_g1_1	C2H2
c39676_g1_2	C2H2
c65402_g1_0	C2H2
c91172_g1_3	C2H2
c95222_g1_1	C2H2
c103661_g1_4	C2H2
c111720_g1_4	C2H2
c111988_g1_0	C2H2
c112978_g3_5	C2H2
c113739_g1_4	C2H2
c113992_g1_3	C2H2
c114072_g1_3	C2H2
c114160_g1_3	C2H2
c114529_g1_2	C2H2
c115463_g1_4	C2H2
c115851_g1_2	C2H2
c116559_g1_1	C2H2
c117654_g2_2	C2H2
c117929_g1_0	C2H2
c118477_g2_5	C2H2
c120183_g1_4	C2H2
c120545_g7_2	C2H2
c120941_g3_1	C2H2
c121050_g1_3	C2H2
c121246_g1_1	C2H2
c121443_g4_1	C2H2
c124721_g1_4	C2H2
c126595_g1_1	C2H2
c129549_g1_2	C2H2
c143029_g1_0	C2H2
c143840_g1_4	C2H2
c144558_g1_1	C2H2
c148845_g1_3	C2H2
c149864_g1_4	C2H2
c156819_g1_2	C2H2
c177493_g1_3	C2H2
c179026_g1_4	C2H2
c179799_g1_0	C2H2
c184556_g1_3	C2H2
c192579_g1_5	C2H2
c192913_g1_2	C2H2
c198609_g1_2	C2H2
c210992_g1_5	C2H2
c25781_g1_2	C2H2
c29910_g1_2	C2H2
c33006_g1_2	C2H2
c37327_g1_4	C2H2
c75317_g1_4	C2H2
c80213_g1_2	C2H2
c88169_g1_1	C2H2
c102851_g1_3	C3H
c106857_g1_4	C3H
c110805_g1_3	C3H
c115524_g1_4	C3H
c121098_g2_4	C3H
c121788_g1_0	C3H
c128228_g1_1	C3H
c12981_g1_4	C3H
c130227_g1_1	C3H
c149065_g1_5	C3H
c150039_g1_1	C3H
c172807_g1_5	C3H
c177976_g1_4	C3H
c198892_g1_2	C3H
c20531_g1_1	C3H
c40312_g1_2	C3H
c53892_g1_5	C3H
c57452_g1_2	C3H
c68210_g2_5	C3H
c800_g1_0	C3H
c81613_g1_1	C3H
c89297_g1_1	C3H
c105130_g1_1	C3H
c107502_g1_5	C3H
c115524_g3_2	C3H
c116632_g2_2	C3H
c118582_g2_4	C3H
c125937_g1_0	C3H
c129444_g1_0	C3H
c135827_g1_1	C3H
c137723_g1_0	C3H
c142225_g1_0	C3H
c145985_g1_5	C3H
c147340_g1_0	C3H
c163494_g1_1	C3H
c170454_g1_2	C3H
c172635_g1_0	C3H
c173169_g1_4	C3H
c173598_g1_2	C3H
c17926_g1_4	C3H
c183544_g1_0	C3H
c184435_g1_4	C3H
c185834_g1_3	C3H
c199535_g1_1	C3H
c206795_g1_1	C3H
c33538_g1_0	C3H
c42955_g1_4	C3H
c5245_g1_3	C3H
c62523_g1_5	C3H
c69058_g1_5	C3H
c74482_g1_3	C3H
c104565_g1_0	C3H
c114016_g1_4	C3H
c114276_g2_0	C3H
c116988_g4_0	C3H
c11804_g1_3	C3H
c139436_g1_3	C3H
c143786_g1_1	C3H
c152692_g1_0	C3H
c153587_g1_1	C3H
c15833_g1_0	C3H
c175301_g1_5	C3H
c176195_g1_2	C3H
c176464_g1_5	C3H
c176575_g1_1	C3H
c184991_g1_3	C3H
c197360_g1_2	C3H
c20273_g1_1	C3H
c206271_g1_1	C3H
c29905_g1_5	C3H
c3057_g1_1	C3H
c30957_g1_1	C3H
c88200_g1_5	C3H
c88200_g2_4	C3H
c89185_g1_3	C3H
c95779_g1_3	C3H
c10210_g1_2	C3H
c113018_g1_3	C3H
c116288_g3_4	C3H
c11715_g1_0	C3H
c117872_g1_1	C3H
c119333_g1_1	C3H
c120181_g1_2	C3H
c121677_g1_4	C3H
c121788_g3_4	C3H
c126958_g1_0	C3H
c137000_g1_5	C3H
c138784_g1_0	C3H
c141205_g1_0	C3H
c144514_g1_4	C3H
c150168_g1_3	C3H
c151797_g1_0	C3H
c159481_g1_1	C3H
c179301_g1_1	C3H
c185266_g1_5	C3H
c186237_g1_5	C3H
c206192_g1_4	C3H
c211619_g1_2	C3H
c33425_g1_4	C3H
c36878_g1_3	C3H
c67189_g1_3	C3H
c67283_g1_5	C3H
c80827_g1_1	C3H
c109722_g1_1	C3H
c116632_g3_1	C3H
c119276_g1_5	C3H
c121135_g1_0	C3H
c121135_g1_1	C3H
c131633_g1_4	C3H
c139514_g1_1	C3H
c143013_g1_3	C3H
c149071_g1_4	C3H
c150393_g1_3	C3H
c153873_g1_4	C3H
c154338_g1_2	C3H
c154732_g1_2	C3H
c157228_g1_1	C3H
c158682_g1_1	C3H
c177364_g1_4	C3H
c183449_g1_3	C3H
c185137_g1_2	C3H
c197911_g1_0	C3H
c210911_g1_4	C3H
c38129_g1_5	C3H
c52874_g1_0	C3H
c57852_g1_4	C3H
c65187_g1_3	C3H
c67339_g1_0	C3H
c67961_g1_5	C3H
c72378_g1_0	C3H
c76122_g1_3	C3H
c79795_g1_1	C3H
c85333_g1_0	C3H
c936_g1_2	C3H
c94384_g1_0	C3H
c111494_g2_3	CCAAT
c115558_g1_3	CCAAT
c115570_g1_3	CCAAT
c118069_g1_5	CCAAT
c119723_g1_1	CCAAT
c78383_g1_3	CCAAT
c99428_g1_1	CCAAT
c102651_g1_2	CCAAT
c144080_g1_3	CCAAT
c171878_g1_2	CCAAT
c189437_g1_4	CCAAT
c21557_g1_0	CCAAT
c29236_g1_1	CCAAT
c53428_g1_2	CCAAT
c64197_g1_2	CCAAT
c105998_g1_3	CCAAT
c107673_g2_3	CCAAT
c112135_g1_2	CCAAT
c115036_g1_3	CCAAT
c118607_g2_4	CCAAT
c27697_g1_0	CCAAT
c113456_g1_5	CCAAT
c115656_g1_5	CCAAT
c164647_g1_0	CCAAT
c184195_g1_1	CCAAT
c194152_g1_5	CCAAT
c202528_g1_4	CCAAT
c207673_g1_2	CCAAT
c41980_g1_0	CCAAT
c99363_g1_4	CCAAT
c101326_g1_2	CCAAT
c107673_g1_3	CCAAT
c108728_g1_4	CCAAT
c109407_g1_1	CCAAT
c112993_g1_0	CCAAT
c114686_g1_5	CCAAT
c118139_g2_4	CCAAT
c147956_g1_3	CCAAT
c176911_g1_1	CCAAT
c3258_g1_2	CCAAT
c41926_g1_0	CCAAT
c70795_g1_1	CCAAT
c94429_g1_3	CCAAT
c30666_g1_0	Coactivator p15
c125037_g1_2	Coactivator p15
c174585_g1_1	Coactivator p15
c177774_g1_1	Coactivator p15
c203478_g1_3	CPP
c37129_g1_3	CPP
c90122_g1_1	CPP
c115446_g1_5	CPP
c156147_g1_0	CPP
c178116_g1_1	CPP
c121907_g1_0	CPP
c131479_g1_5	CSD
c136154_g1_3	CSD
c181150_g1_3	CSD
c71861_g1_4	CSD
c115745_g1_2	CSD
c119259_g3_3	CSD
c196829_g1_0	CSD
c201165_g1_1	CSD
c207864_g1_1	CSD
c28242_g1_0	CSD
c68294_g1_2	CSD
c87606_g1_1	CSD
c101288_g1_0	CSD
c106379_g1_1	CSD
c113199_g1_1	CSD
c145121_g1_4	CSD
c103023_g1_1	CSD
c11714_g1_3	CSD
c11902_g1_0	CSD
c119259_g4_5	CSD
c158421_g1_2	CSD
c168019_g1_0	CSD
c183046_g1_0	CSD
c19775_g1_0	CSD
c40763_g1_5	CSD
c52962_g1_1	CSD
c109202_g1_4	CSD
c149734_g1_4	CSD
c17735_g1_4	CSD
c191402_g1_2	CSD
c2097_g1_1	CSD
c93367_g2_3	CSD
c15556_g1_1	DDT
c72540_g1_4	DDT
c121851_g1_3	DDT
c104114_g1_4	E2F-DP
c110315_g1_2	E2F-DP
c118578_g1_5	E2F-DP
c121333_g5_3	E2F-DP
c134064_g1_2	E2F-DP
c153996_g1_5	E2F-DP
c114861_g1_2	E2F-DP
c119931_g1_2	E2F-DP
c33741_g1_3	E2F-DP
c121193_g1_2	E2F-DP
c42158_g1_5	EIL
c106299_g1_3	EIL
c40644_g1_2	EIL
c118318_g1_3	FHA
c152770_g1_5	FHA
c175919_g1_2	FHA
c115159_g2_1	FHA
c121549_g1_5	FHA
c13234_g1_2	FHA
c139908_g1_0	FHA
c145850_g1_4	FHA
c98022_g1_4	FHA
c121103_g1_3	FHA
c138507_g1_3	FHA
c161121_g1_0	FHA
c194615_g1_4	FHA
c116729_g1_0	FHA
c145785_g1_4	FHA
c16868_g1_1	FHA
c186996_g1_2	FHA
c106088_g1_4	FHA
c113021_g1_4	FHA
c120334_g1_3	FHA
c163622_g1_3	FHA
c1640_g1_2	FHA
c113233_g3_2	G2-like
c122059_g4_4	G2-like
c25916_g1_1	G2-like
c3653_g1_5	G2-like
c111499_g1_4	G2-like
c111874_g1_4	G2-like
c120835_g2_1	G2-like
c121890_g1_5	G2-like
c40862_g1_3	G2-like
c107576_g1_5	G2-like
c151197_g1_5	G2-like
c122756_g1_4	G2-like
c182703_g1_1	G2-like
c194963_g1_2	G2-like
c63885_g1_4	G2-like
c89313_g1_4	G2-like
c142928_g1_5	GeBP
c114170_g1_3	GNAT
c116901_g1_3	GNAT
c117060_g1_1	GNAT
c120404_g1_2	GNAT
c140594_g1_4	GNAT
c14538_g1_2	GNAT
c165630_g1_1	GNAT
c21546_g1_4	GNAT
c47107_g1_5	GNAT
c101473_g1_3	GNAT
c128230_g1_5	GNAT
c128784_g1_1	GNAT
c131158_g1_3	GNAT
c133587_g1_3	GNAT
c14850_g1_0	GNAT
c179429_g1_5	GNAT
c203632_g1_3	GNAT
c33069_g1_2	GNAT
c44389_g1_5	GNAT
c70336_g1_0	GNAT
c87652_g1_4	GNAT
c89232_g1_0	GNAT
c94615_g1_1	GNAT
c96539_g1_2	GNAT
c10519_g1_2	GNAT
c113571_g2_3	GNAT
c11524_g1_0	GNAT
c117245_g1_0	GNAT
c117902_g1_5	GNAT
c120431_g1_3	GNAT
c120663_g2_5	GNAT
c121390_g1_5	GNAT
c129601_g1_5	GNAT
c146716_g1_5	GNAT
c152859_g1_0	GNAT
c182325_g1_5	GNAT
c194274_g1_2	GNAT
c211964_g1_2	GNAT
c34558_g1_2	GNAT
c113406_g1_1	GNAT
c116742_g1_2	GNAT
c121716_g2_5	GNAT
c122139_g2_4	GNAT
c127748_g1_1	GNAT
c156051_g1_0	GNAT
c181550_g1_4	GNAT
c190425_g1_1	GNAT
c195472_g1_0	GNAT
c196003_g1_2	GNAT
c68454_g1_1	GNAT
c70153_g1_3	GNAT
c105138_g1_3	GNAT
c116720_g1_0	GNAT
c120534_g2_3	GNAT
c122139_g1_4	GNAT
c167292_g1_3	GNAT
c187567_g1_2	GNAT
c70412_g1_0	GNAT
c152868_g1_4	GRAS
c212051_g1_5	GRAS
c169243_g1_5	GRAS
c165289_g1_4	GRAS
c192294_g1_5	GRAS
c151326_g1_1	GRAS
c29802_g1_5	GRAS
c93273_g1_1	GRAS
c116422_g1_2	HB
c121933_g1_3	HB
c122007_g1_3	HB
c159421_g1_3	HB
c176503_g1_4	HB
c118046_g1_2	HB
c120778_g2_2	HB
c135429_g1_5	HB
c143081_g1_3	HB
c36771_g1_5	HB
c100261_g1_5	HB
c122220_g1_3	HB
c122220_g1_5	HB
c40613_g1_2	HB
c104358_g1_2	HB
c120899_g1_2	HB
c91001_g1_2	HB
c107758_g2_0	HMG
c116390_g1_5	HMG
c1547_g1_2	HMG
c18257_g1_2	HMG
c196166_g1_0	HMG
c212093_g1_1	HMG
c23776_g1_4	HMG
c29648_g1_3	HMG
c83860_g1_0	HMG
c131595_g1_5	HMG
c152254_g1_5	HMG
c170624_g1_5	HMG
c183833_g1_0	HMG
c201830_g1_4	HMG
c7730_g1_2	HMG
c97597_g1_0	HMG
c106846_g1_5	HMG
c107001_g1_1	HMG
c111197_g1_4	HMG
c113652_g2_1	HMG
c114552_g1_2	HMG
c114829_g1_0	HMG
c124107_g1_1	HMG
c139950_g1_1	HMG
c140766_g1_3	HMG
c150320_g1_1	HMG
c204130_g1_4	HMG
c206254_g1_0	HMG
c88943_g1_1	HMG
c104467_g1_0	HMG
c107874_g2_2	HMG
c117953_g1_4	HMG
c178940_g1_0	HMG
c197502_g1_5	HMG
c203753_g1_3	HMG
c205521_g1_3	HMG
c33512_g1_1	HMG
c58187_g1_2	HMG
c61695_g1_1	HMG
c91297_g1_0	HMG
c98561_g1_0	HMG
c102330_g1_1	HMG
c103889_g1_4	HMG
c108871_g1_2	HMG
c111455_g1_2	HMG
c112224_g1_0	HMG
c115251_g1_1	HMG
c117471_g1_5	HMG
c133307_g1_0	HMG
c169374_g1_1	HMG
c176319_g1_2	HMG
c188993_g1_1	HMG
c41845_g1_2	HMG
c60727_g2_0	HMG
c84353_g2_0	HMG
c90277_g1_1	HMG
c91983_g1_2	HMG
c131705_g1_2	HRT
c111268_g1_3	HSF
c146830_g1_0	HSF
c39804_g1_2	HSF
c53537_g1_4	HSF
c95471_g1_4	HSF
c110911_g1_4	HSF
c114071_g1_3	HSF
c117765_g1_0	HSF
c120048_g2_1	HSF
c120315_g2_0	HSF
c120764_g1_4	HSF
c121379_g3_3	HSF
c132987_g1_2	HSF
c159576_g1_4	HSF
c17881_g1_1	HSF
c208505_g1_1	HSF
c70404_g1_0	HSF
c101002_g1_5	HSF
c103524_g1_4	HSF
c109771_g2_5	HSF
c119617_g3_4	HSF
c121273_g1_2	HSF
c154987_g1_3	HSF
c16986_g1_1	HSF
c205212_g1_0	HSF
c2835_g1_2	HSF
c53390_g1_3	HSF
c111805_g1_5	HSF
c116465_g2_4	HSF
c119422_g1_4	HSF
c120381_g1_0	HSF
c189522_g1_1	HSF
c205941_g1_4	HSF
c51093_g1_1	HSF
c71073_g1_0	HSF
c108024_g1_4	HSF
c117718_g2_1	HSF
c119188_g1_1	HSF
c120714_g2_4	HSF
c120876_g1_0	HSF
c121297_g2_0	HSF
c176288_g1_4	HSF
c59117_g1_0	HSF
c84561_g1_4	HSF
c60550_g1_4	IWS1
c131202_g1_1	IWS1
c122310_g1_3	IWS1
c13296_g1_4	IWS1
c151819_g1_5	IWS1
c154464_g1_5	IWS1
c184047_g1_1	IWS1
c34351_g1_2	IWS1
c119296_g1_2	Jumonji
c187029_g1_0	Jumonji
c200623_g1_3	Jumonji
c66317_g1_3	Jumonji
c68047_g1_2	Jumonji
c113712_g1_1	Jumonji
c116789_g1_0	Jumonji
c119378_g1_0	Jumonji
c154252_g1_5	Jumonji
c177658_g1_1	Jumonji
c195464_g1_2	Jumonji
c199431_g1_4	Jumonji
c63081_g1_1	Jumonji
c69730_g1_4	Jumonji
c101306_g1_4	Jumonji
c10771_g1_4	Jumonji
c127363_g1_2	Jumonji
c138783_g1_1	Jumonji
c145360_g1_1	Jumonji
c189105_g1_2	Jumonji
c99527_g2_3	Jumonji
c167557_g1_4	Jumonji
c187189_g1_4	Jumonji
c195139_g1_2	Jumonji
c204985_g1_1	Jumonji
c157150_g1_0	LIM
c179041_g1_1	LIM
c81038_g1_5	LIM
c100157_g1_4	LIM
c121587_g2_5	LIM
c98401_g1_2	LIM
c102006_g1_3	LIM
c114246_g2_5	LIM
c42745_g1_5	LIM
c88558_g1_1	LIM
c154386_g1_0	LIM
c57911_g1_3	LIM
c81038_g2_3	LIM
c67882_g1_4	LOB
c191079_g1_0	LUG
c45950_g1_0	MADS
c56092_g1_1	MADS
c70646_g1_1	MADS
c71556_g1_2	MADS
c100900_g1_1	MADS
c100900_g2_0	MADS
c100900_g3_0	MADS
c70646_g2_0	MADS
c115465_g1_5	MADS
c119388_g1_1	MADS
c206451_g1_1	MADS
c99770_g1_2	MADS
c128159_g1_2	MADS
c196229_g1_2	MADS
c109045_g1_1	MBF1
c205928_g1_3	MBF1
c68826_g1_1	MBF1
c113146_g1_4	MBF1
c109585_g1_1	MBF1
c171846_g1_3	MBF1
c38627_g1_4	MBF1
c72127_g1_3	MBF1
c94498_g1_1	MBF1
c120068_g1_0	MED6
c12185_g1_1	MED6
c35110_g1_2	MED7
c108712_g1_5	MED7
c206926_g1_3	MED7
c105170_g1_0	mTERF
c119847_g2_5	mTERF
c119847_g1_0	mTERF
c120067_g2_5	mTERF
c104214_g1_1	MYB
c105963_g1_4	MYB
c113233_g1_3	MYB
c113873_g3_4	MYB
c115134_g1_5	MYB
c118277_g1_3	MYB
c119442_g2_0	MYB
c120495_g2_5	MYB
c120778_g1_4	MYB
c120884_g1_5	MYB
c129292_g1_4	MYB
c157648_g1_2	MYB
c171284_g1_4	MYB
c179962_g1_0	MYB
c196880_g1_4	MYB
c202568_g1_2	MYB
c203352_g1_4	MYB
c66147_g1_2	MYB
c70777_g1_2	MYB
c73434_g1_1	MYB
c81099_g1_5	MYB
c114669_g1_4	MYB
c116024_g1_3	MYB
c120884_g2_2	MYB
c121781_g2_1	MYB
c121989_g1_4	MYB
c127723_g1_1	MYB
c147762_g1_5	MYB
c155863_g1_5	MYB
c162008_g1_3	MYB
c163446_g1_1	MYB
c177212_g1_4	MYB
c308_g1_3	MYB
c55229_g1_3	MYB
c76358_g1_5	MYB
c102078_g1_1	MYB
c102930_g1_5	MYB
c111738_g1_2	MYB
c113081_g1_5	MYB
c118759_g1_5	MYB
c119156_g1_1	MYB
c119435_g1_1	MYB
c119976_g1_2	MYB
c120402_g2_4	MYB
c120472_g2_3	MYB
c121888_g1_0	MYB
c122155_g2_4	MYB
c129210_g1_4	MYB
c154919_g1_1	MYB
c157223_g1_3	MYB
c163374_g1_0	MYB
c170545_g1_5	MYB
c20454_g1_3	MYB
c209385_g1_4	MYB
c50410_g1_3	MYB
c90419_g1_4	MYB
c96373_g1_1	MYB
c102513_g1_0	MYB
c116460_g1_4	MYB
c117722_g1_3	MYB
c118747_g1_1	MYB
c120052_g2_5	MYB
c120751_g1_2	MYB
c122001_g3_2	MYB
c141910_g1_5	MYB
c167995_g1_0	MYB
c174771_g1_4	MYB
c197070_g1_3	MYB
c206089_g1_0	MYB
c211869_g1_0	MYB
c46273_g1_0	MYB
c5042_g1_0	MYB
c66147_g2_2	MYB
c98024_g2_2	MYB
c99014_g1_2	MYB
c99316_g1_5	MYB
c101363_g1_0	MYB
c118854_g2_3	MYB
c120175_g2_0	MYB
c120766_g2_1	MYB
c13443_g1_4	MYB
c141362_g1_1	MYB
c149958_g1_5	MYB
c160214_g1_5	MYB
c166869_g1_2	MYB
c199246_g1_5	MYB
c200586_g1_5	MYB
c25114_g1_3	MYB
c25114_g1_5	MYB
c41660_g1_1	MYB
c13552_g1_1	NAC
c138490_g1_4	NAC
c148805_g1_1	NAC
c93815_g1_5	NAC
c108861_g1_5	NAC
c115037_g1_3	NAC
c120394_g1_5	NAC
c206261_g1_4	NAC
c66674_g1_3	NAC
c127227_g1_0	NAC
c168111_g1_3	NAC
c79366_g1_2	NAC
c120655_g1_4	NAC
c119179_g1_1	NAC
c202861_g1_0	OFP
c102006_g2_4	Orphans
c109749_g1_1	Orphans
c113679_g1_1	Orphans
c115708_g1_4	Orphans
c116342_g1_0	Orphans
c116993_g1_2	Orphans
c118671_g1_0	Orphans
c125258_g1_4	Orphans
c12607_g1_3	Orphans
c129206_g1_3	Orphans
c134432_g1_3	Orphans
c141067_g1_3	Orphans
c145592_g1_4	Orphans
c152389_g1_3	Orphans
c154724_g1_0	Orphans
c161470_g1_2	Orphans
c168856_g1_0	Orphans
c172696_g1_3	Orphans
c184370_g1_3	Orphans
c186113_g1_0	Orphans
c189412_g1_5	Orphans
c196217_g1_3	Orphans
c198128_g1_2	Orphans
c199060_g1_0	Orphans
c200446_g1_2	Orphans
c202396_g1_3	Orphans
c208927_g1_2	Orphans
c209452_g1_0	Orphans
c210105_g1_0	Orphans
c28079_g1_1	Orphans
c35694_g1_3	Orphans
c44380_g1_1	Orphans
c46781_g1_1	Orphans
c52408_g1_1	Orphans
c58702_g1_0	Orphans
c65181_g1_2	Orphans
c67217_g1_2	Orphans
c69245_g1_0	Orphans
c73699_g1_4	Orphans
c77696_g1_2	Orphans
c86008_g1_1	Orphans
c92539_g1_2	Orphans
c103682_g1_3	Orphans
c104562_g1_2	Orphans
c114023_g1_0	Orphans
c121191_g1_1	Orphans
c123734_g1_2	Orphans
c140981_g1_0	Orphans
c145759_g1_0	Orphans
c150022_g1_1	Orphans
c160878_g1_3	Orphans
c166586_g1_5	Orphans
c167017_g1_2	Orphans
c175322_g1_4	Orphans
c178939_g1_4	Orphans
c193651_g1_4	Orphans
c194312_g1_5	Orphans
c194577_g1_5	Orphans
c205243_g1_2	Orphans
c209167_g1_0	Orphans
c209965_g1_5	Orphans
c212372_g1_3	Orphans
c2855_g1_4	Orphans
c52727_g1_2	Orphans
c60911_g1_5	Orphans
c63682_g1_4	Orphans
c63793_g1_1	Orphans
c67792_g1_3	Orphans
c81093_g1_3	Orphans
c81722_g1_1	Orphans
c92917_g1_1	Orphans
c93606_g1_1	Orphans
c94869_g1_3	Orphans
c10063_g1_3	Orphans
c103683_g1_2	Orphans
c104900_g1_2	Orphans
c107823_g1_5	Orphans
c115380_g1_5	Orphans
c115708_g2_3	Orphans
c121266_g2_5	Orphans
c121421_g2_2	Orphans
c121606_g2_4	Orphans
c125571_g1_4	Orphans
c129637_g1_2	Orphans
c136397_g1_4	Orphans
c147730_g1_0	Orphans
c150058_g1_4	Orphans
c151163_g1_4	Orphans
c158974_g1_3	Orphans
c160757_g1_3	Orphans
c167362_g1_2	Orphans
c169818_g1_3	Orphans
c172814_g1_5	Orphans
c17442_g1_0	Orphans
c176819_g1_0	Orphans
c178194_g1_0	Orphans
c182221_g1_0	Orphans
c185246_g1_0	Orphans
c185799_g1_0	Orphans
c186081_g1_0	Orphans
c188674_g1_1	Orphans
c194565_g1_2	Orphans
c201708_g1_4	Orphans
c205183_g1_2	Orphans
c33922_g1_1	Orphans
c45186_g1_4	Orphans
c56513_g1_3	Orphans
c57307_g1_1	Orphans
c6445_g1_1	Orphans
c94571_g1_0	Orphans
c96317_g2_1	Orphans
c108642_g1_3	Orphans
c118323_g1_1	Orphans
c118556_g1_1	Orphans
c120662_g2_0	Orphans
c12546_g1_4	Orphans
c126383_g1_0	Orphans
c128547_g1_3	Orphans
c130066_g1_2	Orphans
c136051_g1_0	Orphans
c141121_g1_0	Orphans
c143263_g1_4	Orphans
c156736_g1_5	Orphans
c16285_g1_1	Orphans
c165558_g1_2	Orphans
c165934_g1_2	Orphans
c169776_g1_4	Orphans
c172687_g1_0	Orphans
c178113_g1_2	Orphans
c194601_g1_4	Orphans
c201538_g1_4	Orphans
c206677_g1_5	Orphans
c210515_g1_1	Orphans
c212229_g1_2	Orphans
c21724_g1_0	Orphans
c22809_g1_0	Orphans
c23165_g1_0	Orphans
c25289_g1_5	Orphans
c28765_g1_1	Orphans
c29804_g1_2	Orphans
c34653_g1_5	Orphans
c36383_g1_5	Orphans
c36575_g1_4	Orphans
c45697_g1_0	Orphans
c49965_g1_3	Orphans
c71722_g1_4	Orphans
c76541_g1_1	Orphans
c76541_g2_3	Orphans
c94521_g1_0	Orphans
c96317_g1_0	Orphans
c105516_g1_3	Orphans
c112730_g1_1	Orphans
c115343_g1_2	Orphans
c115414_g1_5	Orphans
c118525_g1_1	Orphans
c121859_g1_2	Orphans
c122208_g3_1	Orphans
c130384_g1_1	Orphans
c135389_g1_5	Orphans
c140967_g1_1	Orphans
c143149_g1_0	Orphans
c143928_g1_1	Orphans
c1465_g1_0	Orphans
c148101_g1_4	Orphans
c162234_g1_5	Orphans
c163270_g1_5	Orphans
c164809_g1_4	Orphans
c168027_g1_1	Orphans
c173032_g1_5	Orphans
c176992_g1_4	Orphans
c180373_g1_2	Orphans
c184098_g1_2	Orphans
c185336_g1_0	Orphans
c19158_g1_5	Orphans
c202287_g1_3	Orphans
c208576_g1_1	Orphans
c212226_g1_3	Orphans
c24184_g1_5	Orphans
c3960_g1_2	Orphans
c54871_g1_3	Orphans
c6487_g1_0	Orphans
c65427_g1_0	Orphans
c72278_g1_1	Orphans
c106169_g1_2	PHD
c113657_g1_4	PHD
c139522_g1_5	PHD
c183519_g1_0	PHD
c192235_g1_0	PHD
c54022_g1_2	PHD
c79729_g1_2	PHD
c103398_g1_0	PHD
c154203_g1_3	PHD
c158031_g1_0	PHD
c181779_g1_1	PHD
c190671_g1_5	PHD
c190906_g1_1	PHD
c192234_g1_2	PHD
c208195_g1_0	PHD
c97208_g1_4	PHD
c110581_g1_1	PHD
c123341_g1_2	PHD
c134736_g1_2	PHD
c161160_g1_1	PHD
c181876_g1_5	PHD
c11679_g1_2	PHD
c121614_g1_1	PHD
c123454_g1_5	PHD
c167472_g1_1	PHD
c189491_g1_1	PHD
c191691_g1_2	PHD
c191704_g1_0	PHD
c84268_g1_1	PHD
c104443_g1_2	PHD
c121260_g2_2	PHD
c133945_g1_5	PHD
c183597_g1_1	PHD
c97771_g1_3	PHD
c114403_g1_2	PLATZ
c116532_g1_4	RB
c91_g1_4	RB
c102236_g1_1	Rcd1-like
c147437_g1_4	Rcd1-like
c161837_g1_4	Rcd1-like
c171261_g1_3	Rcd1-like
c189741_g1_5	Rcd1-like
c102097_g1_0	Rcd1-like
c125017_g1_3	Rcd1-like
c162543_g1_0	Rcd1-like
c57283_g1_1	Rcd1-like
c173995_g1_4	Rcd1-like
c113169_g1_4	RWP-RK
c120640_g2_1	RWP-RK
c101350_g1_0	RWP-RK
c117553_g1_2	RWP-RK
c144996_g1_3	RWP-RK
c110460_g1_4	RWP-RK
c196147_g1_4	RWP-RK
c121424_g1_3	RWP-RK
c163180_g1_5	RWP-RK
c25147_g1_5	RWP-RK
c131627_g1_2	S1Fa-like
c38500_g1_0	SBP
c116769_g1_4	SET
c120132_g1_3	SET
c139783_g1_2	SET
c187023_g1_0	SET
c101719_g1_0	SET
c119850_g1_3	SET
c120221_g1_4	SET
c129857_g1_5	SET
c139184_g1_2	SET
c145025_g1_4	SET
c204796_g1_1	SET
c206067_g1_5	SET
c111283_g1_2	SET
c118846_g1_3	SET
c121888_g1_4	SET
c127478_g1_4	SET
c132273_g1_2	SET
c136049_g1_4	SET
c145467_g1_1	SET
c169710_g1_4	SET
c58876_g1_1	SET
c69387_g1_1	SET
c114447_g1_3	SET
c115148_g1_0	SET
c119483_g2_3	SET
c121712_g1_0	SET
c127592_g1_0	SET
c131031_g1_1	SET
c144059_g1_4	SET
c200481_g1_0	SET
c87236_g1_3	SET
c97229_g1_1	SET
c151092_g1_0	SET
c195009_g1_4	SET
c23507_g1_1	SET
c74929_g1_3	SET
c115175_g1_2	Sigma70-like
c11916_g1_4	Sigma70-like
c120244_g1_0	Sigma70-like
c114645_g1_2	Sigma70-like
c117635_g1_4	Sigma70-like
c10883_g1_2	Sigma70-like
c120084_g1_3	Sigma70-like
c114698_g1_4	SNF2
c115455_g1_5	SNF2
c116135_g1_3	SNF2
c118261_g2_0	SNF2
c118386_g1_2	SNF2
c120126_g2_2	SNF2
c120146_g1_3	SNF2
c122240_g1_1	SNF2
c122240_g1_2	SNF2
c129803_g1_1	SNF2
c135684_g1_3	SNF2
c138151_g1_1	SNF2
c140847_g1_4	SNF2
c154078_g1_0	SNF2
c186463_g1_0	SNF2
c209203_g1_3	SNF2
c101722_g1_4	SNF2
c119755_g1_3	SNF2
c119755_g3_4	SNF2
c120082_g3_2	SNF2
c122066_g5_4	SNF2
c13659_g1_3	SNF2
c146651_g1_2	SNF2
c155518_g1_1	SNF2
c16103_g1_0	SNF2
c191452_g1_5	SNF2
c201375_g1_4	SNF2
c205664_g1_5	SNF2
c209394_g1_1	SNF2
c109464_g1_5	SNF2
c113505_g1_4	SNF2
c114774_g1_5	SNF2
c118017_g5_1	SNF2
c118058_g1_5	SNF2
c119163_g1_1	SNF2
c121003_g2_4	SNF2
c121422_g1_1	SNF2
c121483_g4_3	SNF2
c121909_g3_0	SNF2
c121948_g1_2	SNF2
c163862_g1_4	SNF2
c166487_g1_1	SNF2
c176251_g1_4	SNF2
c18135_g1_0	SNF2
c188441_g1_1	SNF2
c198374_g1_2	SNF2
c21300_g1_0	SNF2
c102885_g2_1	SNF2
c114307_g2_2	SNF2
c118027_g3_3	SNF2
c121033_g2_0	SNF2
c121039_g1_2	SNF2
c122056_g2_4	SNF2
c130349_g1_5	SNF2
c137004_g1_2	SNF2
c160207_g1_4	SNF2
c185083_g1_5	SNF2
c59644_g1_5	SNF2
c98410_g1_1	SNF2
c109906_g1_5	SNF2
c109906_g2_2	SNF2
c114575_g2_3	SNF2
c115455_g2_0	SNF2
c118017_g1_3	SNF2
c118027_g2_5	SNF2
c120659_g1_5	SNF2
c121033_g1_3	SNF2
c121442_g1_4	SNF2
c121909_g2_2	SNF2
c122143_g4_3	SNF2
c123592_g1_5	SNF2
c139131_g1_0	SNF2
c156064_g1_0	SNF2
c166192_g1_5	SNF2
c174911_g1_0	SNF2
c176197_g1_0	SNF2
c195062_g1_1	SNF2
c200310_g1_5	SNF2
c146166_g1_3	SOH1
c139576_g1_3	SOH1
c118799_g1_3	SOH1
c112368_g1_2	SWI/SNF-BAF60b
c84697_g1_5	SWI/SNF-BAF60b
c154626_g1_4	SWI/SNF-BAF60b
c203085_g1_0	SWI/SNF-BAF60b
c110869_g1_0	SWI/SNF-BAF60b
c118630_g2_5	SWI/SNF-BAF60b
c109950_g1_3	SWI/SNF-BAF60b
c117268_g3_4	SWI/SNF-BAF60b
c146698_g1_2	SWI/SNF-BAF60b
c18019_g1_2	SWI/SNF-BAF60b
c118584_g2_3	SWI/SNF-SWI3
c121484_g2_5	SWI/SNF-SWI3
c127413_g1_2	SWI/SNF-SWI3
c120725_g2_4	SWI/SNF-SWI3
c149735_g1_1	SWI/SNF-SWI3
c210607_g1_3	SWI/SNF-SWI3
c123415_g1_5	SWI/SNF-SWI3
c55794_g1_2	SWI/SNF-SWI3
c73694_g1_3	SWI/SNF-SWI3
c118054_g1_0	SWI/SNF-SWI3
c4341_g1_2	SWI/SNF-SWI3
c100484_g1_3	TAZ
c146683_g1_2	TAZ
c137761_g1_1	TAZ
c157509_g1_3	TAZ
c201023_g1_2	TAZ
c41312_g1_2	TAZ
c158039_g1_2	TCP
c186056_g1_4	TCP
c163552_g1_5	Tify
c102565_g1_0	TIG
c107243_g1_2	TIG
c108170_g1_2	TIG
c12003_g1_2	TIG
c138944_g1_4	TIG
c146857_g1_4	TIG
c168214_g1_0	TIG
c188543_g1_0	TIG
c190972_g1_3	TIG
c212548_g1_0	TIG
c70454_g1_0	TIG
c107771_g1_1	TIG
c112506_g1_4	TIG
c119685_g2_0	TIG
c122676_g1_2	TIG
c188180_g1_1	TIG
c199214_g1_3	TIG
c210259_g1_2	TIG
c7421_g1_2	TIG
c118217_g1_1	TIG
c118679_g2_4	TIG
c137932_g1_5	TIG
c144363_g1_1	TIG
c151614_g1_3	TIG
c171349_g1_5	TIG
c19188_g1_2	TIG
c191934_g1_0	TIG
c1933_g1_3	TIG
c208643_g1_0	TIG
c32365_g1_5	TIG
c44842_g1_1	TIG
c91415_g1_3	TIG
c98252_g1_2	TIG
c102603_g1_3	TIG
c114410_g1_5	TIG
c124181_g1_2	TIG
c130989_g1_4	TIG
c131613_g1_5	TIG
c134436_g1_4	TIG
c135094_g1_0	TIG
c139660_g1_0	TIG
c16959_g1_4	TIG
c169670_g1_3	TIG
c179169_g1_3	TIG
c205387_g1_5	TIG
c40656_g1_0	TIG
c42609_g1_1	TIG
c75054_g1_3	TIG
c101232_g1_1	TIG
c118679_g1_4	TIG
c138027_g1_3	TIG
c143656_g1_5	TIG
c180621_g1_4	TIG
c190128_g1_5	TIG
c22737_g1_0	TIG
c30059_g1_5	TIG
c79297_g1_2	TIG
c87879_g1_1	TIG
c94976_g1_5	TIG
c110778_g3_0	TRAF
c117223_g1_1	TRAF
c13787_g1_4	TRAF
c147897_g1_1	TRAF
c168517_g1_4	TRAF
c172387_g1_0	TRAF
c18539_g1_0	TRAF
c197156_g1_1	TRAF
c198881_g1_0	TRAF
c45249_g1_1	TRAF
c673_g1_5	TRAF
c69573_g1_1	TRAF
c88198_g1_3	TRAF
c92547_g1_3	TRAF
c104078_g1_3	TRAF
c104078_g1_4	TRAF
c116267_g2_2	TRAF
c11918_g1_3	TRAF
c152919_g1_4	TRAF
c161930_g1_4	TRAF
c180181_g1_1	TRAF
c183148_g1_3	TRAF
c190824_g1_2	TRAF
c210450_g1_1	TRAF
c35759_g1_0	TRAF
c37047_g1_1	TRAF
c7022_g1_1	TRAF
c90603_g1_3	TRAF
c94021_g1_4	TRAF
c100154_g1_0	TRAF
c111004_g1_0	TRAF
c114245_g1_5	TRAF
c131206_g1_4	TRAF
c146040_g1_4	TRAF
c151410_g1_5	TRAF
c156044_g1_0	TRAF
c157037_g1_0	TRAF
c160205_g1_1	TRAF
c160288_g1_3	TRAF
c182785_g1_4	TRAF
c65640_g1_2	TRAF
c76505_g2_1	TRAF
c119015_g1_3	TRAF
c127450_g1_2	TRAF
c13303_g1_0	TRAF
c140835_g1_5	TRAF
c148009_g1_3	TRAF
c159265_g1_0	TRAF
c183403_g1_1	TRAF
c189942_g1_4	TRAF
c202482_g1_3	TRAF
c204870_g1_2	TRAF
c207630_g1_5	TRAF
c210679_g1_4	TRAF
c11874_g1_5	TRAF
c133538_g1_3	TRAF
c153283_g1_0	TRAF
c21810_g1_0	TRAF
c7256_g1_5	TRAF
c91372_g1_3	TRAF
c9630_g1_3	TRAF
c199869_g1_1	Trihelix
c185874_g1_2	Trihelix
c197934_g1_2	Trihelix
c5097_g1_1	Trihelix
c35122_g1_1	TUB
c134941_g1_3	TUB
c26299_g1_4	TUB
c27457_g1_5	TUB
c176258_g1_3	TUB
c96490_g1_0	TUB
c159586_g1_3	TUB
c155212_g1_0	WRKY
c175328_g1_4	WRKY
c191828_g1_2	WRKY
c67541_g1_1	WRKY
c188715_g1_0	WRKY
c20958_g1_5	zf-HD
c129723_g1_1	Zn-clus
c117193_g1_3	Zn-clus
c120770_g2_5	Zn-clus
c143134_g1_2	Zn-clus
c148681_g1_3	Zn-clus
c199257_g1_0	Zn-clus
c55934_g1_1	Zn-clus
c97620_g1_5	Zn-clus
c100476_g2_3	Zn-clus
c155127_g1_0	Zn-clus
c170955_g1_5	Zn-clus
c18868_g1_0	Zn-clus
c208894_g1_4	Zn-clus
c197510_g1_5	Zn-clus
c204272_g1_1	Zn-clus
